# Supplementary material for: CRISPR screening using an expanded toolkit of autophagy reporters identifies TMEM41B as a novel autophagy factor
Source: PLoS Biol. 2019 Apr 1;17(4):e2007044. doi: 10.1371/journal.pbio.2007044 (PMC6459555; doi:10.1371/journal.pbio.2007044)
Supplement: S1 Data — Raw data from all reported summary statistics. (XLSX) [file pbio.2007044.s008.xlsx]

## Sheet: Fig 1B
Un-normalized Red:Green ratio data from indicated cell type/treatment condition (arbitrary units)
tfEMPTY			tfLC3			tfSQSTM1			tfNDP52			tfTAX1BP1			tfNBR1			Reporter
BafA1	basal	torin	BafA1	basal	torin	BafA1	basal	torin	BafA1	basal	torin	BafA1	basal	torin	BafA1	basal	torin	treatment
1.08466	1.08204	1.31173	0.439887	0.921867	8.38534	0.592753	1.02748	1.9219	0.547145	0.741647	1.31179	0.550753	1.1227	1.54849	0.78402	2.58268	4.10752
1.10896	1.12335	1.25872	0.481859	1.0135	9.9255	0.608319	1.11555	2.67286	0.49614	1.10714	1.6357	0.530657	1.13239	1.57104	0.715102	4.02054	2.09555
1.12377	1.10535	1.22443	0.578797	0.788128	1.7161	0.532648	3.31162	3.03966	0.668927	1.60765	1.76889	0.499364	1.62426	2.94376	1.0814	0.998202	5.65804
1.09946	1.12756	1.27876	0.510641	0.782645	1.75749	0.615993	1.34314	2.63953	0.480886	6.26579	2.26537	0.710792	0.876164	4.2196	0.923381	4.13803	1.95378
1.08109	1.16108	1.1349	0.527373	0.983152	4.78414	0.568645	0.963965	2.02686	0.503589	0.607855	4.39577	0.469985	1.67253	1.61518	0.798229	3.30848	3.39496
1.12333	1.4356	1.21405	0.482631	1.39676	2.27071	0.506498	1.1434	2.03064	1.11685	3.08384	2.85303	0.465787	1.88273	1.07665	1.15534	1.72582	8.43189
1.57603	1.08749	1.64032	0.573369	0.552072	2.26695	0.572863	1.06863	2.16914	0.529309	1.18328	0.847744	0.53654	0.941527	5.48637	1.03564	3.91217	4.52207
1.14275	0.615929	1.25913	0.527804	0.874081	2.10586	0.564746	0.983083	1.75213	0.496424	1.19161	5.01487	0.489773	1.66665	1.12754	0.734003	2.8816	1.05904
1.08296	1.07739	1.23042	0.418084	0.511074	4.05777	0.61491	1.03619	2.40164	0.556745	0.691733	1.12432	0.576331	1.41815	1.90231	0.882385	2.10642	3.22622
1.14661	1.09022	1.29462	0.551756	0.655151	16.3092	1.10868	0.835626	3.02151	0.499745	1.26786	0.938513	0.827258	1.18771	2.77714	0.88517	2.16595	1.91641
1.18669	1.15909	1.14561	0.459297	0.855726	2.01947	0.461915	1.16695	2.25772	0.483435	0.724696	1.71755	0.855791	1.26222	1.80315	0.88733	1.86603	3.46962
1.16488	0.994158	1.26104	0.520782	1.00506	8.07297	0.583985	1.78045	5.36111	0.503368	1	0.471913	0.7459	1.01777	2.14328	1.51446	1.17814	3.53755
1.05518	0.964878	1.24045	0.46586	0.588185	4.50644	0.625587	0.731943	3.81285	0.695573	0.8536	2.81192	0.774252	1.17714	1.40807	0.619238	1.02898	4.88793
1.18919	1.06089	1.19602	0.50442	0.790014	2.65579	0.511351	1.19023	2.33762	0.516999	0.808252	2.7309	0.790788	1.18338	1.29647	1.03403	2.71614	2.65139
1.70156	1.16502	1.18183	0.483848	1.28909	9.962	0.570866	0.776082	2.57944	0.603673	1.23705	1.02505	0.497839	0.913719	1.42549	0.917124	2.0527	1.4407
1.11875	1.02564	1.76912	0.699709	1.08651	4.11708	0.648531	1.08406	1.86117	0.516275	0.767277	3.84867	0.663335	1.01031	4.67591	0.813833	2.54639	3.79411
1.18223	1.11489	1.34122	0.437357	1.18073	3.44088	0.734082	1.22944	2.75244	0.57125	0.727195	1.83977	0.496325	1.08408	2.63123	0.951322	8.63271	2.56601
1.03781	1.06524	1.12178	0.5072	2.17179	2.55504	0.615975	0.827483	2.27306	0.474937	1.15753	1.61114	0.414031	0.899582	1.54519	1.11094	3.21738	2.65944
1.12316	1.13016	1.2798	0.520756	0.984402	3.21852	0.566956	1.97505	1.89516	0.503415	1.3367	2.17411	0.705671	1.45701	1.31987	0.660571	4.95761	1.70297
1.16082	1.07166	1.21753	0.531717	0.935764	4.08345	0.709786	1.53424	2.2598	0.551687	0.792244	1.74846	0.540981	0.65189	0.648806	0.877648	3.87942	1.89078
1.11563	0.998103	1.34981	0.64191	0.714722	1.15674	0.561801	1.03176	2.84913	0.534792	1.15411	1.48785	0.623573	1.28065	2.40341	1.38291	1.91275	1.10422
1.12828	1.04936	1.31246	0.582423	0.876109	5.66863	0.585114	1.09525	2.1473	0.651402	0.424159	2.62646	0.469537	0.988109	2.35583	1.19005	1.80357	1.01592
1.11557	0.998998	1.1567	0.599696	1.30218	2.01943	0.629704	1.25591	2.10261	0.91303	0.936969	2.04992	0.446002	2.54172	1.74461	1.16415	2.2943	1.79255
1.09472	1.13704	1.25018	0.473368	0.845183	4.70086	0.59398	1.0127	2.02007	1.28456	0.901333	1.96098	0.511521	1.30739	2.45981	0.973347	2.49677	3.90775
1.09473	1.07622	1.28457	0.486375	0.525415	2.83613	0.606785	0.644015	3.50503	0.585416	1.96671	5.5874	0.577144	0.751246	1.71233	0.678201	0.85978	4.02021
1.10284	1.0361	1.22845	0.482104	0.806759	14.7818	0.816462	1.65567	2.08854	0.588223	0.895995	1.94557	0.664473	1.0408	2.55915	0.862766	1.42068	2.78509
1.10545	1.03321	1.2266	0.522092	0.903351	3.5073	0.998715	1.08622	2.13813	0.517316	1.18598	2.71278	0.952807	1.49163	0.850815	1.46781	3.01245	1.75504
1.1158	1.09294	1.20989	0.458547	1.19867	3.21848	0.506294	0.983715	1.70605	0.669985	0.84567	1.14216	0.480963	1.84959	2.27062	0.788861	1.33368	2.41996
1.29116	0.858241	1.27373	0.453666	0.819419	8.08599	0.550029	1.09536	1.6189	0.460535	1.44498	1.32774	0.524102	1.19431	1.69254	1.30766	1.23524	2.17369
1.33091	1.07982	1.30773	0.596675	0.842755	3.29134	0.84321	0.741233	1.98775	0.4759	1.68408	4.97895	0.525676	1.34505	1.44788	0.983341	4.48882	2.08976
1.10948	1.13188	1.3459	0.523988	0.515491	1.83089	0.614065	0.690148	1.85962	0.544335	2.52702	2.41645	0.697677	0.68088	1.58465	0.877796	1.47552	1.62652
1.25041	1.11194	1.22394	0.577514	0.569344	3.70215	0.526489	0.762686	2.12047	0.473411	0.651253	2.68812	0.462164	0.880511	1.21158	0.837663	2.08401	2.8669
1.05231	1.0187	1.25495	0.451485	1.30307	3.24262	0.454692	1.68643	2.18349	0.623051	0.776945	6.20078	0.500846	1.14779	1.46608	1.17498	1.85212	1.94028
1.13222	1.07077	1.34199	0.557499	0.886412	2.68683	0.645915	2.28024	2.64998	0.526617	1.95989	3.15676	0.782118	1.31039	3.38475	1.57616	1.36525	4.13406
1.06933	0.797612	1.44115	0.523418	1.18699	2.79732	0.600824	1.32966	1.51813	0.523444	1.17224	3.22677	0.847187	0.837832	1.84207	0.892984	2.37712	4.4654
1.10443	1.11821	2.06136	0.765947	1.48322	1.84009	0.573708	1.02243	2.06132	0.624147	0.785722	2.05246	0.476808	0.915581	1.11907	0.719563	2.4227	1.4144
1.05805	1.24126	1.22153	0.469577	0.915165	8.44053	0.583501	1.23332	2.13201	0.537854	0.739093	2.06492	0.936758	0.515317	0.906612	0.645192	3.534	2.4891
1.14131	0.621396	1.31156	0.514134	0.715543	3.19083	0.691955	7.95448	2.05554	0.521901	1.3542	2.05155	0.514753	0.399934	1.44139	0.841414	2.39344	3.2856
1.06696	1.06373	1.19286	1.84642	0.850894	4.4147	0.662756	0.785192	2.83544	0.975718	1.37713	4.46586	0.513831	1.22913	0.783006	0.706504	2.89754	8.76274
1.07472	1.02177	1.26993	0.534976	1.11725	3.27103	0.623106	1.58941	1.92098	0.532442	1.34792	0.81503	0.526714	0.89676	1.83156	0.978845	2.05212	4.11835
1.17028	1.15031	1.23971	0.551917	0.818603	5.70467	0.59205	1.4244	2.75527	0.659785	1.2728	2.24944	0.755622	1.12632	1.79381	0.943726	7.04617	1.54279
1.10406	1.12057	1.28214	0.481193	0.929308	3.21633	0.477493	1.69065	3.02948	1.06027	0.656945	2.12039	0.523327	1.55758	1.06015	0.818478	2.12963	2.11312
1.20597	1.08396	1.26798	0.571078	0.747225	1.76564	0.699111	1.01803	4.16584	0.792855	0.63009	1.8466	0.723366	0.744048	1.89119	1.33788	3.15029	3.79011
1.08494	1.11788	1.27398	0.503453	0.908675	4.72113	0.552173	0.902938	2.87305	0.520659	1.34658	2.7428	0.575748	1.58956	2.9486	0.489408	2.52247	3.34358
1.12013	1.08545	1.39835	0.445995	0.878238	3.71751	0.657607	0.943081	3.74556	0.650501	0.625366	3.24225	0.558708	1.01934	2.67887	0.854247	1.84839	2.00559
1.11384	0.998194	1.19263	0.520324	0.754111	4.54996	0.563386	1.51077	1.27977	0.487378	0.637929	3.13135	0.545786	0.813928	1.46273	0.562956	2.30842	3.42823
1.10805	1.00275	1.17441	0.454578	0.64528	2.1402	0.706554	0.958222	1.20647	0.522866	1.67891	1.21385	0.494581	1.04271	1.40501	1.17819	1.53933	1.34356
1.22785	1.32561	1.1694	0.671808	0.80591	5.65742	0.503419	1.44799	1.74147	0.488628	1.25328	1.62473	0.694244	1.51149	1.37189	1.36168	1.29453	5.03982
1.09012	1.17898	1.30794	0.583298	0.745935	2.86736	0.442932	0.771785	2.65011	0.495442	1.11926	3.13737	0.5255	1.21005	1.25533	2.97336	3.26861	4.11263
1.14519	1.11714	1.34033	0.476974	0.940716	4.80444	0.624356	1.2119	2.54265	0.556564	0.671153	2.59276	0.86087	0.980482	0.540956	1.41656	1.58097	2.09233
1.07094	1.09428	1.23446	0.57334	1.07674	1.77175	0.684814	1.09173	1.51357	0.529556	0.715964	3.32198	0.53986	1.20557	6.99821	1.09142	1.94263	5.01113
1.16378	0.718884	1.21882	0.596698	0.993973	3.53434	0.674393	1.03069	2.81281	0.479974	0.993353	1.97237	0.433464	1.01993	1.26813	0.88001	3.23755	3.38651
1.09923	0.977644	1.72059	0.730363	1.32635	1.41195	0.591501	0.844493	2.26079	0.513671	0.834251	1.32928	0.479525	0.936	1.41205	1.58928	2.1969	5.38735
1.06675	1.08092	1.2824	0.457344	0.708096	2.63996	0.656283	1.48534	1.86576	0.572287	1.24332	3.63883	0.502862	1.36207	1.66865	1.15149	2.27389	4.12036
1.07295	1.18425	1.17103	0.544221	1.14902	3.22544	0.489933	1.14287	2.92724	0.43321	1.04527	1.16269	0.588767	0.906166	1.79205	0.765881	2.46007	2.34147
1.11547	1.46998	1.2652	0.441339	0.691238	2.51108	0.671472	1.50496	1.65162	0.468265	1.11377	2.47029	0.506054	1.36969	2.09982	0.79563	2.28728	1.90004
1.28915	0.994578	1.16246	0.571652	0.691113	1.45173	0.631761	2.09576	1.10158	0.596361	0.763987	3.48754	0.805882	1.05579	2.74068	0.990882	1.01985	2.39802
1.22182	1.08963	1.33433	0.515576	0.899957	7.88339	0.67244	1.22866	1.75125	0.829501	0.902848	3.72225	1.11325	1.0411	1.87509	1.77939	4.74445	4.6834
1.17414	1.10874	1.30935	0.561961	0.656089	4.27981	0.622	1.10652	1.7125	0.552372	1.35077	2.67608	0.866781	1.49734	2.06996	0.909928	2.0976	1.20841
1.14981	1.08375	1.28359	0.577689	1.01358	2.85468	0.87944	0.866714	1.97748	0.589422	0.687647	2.4406	0.573209	0.670237	2.55284	0.816763	0.87783	1.95667
1.15681	1.21303	1.21259	0.570741	0.711851	3.68107	0.676175	0.514609	2.56103	0.557239	1.39214	1.44972	0.515744	1.04846	1.6424	1.10152	1.66033	4.75519
1.13044	0.847125	1.22494	0.487161	1.27321	3.56585	0.562923	1.34182	4.8358	0.603694	1.53207	1.51113	0.842681	0.894949	1.10651	1.15812	2.91457	4.44498
1.20571	0.868215	1.29936	0.485275	0.524018	3.01353	0.450312	1.15423	4.55174	0.538556	0.879048	1.85514	0.584141	2.68959	3.13718	0.963238	1.15615	1.14748
1.14006	1.12523	2.09208	0.588813	3.36727	0.961373	0.772219	1.4462	1.28219	0.554946	0.840247	3.65218	0.741284	0.867857	1.48746	0.899245	1.80777	2.66516
1.16392	1.15742	1.91869	0.53085	2.34376	2.83612	0.63005	0.673725	1.2909	0.885827	0.668012	1.76165	0.545368	0.801866	1.85584	1.13883	1.9492	3.83959
1.17484	1.02684	1.19839	0.635897	0.818529	6.72105	0.462955	0.838131	1.87105	0.549998	0.923789	2.09054	0.52899	1.16129	2.94833	1.23292	0.659186	2.18364
1.16484	1.03508	1.11319	0.489993	2.78353	3.71409	0.567074	1.15763	1.39651	0.559412	0.969468	2.38096	0.525707	1.15649	2.92097	1.35936	1.97198	4.00377
1.14811	0.994904	1.28885	0.492292	0.788215	2.00593	0.631903	2.00766	3.33076	0.570386	2.58495	2.42641	0.672137	0.871312	0.989452	0.813221	1.01833	1.68829
1.1133	0.842195	1.25628	0.572209	3.12234	2.90587	0.585051	0.907982	2.15563	0.539984	0.807147	4.49382	0.583222	0.928239	1.32149	1.01801	2.86994	2.71808
1.11781	1.13642	1.314	0.445659	1.53672	4.3123	0.571666	1.12068	2.30017	0.455449	1.06868	2.33481	0.539999	1.16171	1.66933	0.904523	2.13361	7.09399
1.13615	1.13868	1.24157	0.539484	0.677365	7.80102	0.684144	1.34708	3.18254	0.563143	1.08707	2.55663	0.542723	2.70319	1.46918	0.753113	1.78507	3.80484
1.15718	0.962575	1.11818	0.501108	0.730755	1.62164	0.637341	0.892504	1.51353	0.553787	1.03585	2.02332	0.547408	1.31772	3.5459	0.963992	2.88664	2.11045
1.23211	1.13763	1.18984	0.477932	1.28267	2.1476	0.532352	0.704644	2.84385	0.60096	0.601723	3.57785	0.581936	1.54707	1.79047	0.671019	2.31038	3.38983
1.11963	1.1193	1.13218	0.531019	0.821725	2.4619	0.595879	1.14771	2.90207	0.521917	0.785449	1.87152	0.542761	1.55959	1.98008	0.97074	4.22245	5.89438
1.16879	1.14687	1.17273	0.478756	0.777574	30.1553	0.647549	0.8336	2.0646	0.497432	1.01505	2.38961	0.509824	1.21265	2.17198	1.01388	1.00377	1.45327
1.10544	1.09071	1.43014	0.543985	1.01511	2.9893	0.565304	0.995709	0.981634	0.562699	0.554904	3.02831	0.455957	1.19131	1.15446	0.789892	1.19174	2.0408
1.28463	1.09629	13.7235	0.486483	0.565913	9.84195	0.573719	1.24272	4.76661	0.566808	1.08591	2.49463	1.05964	1.89797	2.16049	0.577478	3.34196	3.7922
1.16726	0.764961	1.26682	0.439707	1.14388	4.18742	0.674311	1.30173	0.820714	0.438961	0.961693	0.854946	0.532465	1.55359	2.49936	0.797845	3.03549	2.41535
1.1201	1.48798	1.277	0.597512	1.17144	6.29355	0.646623	2.27579	1.70907	0.854981	1.76718	2.37917	0.939128	1.09748	2.21403	0.752184	1.88599	2.5517
1.16306	1.08593	1.22076	0.502883	3.001	3.46361	0.447947	1.49094	1.95426	0.686372	0.976505	1.49243	0.815195	0.789168	2.04077	0.919482	0.834472	1.98776
1.10799	1.0551	1.23589	0.487114	0.747769	1.84772	0.497428	0.765797	1.27498	0.650038	0.774509	0.575792	0.688763	0.74906	1.30643	0.972133	4.29308	2.28548
1.11206	0.958887	1.27108	0.523746	1.13506	1.97839	0.542359	1.38531	2.79739	0.532728	1.43247	3.18244	0.729258	1.23396	3.70578	0.883866	1.31163	5.10366
1.13929	1.10719	1.4334	0.502233	1.09634	4.94248	1.07573	1.28569	3.07828	0.563181	0.871563	2.13139	0.534879	1.33516	1.65872	0.839208	2.25259	2.35147
1.08463	0.925759	1.209	0.490998	0.673307	5.75627	0.640508	0.537346	1.96239	0.466544	0.755619	3.07146	0.775818	1.44259	0.877581	1.79926	1.72812	2.77154
1.11286	1.09562	1.26991	0.477671	0.600104	3.56901	0.552704	0.842037	1.20843	0.562377	0.97972	2.85392	0.60307	1.11061	2.00948	1.34544	3.70056	1.67579
1.07776	1.04318	1.12	0.480973	0.664907	9.47436	0.628443	1.06145	3.45137	0.552424	0.915932	5.0389	0.465523	1.32644	2.26529	1.02	2.74774	3.48906
1.15781	0.970561	1.3044	0.538326	1.11623	8.54674	0.627915	0.879297	1.35413	0.598362	0.877481	1.8499	0.521875	1.6734	4.85884	1.26856	1.13834	2.11148
1.07817	1.10717	1.36615	0.502521	0.971074	6.32082	0.480104	1.14817	1.29958	0.538361	1.17592	1.61396	0.518209	1.19027	2.57615	1.17947	5.13008	4.46933
1.68256	1.21265	1.3279	0.515586	1.07143	4.05459	0.549588	1.66845	3.8579	0.519933	0.954184	0.50692	0.56726	0.984961	1.89059	0.860353	2.92475	1.93226
1.06569	2.00954	1.21191	0.533363	1.42293	8.43699	0.657089	2.00802	1.60364	0.535705	0.790495	3.18183	0.430627	1.24436	2.58332	0.602267	1.41553	2.15316
1.05958	1.10436	1.27013	0.535687	1.09447	1.85677	0.690178	1.28027	4.12519	0.61414	0.881197	2.47596	0.549948	1.43891	1.53011	0.843178	3.65047	4.35979
1.21262	1.00557	1.21439	0.686479	1.91806	2.66778	0.697038	1.55997	1.65894	0.52888	1.60872	1.60637	0.605457	1.17829	3.50143	1.25156	4.29495	2.92861
1.07989	3.22361	1.21675	0.509404	1.02807	2.80979	0.507417	0.889355	1.95663	0.624546	0.847654	2.7322	0.428287	1.8616	1.68853	1.44687	2.24966	3.73783
1.1315	1.01425	1.3313	0.475437	0.811484	3.43285	0.629536	0.879467	3.36669	0.522054	1.10677	1.57842	0.50218	0.734548	0.831106	1.42259	3.11322	1.25868
1.02392	1.1481	1.2188	0.477344	0.894593	1.51225	0.639901	0.764374	1.27834	0.696212	0.938818	3.26133	0.530397	1.08024	1.84708	0.836447	1.71699	2.98193
1.16309	1.09351	2.04042	0.475568	0.618753	9.12914	0.659809	1.6001	1.81554	0.479446	1.00722	1.46131	0.508368	0.996307	1.89955	0.865559	1.65936	2.80434
1.22172	0.811955	1.21073	0.520545	0.632691	5.32456	0.563165	0.928884	2.26916	0.461116	1.18013	1.76793	0.934405	1.23477	1.93115	1.0493	1.76954	1.9862
1.10027	1.07257	7.71089	0.478491	0.974139	1.47696	0.72709	0.97624	1.70689	0.546574	0.729626	1.64578	0.933726	1.3384	0.970288	0.859008	1.82754	5.23958
1.04042	1.08109	1.88542	0.511173	0.631696	3.4353	0.490255	0.852688	3.24989	0.493266	0.940691	1.51805	0.634044	1.58286	2.44277	1.06478	3.4915	4.94924
1.09508	1.05124	1.27375	0.493375	5.86473	1.19758	0.507523	0.795438	2.44004	0.611517	0.913521	0.944229	0.43305	1.24759	1.52325	0.977366	4.69281	2.0946
1.14436	1.05466	1.30274	0.515716	0.819769	2.40542	0.698833	1.63612	3.65756	0.560518	0.502142	2.00212	0.672447	1.17963	0.883425	0.482651	2.79943	1.5463
0.999272	1.14625	1.24424	0.519968	1.05531	2.12683	0.93879	3.36634	0.596256	0.399445	0.772367	0.934893	0.525872	0.953248	1.52874	0.791319	1.83301	3.1493
1.05556	1.10245	1.20411	0.581671	0.684318	6.75634	0.680749	0.607611	1.91887	0.592532	1.08441	2.37183	0.489523	1.38146	1.15257	0.729057	3.25137	1.84478
1.08002	1.66274	1.27551	0.44861	0.727482	2.74104	0.652334	1.33773	2.62736	2.35358	0.98186	1.45828	0.71808	0.936406	2.03039	1.05329	1.60234	1.49172
1.18388	1.12292	1.32398	0.560244	1.12223	5.83348	0.64464	1.17146	2.57496	0.537801	5.36817	0.925344	0.522574	1.18266	2.60686	0.876484	2.29128	2.40885
1.12848	1.69148	1.21985	0.480666	0.863236	4.51388	0.496518	1.36768	1.86648	0.542558	0.712176	1.04978	1.81876	1.11358	2.95447	1.10765	2.0254	3.37827
1.1907	1.05061	1.24694	0.522692	0.834894	3.19027	0.605408	0.921083	0.810408	0.687401	0.826964	0.889599	0.384353	1.56374	1.03249	0.953823	0.924596	2.15619
1.12026	1.13357	1.24154	0.460762	3.50014	3.89821	0.560871	0.726416	3.67959	0.493932	1.32447	1.65838	0.707148	1.48023	1.74891	0.666697	2.07892	2.59925
1.07154	0.977223	1.17747	0.539827	0.615044	1.80686	0.781521	1.44296	1.46239	0.481634	0.872697	1.31398	0.989266	0.937628	1.7656	0.673613	0.975229	1.47241
1.12937	1.09521	1.31062	0.584033	0.95012	8.38774	0.532232	1.06318	2.48634	0.523686	0.708036	2.60954	0.55862	1.81212	1.10291	1.04476	2.78295	3.65105
61.3294	0.923604	1.2546	0.673519	0.850142	7.53564	0.534649	0.806352	2.32271	0.822002	0.557256	5.03084	0.516371	0.746805	3.31439	1.30945	1.95081	3.47739
1.02441	1.33682	1.3556	0.53771	1.11225	2.67826	0.571717	1.4395	2.69358	0.595162	1.08046	2.80417	0.582433	1.13977	2.59892	0.950172	2.93765	1.33896
1.14215	1.11796	1.25654	0.508792	0.908565	1.1052	0.560859	0.944313	2.54555	0.589089	1.05401	2.13235	0.785038	1.45917	2.37894	0.631918	1.5106	4.05719
1.21627	0.865724	1.31231	0.686675	0.956234	4.38306	0.708321	0.814306	1.80214	0.618383	0.464351	3.99844	0.609574	2.07713	0.726862	0.862662	1.85257	1.34536
1.12687	1.32103	1.35329	0.725817	0.69361	3.77311	0.64971	1.06782	1.49666	0.476564	0.941038	3.63444	0.520769	2.04675	2.16038	0.853147	3.31987	2.74306
1.0444	1.09321	1.27062	0.54179	0.970519	4.81095	0.592409	0.906729	1.58318	0.579518	1.01311	2.17068	0.824343	1.00132	1.61205	1.39272	2.55235	7.20327
1.05187	1.0654	1.2681	0.593441	0.651042	3.13173	0.618099	0.747091	1.82443	0.762111	1.1689	2.66397	0.776818	1.67198	2.50627	0.854282	2.61759	1.92371
1.15282	1.12938	1.3132	0.554108	0.889969	7.67646	0.55928	1.4304	0.699697	0.500781	0.9201	3.00652	0.560047	2.21758	2.37818	0.842355	3.58438	2.30168
1.1542	1.16528	1.24989	0.470453	0.65326	2.05894	0.578696	0.902453	4.51314	0.482624	1.05366	2.72268	0.55069	1.10089	1.5253	3.16486	2.01943	3.1649
1.16265	1.04517	1.27166	0.432228	0.791946	2.67504	0.953015	0.795132	2.72418	0.511859	1.20375	3.72053	0.575647	0.90622	1.74095	0.823016	1.90956	1.98589
1.08509	1.08724	1.34403	0.48009	0.661347	2.31796	0.803278	0.680259	1.64769	0.462204	0.804679	2.27746	0.526806	1.61946	2.07603	0.727888	2.79543	2.97069
1.14879	1.088	1.21327	0.452368	1.51511	5.62867	0.515711	3.15592	1.95252	0.48213	0.663857	0.908497	0.425851	0.71171	1.32832	0.774817	0.907409	2.59113
1.18317	1.05538	1.24909	0.500348	1.69744	0.62044	0.585445	0.49895	1.70112	0.784249	0.84018	3.14615	0.443234	0.740418	1.5664	1.62252	1.49232	2.30157
1.12576	1.13581	1.23399	0.498224	1.0618	5.04422	0.543035	1.72466	6.63929	0.561691	0.750001	3.42234	0.717598	0.553042	1.57642	1.04544	2.58878	2.49766
1.21324	0.899644	1.26588	0.472236	0.676579	3.81431	0.704394	1.81417	3.11361	0.619874	0.925512	2.9748	0.44256	1.3511	4.84481	0.742996	1.42998	2.04542
1.04904	1.09657	1.19109	0.477046	5.29083	1.31758	0.611164	0.969741	2.24204	0.685026	0.780555	1.83262	0.951099	0.981369	1.27016	1.07413	4.2039	2.07292
1.10709	1.20628	1.24755	0.712608	1.50149	1.06361	0.656206	1.15073	2.42818	0.377546	1.14409	1.94736	0.528372	1.66015	1.26777	0.603628	1.83337	5.26162
1.1897	1.12831	1.22071	0.396353	1.33246	10.9322	0.557632	0.694701	2.75742	0.501189	0.974704	2.96274	0.537505	0.938748	1.18636	0.798676	2.25451	2.61096
1.18211	0.934202	1.24576	0.472098	0.523314	3.62238	0.553273	0.734669	1.26726	0.551426	1.07764	2.04146	0.632443	1.68937	2.05157	1.20043	1.5098	2.90996
1.06659	1.06004	1.25155	0.471953	0.576696	2.97785	0.520402	1.64991	1.21854	0.524193	1.00394	1.65739	0.518449	1.79972	2.88648	0.726771	3.38276	1.48581
1.05651	1.16387	1.22338	0.527985	1.91349	2.05705	0.561704	1.41437	2.21101	0.410673	1.07298	1.035	0.535433	2.09206	2.13516	0.487934	3.48066	1.59665
1.07458	1.14944	1.25589	0.542022	0.977063	2.1276	0.613534	1.54496	3.28079	0.451548	0.791781	8.56858	0.575217	1.62834	2.4757	1.08646	2.17134	2.13136
1.08661	1.13661	1.3577	0.506319	0.742221	5.1914	0.67913	1.1	3.72077	0.497438	0.950833	2.15168	0.558696	2.13228	1.59561	0.868371	4.77647	3.43969
1.07824	0.930191	1.23022	0.498822	0.823856	2.72642	0.574149	1.25396	2.67194	0.532299	0.685768	6.11133	2.61019	1.51266	1.74318	0.777875	1.92566	2.13651
1.11449	1.13347	1.17234	0.436376	1.94639	14.6799	0.566889	0.771634	2.14535	0.563721	0.701867	1.30171	0.724151	1.43212	1.71491	0.751816	1.16967	4.17001
1.13966	1.26	1.17529	0.537567	0.952158	4.41963	0.559451	1.57922	3.78401	0.569292	4.49533	2.05743	0.528154	0.757409	2.69529	0.968206	2.84251	2.37774
1.69367	1.0826	1.36877	0.597441	0.754337	14.7822	0.578593	1.39962	1.56563	0.570187	1.44259	2.42713	0.776418	0.940888	1.11515	0.672996	1.27373	2.23846
1.18183	0.978741	1.3064	0.539413	0.897035	1.15371	0.511456	1.2582	4.59224	0.660714	1.17369	1.3183	0.49548	1.74	1.1616	0.703506	2.7644	1.55405
1.17247	1.07133	1.09719	0.421998	0.924447	3.0726	0.468667	1.175	1.1876	0.519751	1.86514	1.63279	0.513501	1.117	2.12983	1.26247	2.95112	3.38472
1.19705	1.03607	1.33483	0.505044	0.70007	4.29726	0.757342	0.913345	0.788265	0.532214	1.53531	4.22451	0.646473	1.67024	1.51209	0.522706	3.18759	1.43334
1.10276	0.974825	1.28767	0.504709	0.508123	1.68185	0.499974	1.76719	1.95664	0.657036	0.832611	1.67265	1.37823	0.766289	0.826199	0.7364	1.76897	6.15576
1.20169	1.11271	1.23261	0.569631	0.753213	2.17792	1.0183	1.20164	4.77038	0.528972	0.83069	1.78628	0.521543	2.03049	1.17064	1.32254	0.558455	2.15599
1.12354	1.11375	1.30551	0.511834	2.98472	13.3696	0.601942	3.14386	2.59503	0.488496	0.704055	3.00348	0.754423	1.1157	2.51773	0.939722	1.95227	2.13898
1.15272	1.12844	1.24305	0.469124	1.05725	2.71082	0.573412	0.883128	2.73253	0.483242	1.07023	2.34749	0.53222	1.80577	1.71339	0.768397	3.17789	0.927319
1.17301	1.14898	1.26232	0.472797	0.481925	2.69316	0.568821	0.664355	1.43801	0.450009	0.873628	3.57447	0.504528	0.843843	2.50086	1.00994	2.32761	1.90224
1.18291	1.07644	1.16523	0.564686	0.63119	2.35862	0.525002	0.887822	2.88885	0.488377	2.42872	2.41388	0.590323	0.805421	2.60692	1.13124	2.56036	2.27148
1.18963	1.07008	1.24759	0.554364	0.9844	2.57226	0.524924	1.60388	3.7335	0.512862	1.08344	2.48507	0.497491	1.22072	1.05006	0.856304	2.07288	3.62438
1.07501	1.11917	1.24395	0.465431	0.618809	10.2239	0.906616	1.24117	3.33495	0.479537	0.904701	1.40186	0.537282	1.12545	1.42719	0.770465	2.48339	3.14892
1.19662	1.16341	1.18097	0.452672	0.86304	3.54761	0.526579	1.44642	1.67678	0.63551	1.06594	1.33022	0.533525	1.16937	0.797428	1.3127	1.73321	1.38897
1.151	1.12388	1.28487	0.929387	1.07532	13.2303	0.543918	0.858481	2.68694	0.606056	0.833774	1.34873	0.451027	1.12992	2.04616	0.83871	1.71208	2.08266
1.20031	1.05242	1.25893	0.532925	0.708257	5.8794	0.700682	1.44714	1.14787	0.67726	1.41631	3.72817	0.42977	1.05521	1.51267	0.64703	1.06458	4.12341
1.12948	0.970586	1.27669	0.485961	0.780831	6.29572	0.651785	1.32582	1.30311	0.527543	1.1914	5.79992	0.510111	1.01785	2.60182	0.530822	2.45334	1.79421
1.14647	1.11619	1.21873	0.534173	0.731318	1.83433	0.581702	1.26094	1.18756	0.719177	0.716189	2.97448	0.466231	0.994548	1.53532	1.09872	3.79168	1.88209
1.13176	1.01121	1.39989	0.602338	1.0822	4.40415	0.510751	1.12119	2.62607	0.666777	0.996932	2.61293	0.506356	0.937456	2.34505	0.772529	7.25836	1.51782
1.1701	1.11641	1.19499	0.5319	0.599465	3.42041	0.625855	0.89877	3.25378	0.563888	1.83739	3.05084	0.528638	1.10345	2.47522	0.850886	2.7886	2.23329
1.01431	1.06258	1.14865	0.555149	1.04347	8.30732	0.604679	0.654807	1.36386	0.64384	0.808788	4.79887	0.572758	0.90718	0.605035	1.23664	6.96818	1.68172
1.57512	0.690674	1.22349	0.606814	0.744529	1.19444	0.816184	1.86502	2.35931	0.520118	0.903035	2.54291	0.614486	2.28613	0.952941	1.30536	1.56439	2.96241
1.1917	1.09448	1.22183	0.781979	0.831495	1.98219	0.887202	0.857989	2.34753	0.628258	1.43947	2.91919	0.516538	1.06021	3.24599	0.474527	1.49167	3.64811
1.10484	1.11404	1.15435	0.569808	1.13903	2.99665	0.600632	1.42198	4.24411	0.519865	1.3167	0.942154	0.535055	0.811855	2.33506	0.871175	4.57526	1.83593
1.09753	1.05048	1.24349	0.499205	1.69033	3.86972	0.610907	2.1389	1.21416	0.539022	1.09493	1.29553	0.595784	1.54955	1.5055	0.862474	4.493	2.33231
1.1285	1.0764	1.28521	0.481442	0.613108	6.15127	0.540969	0.598729	3.15514	0.614021	0.617738	2.25817	0.750984	1.48068	1.67087	0.785434	2.33311	2.96549
1.09512	1.09406	1.30158	0.540715	1.27532	4.66781	0.579944	1.42618	0.892198	0.57313	0.761243	23.929	0.543028	2.14624	1.69642	0.920156	3.4922	7.20383
1.22093	1.07779	1.40929	0.639684	0.738688	3.98797	0.551116	0.927617	2.07	0.504407	2.0135	1.11073	0.827217	1.45253	1.22404	0.709066	1.80914	2.38646
1.20612	1.33367	1.33753	0.573138	0.694718	1.0527	0.699059	1.90157	3.234	0.537082	1.25264	1.79299	0.643077	0.699258	1.33957	0.898861	1.22699	2.32693
1.17784	0.745697	1.27536	0.503983	1.27523	3.20404	0.590504	0.597695	1.71591	0.458226	0.696036	1.38615	0.458679	0.590956	2.10586	0.90744	1.88102	1.57359
1.08983	1.1374	1.17559	0.622266	0.715153	7.06845	0.494231	0.918279	1.61331	0.602659	0.834178	2.21167	0.44371	1.21477	1.01404	0.559761	1.59487	1.71137
1.08489	1.04798	1.20305	0.4858	1.06442	2.80438	0.571536	1.05923	2.23481	0.412276	0.955363	4.58793	0.627431	1.47124	1.47311	1.13036	2.22115	5.18176
1.15121	1.10037	1.28793	0.505394	0.618114	4.61095	0.661838	2.61079	1.88673	0.781201	1.26772	2.95858	0.761556	0.700287	2.935	0.949366	2.82648	6.76771
1.13635	1.03571	1.22256	0.638999	0.647843	3.28682	0.518133	0.82087	2.3787	0.5189	1.13548	1.96079	0.877485	0.999953	1.2955	0.723768	2.96797	4.99293
1.16703	1.21007	1.23421	0.688865	0.675135	3.94152	0.585264	0.966196	2.88034	0.489478	0.949174	1.37778	0.634359	0.685438	1.78429	1.55363	1.24035	2.43271
1.15108	0.946213	1.36539	0.47431	1.26338	2.33439	0.524857	1.35946	3.13239	0.583739	2.0261	2.92234	0.745409	1.80234	2.13694	0.876669	2.58433	2.56175
1.12266	1.03323	1.1511	0.47967	0.603805	9.94577	0.680218	1.30866	2.94015	0.486297	0.784426	3.03634	0.578104	1.16371	1.14882	0.752256	1.8007	2.54878
1.15115	1.1419	1.19849	0.523188	1.53103	4.87654	0.593007	0.652099	6.28644	0.806189	2.32469	1.54995	0.465194	1.08355	1.90609	1.33298	2.95761	2.47594
1.09666	1.06787	1.4531	0.489298	0.833056	6.09651	0.534901	1.01448	3.9517	0.913569	0.856592	1.91238	0.525977	0.950394	1.75535	0.849787	2.69519	3.4013
1.15709	1.43256	1.29391	0.466718	1.00491	4.90597	0.745036	1.10868	1.97488	0.599545	0.610139	3.27133	0.629538	0.844662	2.4696	0.811445	1.48081	3.58358
1.14381	0.966276	1.28381	0.497611	0.772215	3.68475	0.596462	1.42294	2.19531	1.04445	0.649788	0.510301	0.675663	1.18627	2.50039	1.44112	2.00987	2.46026
1.13693	1.11702	1.32252	0.485028	0.72218	2.35134	0.553999	1.47172	2.07339	0.499841	0.777464	2.19217	0.512692	2.5954	1.63563	0.888451	4.71575	1.29595
1.10257	1.10878	1.21683	0.670572	0.844788	2.97282	0.56946	2.46337	2.43897	0.567385	1.1956	2.63171	0.588693	1.14205	1.22873	1.22501	0.957742	1.86213
1.21772	1.09222	1.27966	0.491258	0.748865	1.1901	0.57123	0.99104	2.8464	0.472069	1.01532	1.84398	0.511077	0.74255	0.988994	0.779436	1.54401	1.98251
1.14639	1.09276	1.24128	0.458881	1.1661	2.62373	0.509815	0.936426	2.07706	0.595182	0.979142	2.50121	0.498865	0.995026	2.07432	1.0204	1.69767	2.69359
1.12405	0.827304	1.25483	0.66275	0.677076	2.21642	0.486548	1.16188	2.03731	0.508436	0.611887	2.76542	0.560693	1.27023	2.52599	0.946696	2.99397	1.54311
1.82097	1.11501	1.22914	0.573783	0.553543	1.0319	0.493654	0.957274	2.68857	0.635953	1.35301	2.55999	0.585357	1.14361	3.01528	0.745307	1.39641	1.02118
1.14535	1.0268	1.27393	0.827064	1.20041	3.27691	0.603061	0.820544	1.99225	0.534383	1.31414	2.11298	0.526005	1.73427	2.92381	1.14005	1.88771	1.56613
1.19987	1.0887	1.32804	0.639807	0.813253	6.85783	0.535369	0.684303	1.35092	0.592454	0.873713	2.66396	0.691435	0.611354	1.47201	0.661895	6.54341	2.28871
1.15305	1.0747	1.23732	0.513194	1.32131	8.26369	0.651332	0.484028	2.42417	0.437283	0.696032	2.91333	0.483826	1.52888	2.47802	0.70292	2.26653	2.72394
1.22769	1.13503	1.29828	0.464297	1.7355	3.67865	0.621737	0.983015	2.04262	0.739525	1.03907	2.31322	0.513998	1.18299	2.25824	0.757973	2.18338	5.88649
1.11772	1.08855	1.30058	0.606056	1.24016	4.11933	0.631236	1.30807	1.38531	0.508819	0.911482	2.35171	0.672985	1.03613	1.49059	1.13295	2.44616	2.45187
1.13357	0.985969	1.34879	0.482566	0.707747	3.08579	0.559333	1.06887	1.84393	0.556353	0.691927	2.63836	0.565574	1.71381	3.48857	0.737598	3.61113	5.33095
1.08488	1.09549	1.4138	0.50105	0.979251	3.15823	0.537363	1.38554	2.23769	0.602692	1.02955	1.96374	0.535205	0.779915	1.28217	1.02732	2.71485	2.40061
1.09633	1.05098	1.3662	0.724622	1.63574	9.42044	0.634965	1.31424	2.55131	0.625058	1.80849	3.97352	0.647795	0.579431	1.53735	0.99256	2.50365	2.51367
1.17787	1.14913	1.26385	0.505488	1.18895	6.80925	0.58378	0.886496	2.77651	0.508475	0.854779	3.26885	0.631895	1.80436	2.94879	1.2197	1.74952	2.68544
1.17286	1.06625	1.25436	0.481105	0.631657	6.27407	0.583308	0.906601	2.29352	0.494156	1.47436	1.97904	0.598275	0.854115	2.27337	0.71358	2.54788	3.72525
1.1409	1.07793	1.44326	0.517418	0.950875	3.55961	0.672363	1.59704	3.19181	0.975141	0.824923	1.53058	0.565079	1.36904	1.14829	0.754882	3.00904	4.25507
1.15696	1.07299	1.27565	0.503463	1.57163	3.42088	1.16261	0.971333	3.18276	0.609253	1.82071	2.52865	0.530013	1.41628	1.6027	0.98026	3.16333	1.58245
1.04966	0.955442	1.28645	0.494638	0.907378	7.84756	0.70495	1.48881	3.66069	1.25016	0.718071	1.73987	0.610229	1.18652	2.0763	0.871723	1.01477	2.314
1.06259	1.79417	1.2019	0.564116	0.690474	2.54093	0.555816	1.01145	2.36705	0.519169	1.67181	1.15804	0.582771	0.605428	2.53061	2.34076	1.83894	2.15108
1.09912	1.09396	1.21045	0.469899	0.904364	4.36473	0.642629	0.575945	2.45634	0.53005	1.07901	2.1468	0.773605	0.789054	1.39827	1.18825	3.23072	2.57799
1.11775	1.09298	1.31211	0.561468	1.30947	4.96901	0.560536	0.757946	8.25762	0.584721	0.747319	1.31417	0.535151	4.25792	0.87469	0.827427	3.359	4.39518
1.07572	1.06482	1.35823	0.467214	3.15534	3.56148	0.656646	1.25996	3.58592	0.562785	0.736628	6.1174	0.461994	1.51371	2.39891	1.44349	1.12501	3.55422
1.09858	1.09024	1.26373	0.503455	1.08442	6.77453	0.529057	1.51475	4.51902	0.593185	1.10427	2.35051	0.509021	0.852094	2.8227	0.68828	1.79176	2.07699
1.1291	0.892561	1.46342	0.45935	0.654791	2.92309	0.702253	1.12274	0.924934	0.390967	0.708825	2.1675	0.565265	0.987979	1.55728	0.642997	2.43005	2.15346
1.07081	1.27118	1.15262	0.460969	1.02426	1.46741	0.625646	0.750861	0.703584	0.666274	1.16604	1.51869	0.613004	1.08899	1.12495	0.740268	1.93369	1.33445
1.10814	1	1.20237	0.556416	0.723346	3.17264	0.550099	0.77515	1.40758	0.619357	1.10282	1.60003	0.669819	2.51189	2.5778	0.569819	3.80581	2.97281
1.15427	1.12242	1.288	0.431366	1.56668	2.04272	0.662344	0.90512	1.84002	0.59679	5.16039	3.54371	0.493205	0.975032	1.75998	0.767311	0.9206	1.98862
0.885489	1.14234	1.2176	0.570504	0.725768	0.971811	0.655319	1.09551	2.05444	0.636183	0.968472	1.57445	0.447908	0.830676	2.94295	0.573202	1.63188	2.18284
1.03877	1.14237	1.46415	0.485553	2.42623	2.49752	0.5553	1.89478	1.90663	0.850956	0.606094	1.1833	0.561564	1.06348	2.06238	1.12447	3.4478	8.06759
1.13589	0.909042	1.14932	0.556897	0.958007	5.44663	0.616049	0.852516	1.57568	0.481995	1.00764	1.18988	0.682658	1.0942	1.94744	0.659647	1.29918	1.57961
1.24871	1.01361	1.15059	0.467921	0.765816	4.32638	0.638766	0.850134	1.20194	0.483898	0.876952	1.76887	0.512488	2.61914	2.53671	0.757252	2.09284	2.49185
1.13494	1.71784	1.84	0.550659	0.697581	1.59116	0.995331	2.28706	2.07818	0.530581	0.866533	1.76845	0.499903	1.10418	1.67213	0.869346	1.59694	3.17932
1.11155	1.09646	1.23735	0.492046	0.681626	2.28693	0.603232	0.998032	5.37154	0.469256	0.703941	2.89342	1.24871	1.71286	0.544594	1.19183	1.27868	4.80953
1.13873	1.02981	1.26996	0.496994	0.830019	1.4563	0.760446	0.882631	1.43954	0.629435	1.23434	2.28204	0.634671	0.906538	1.33141	0.951805	1.73625	2.63079
1.08786	1.06406	1.14419	0.508676	1.85604	11.0563	0.594683	1.56719	2.03295	0.540891	1.01852	2.18412	0.4914	1.42554	1.13827	0.7959	0.962215	3.26459
1.16987	1.11149	1.18714	0.430831	0.783088	2.85041	0.559387	2.09138	2.10084	0.573859	1.04691	1.04949	0.640518	1.20647	1.53511	0.857569	1.34749	3.9577
1.1544	1.70556	1.27302	0.518848	0.767757	2.31609	0.762064	1.23638	2.55962	0.518059	0.772081	1.8358	0.602222	0.781848	1.73941	0.691813	1.96275	2.14327
1.13288	1.12746	1.26512	0.705362	0.536278	1.52706	0.530776	1.19688	0.861022	0.532366	1.2422	1.21718	0.587793	1.03508	2.081	0.838558	1.43967	4.22329
1.14923	0.978498	1.22705	0.652273	1.06139	8.01251	0.983766	0.949355	2.55833	0.558681	0.526485	3.84968	0.566178	1.08377	2.81873	0.661588	1.18738	1.03502
1.12881	1.09014	1.31065	0.544711	0.788296	1.43172	0.507043	1.21428	3.21196	0.556724	0.98183	2.48354	0.718141	1.02357	1.57407	1.06806	2.48795	2.45988
1.0462	1.07564	1.27767	0.576967	0.85645	9.6223	0.67525	2.00611	1.73913	0.457454	1.09054	2.20643	0.422085	3.33181	1.35684	0.859284	1.60918	7.70275
1.14451	1.07869	1.23412	0.567665	0.676583	3.83246	0.60252	3.72235	1.9446	0.9723	1.40949	2.1079	0.499276	1.00468	1.30314	0.63268	2.00867	2.23195
1.10331	1.17336	1.24861	0.528957	0.576869	2.33927	0.569316	0.634276	2.84379	0.625803	0.928647	3.52711	0.477323	0.690153	1.27045	0.22595	2.58397	4.52362
1.09906	1.04869	1.31863	0.59497	0.607594	2.92806	0.658049	1.24033	2.91005	0.555631	0.877783	1.40083	0.491663	0.789142	3.9405	0.929874	2.51936	1.80731
1.09693	1.16417	1.20812	0.587468	0.673549	6.45606	0.748262	2.06118	2.06261	0.646815	0.986581	2.70637	0.499585	1.33632	0.757924	0.77693	1.83881	3.93537
1.14282	1.07805	1.29298	0.469338	0.666478	2.3075	0.610704	0.782901	7.28197	0.518829	0.511039	0.485555	0.485916	1.37821	1.51345	0.868	3.14023	5.26706
1.16663	0.974273	1.33131	0.63231	0.92482	8.30912	0.865332	1.37001	2.19733	0.450818	0.859015	1.77362	0.559378	0.686368	1.62252	3.67758	5.69523	2.67637
1.56584	1.04473	1.21847	0.471842	0.517295	3.27281	0.669248	1.66502	1.8971	0.513036	1.25727	1.90223	0.537054	1.21025	1.49381	0.924343	1.33845	2.13378
1.27516	1.49447	1.24115	0.504479	0.766877	1.96467	0.579245	1.89486	2.4148	0.677734	1.05879	3.76805	0.497995	1.26904	2.22828	1.39225	0.905749	3.39277
1.17179	1.08841	1.26376	0.742938	0.846513	5.50664	0.446827	1.73587	2.79202	0.583651	0.861377	1.42012	0.443012	0.747136	1.59698	1.07441	3.21679	5.28493
1.85964	1.11001	1.27175	0.588034	0.741081	5.41296	0.563184	0.698959	1.90458	0.579842	0.768498	2.46236	0.512284	0.904609	2.34501	1.09437	2.38189	3.05646
1.10063	1.12997	1.28437	0.424806	2.51616	5.34032	0.57977	1.9586	2.47723	0.57362	0.971195	1.33238	0.500687	1.31222	1.78042	0.785786	3.78726	5.29093
1.17333	1.1253	1.40477	0.636663	0.898346	2.51008	0.595462	1.70117	3.68425	0.448376	0.96165	2.13448	0.566547	0.996986	5.87779	1.45066	2.06139	4.7323
1.08518	1.14247	1.45579	0.470832	1.00425	3.17312	0.581572	1.32423	4.21415	0.490202	1.08242	2.15884	0.631459	1.03435	2.60282	1.31998	1.65943	3.01406
1.20836	1.0864	1.31629	0.549205	0.873936	13.4754	0.518537	2.01531	1.07359	0.505777	0.623978	4.94138	0.815788	0.788588	1.86267	0.934452	4.01876	3.43531
1.15739	1.05676	1.36119	0.463584	1.13038	3.13323	0.614353	1.14356	1.93695	0.582713	0.989081	1.64627	0.494	1.24362	1.54294	1.05	3.00136	3.19695
1.12485	1.08018	1.27261	0.533001	0.684182	5.33659	0.731394	0.615897	2.8215	0.510727	0.716761	1.51265	0.724746	1.06138	2.28033	1.34015	3.32572	0.960178
1.14663	1.13181	1.26829	0.479252	0.88042	7.4265	0.467227	1.64082	1.58867	0.481786	1.99409	2.26026	0.531635	2.5445	1.06994	0.821796	3.30721	0.609448
1.14526	1.06369	2.00526	0.576839	0.941514	3.89546	0.591329	0.844873	1.71124	1	0.995333	3.02408	0.400173	0.876157	2.55466	1.07783	2.31277	2.52797
1.15771	1.0611	1.38048	0.480199	0.823494	6.33199	0.508996	1.52083	2.20768	0.615137	0.506802	1.62727	0.581273	0.815379	0.88919	0.827745	1.34928	1.89827
1.18608	1.00294	1.22192	0.560594	0.840325	1.31995	0.774326	1.16926	1.23507	0.502914	1.99133	2.25248	0.468047	1.1338	3.34401	1.04862	1.42897	3.47991
1.10113	0.996899	1.39532	1.06089	1.10705	12.8083	0.736906	4.64571	1.24014	0.49545	1.08585	1.66203	0.547338	0.681892	2.61107	0.951203	3.43839	2.50949
1.11078	1.13455	1.2146	0.792829	0.887256	2.0282	0.557576	1.56414	3.02424	0.556603	1.17113	3.35089	0.548613	0.937597	1.23384	2.63943	1.6449	1.78572
1.01975	1.55748	1.18295	0.584961	1.08503	2.46051	0.507665	1.43125	3.90606	0.509108	0.587601	2.67398	0.418203	0.854405	1.98505	0.873894	3.01582	2.41894
1.12181	0.905067	1.19075	0.476102	0.830211	4.45623	0.563495	1.05226	4.29791	0.563248	0.994732	2.53725	0.532341	1.10314	2.81522	0.841035	1.46516	3.62826
1.17852	1.6016	1.21817	0.718646	0.667069	3.60075	0.704766	1.07441	4.48584	0.64063	0.808788	0.844726	0.443473	1.28993	1.60832	1.42262	1.60639	2.99751
1.14022	0.834754	1.2894	0.44968	0.961841	6.42342	0.538434	1.44301	2.58855	0.461155	1.02401	1.74344	0.576897	1.83809	2.01861	0.798313	3.62907	2.97493
1.14094	1.07331	1.29698	0.524014	0.605458	3.86653	0.483846	1.0455	2.00083	0.562423	0.810974	1.63608	0.621405	1.38567	1.3123	0.957138	2.29202	2.88807
1.13551	0.913646	1.38565	0.548978	0.865101	6.60787	0.527503	0.597101	2.10655	0.620898	0.945827	3.32791	0.434688	1.79353	1.37651	2.1496	3.97537	1.82977
1.10272	1.36696	1.23113	0.530204	0.686504	4.62652	0.7063	3.0873	3.4886	0.477244	1.08991	2.1608	0.585026	1.15728	3.58174	0.899275	2.37781	3.38164
1.09256	1.04373	1.3329	0.724196	0.761394	0.720468	0.562861	0.830811	2.79417	0.566014	1.3895	2.65496	0.619946	1.5839	1.95576	1.04864	2.68917	1.84896
1.1419	1.14381	1.30143	0.449726	3.5486	6.25614	0.553699	0.785456	4.11621	0.581424	0.784257	1.87221	0.56432	0.669475	1.47909	0.695912	2.01216	1.42095
0.922216	0.789628	1.2426	0.519404	0.539748	1.35195	0.56948	0.833333	3.03288	0.568856	1.22185	0.530572	0.514818	1.63987	2.21067	1.1712	1.07377	1.19516
1.08382	0.995295	1.27704	0.480304	0.788144	2.53008	0.559112	1.03519	1.27893	0.427716	0.51737	1.68864	0.575109	1.40537	1.2339	0.726218	2.77288	4.20978
1.12152	1.09389	1.3797	0.4863	1.26019	1.73414	0.570401	1.61796	2.29986	0.462276	0.939786	1.83136	0.542979	1.03684	1.73669	0.736554	1.84486	2.28044
1.15649	1.15514	1.17295	0.507162	1.02191	2.26331	0.478937	2.06527	3.45089	0.558381	2.10507	2.8277	0.715749	1.27755	1.38837	0.923489	3.21342	3.16305
1.02605	0.945344	1.21514	0.551742	0.821735	5.1052	0.746243	1.38913	2.44581	0.543085	0.997807	2.69404	0.511388	1.11009	1.10981	0.764865	1.34322	3.96786
1.13621	1.00136	1.559	0.628263	0.558246	5.61133	0.613567	1.0567	2.13253	0.608848	5.66765	2.52372	0.592539	0.819947	1.74834	1.04977	3.91817	1.67147
1.10326	1.08823	1.18035	0.663731	0.891351	1.64502	0.502211	0.990039	2.35534	0.55659	1.04636	3.54706	0.372386	0.920701	1.94767	0.82783	2.2434	3.6664
1.06578	1.01368	1.41382	0.758809	0.558201	2.45177	0.561791	1.80632	3.55958	0.452583	0.933725	1.28589	0.51093	1.08498	1.72365	0.82398	3.0373	1.6018
1.15835	0.846131	1.6467	0.499572	1.80625	2.41445	0.58104	0.621768	2.49408	0.546749	0.939196	3.91974	0.47195	0.420588	2.56946	0.868046	1.3856	6.65419
1.06255	1.49799	1.38358	0.568177	1.12863	3.73515	0.425526	1.29094	1.74133	0.489796	1.22578	0.492715	0.607904	1.22339	4.09163	0.789978	3.58272	2.46014
1.11094	1.11889	1.30877	0.570247	1.10482	5.31131	0.583239	0.724074	2.08609	0.542529	0.767677	2.21484	0.535946	1.48811	1.85833	0.92202	2.99837	2.16147
1.08459	1.14657	1.33605	0.57812	0.597925	5.06196	0.66813	1.005	1.26374	0.418619	0.740924	2.01497	0.509594	1.95443	2.28447	0.957614	3.29538	1.12823
1.07899	0.867821	1.26311	0.538218	0.957203	2.73654	0.770271	2.59343	2.38718	0.585655	1.20291	1.92032	0.590742	1.68985	3.37669	0.824093	2.27302	1.3591
1.11874	1.12758	1.42585	0.565513	0.887524	4.1312	0.638386	0.964722	1.94864	0.519228	1.73392	2.7914	0.798193	1.21964	2.10646	0.711198	2.60939	4.07404
1.12146	0.887368	1.24672	0.469917	0.786559	3.2887	0.495957	1.5309	2.07582	0.423652	0.872695	3.36912	0.732012	0.897889	2.4605	1.36236	2.94285	2.09106
1.61879	1.09672	1.29368	0.676366	0.814294	4.14559	0.634845	0.911353	2.84108	0.520188	0.851972	1.36799	0.478405	1.03031	3.11928	0.77393	2.8645	7.21
1.11571	1.13791	1.37957	0.639036	0.960878	4.33643	0.734239	1.48783	1.92806	0.565777	1.25033	2.22118	0.640474	0.930089	3.67401	0.890981	2.63023	1.97772
1.15065	0.747218	1.25385	0.519117	0.927367	1.4901	0.681241	0.784048	1.6648	0.634645	1.01928	1.71081	0.52065	1.59797	1.97855	0.666994	6.84899	2.82952
1.10456	1.06829	1.28841	0.479763	0.845035	6.78571	0.68835	1.15633	1.34186	0.839319	1.73047	1.49767	0.655129	1.17219	3.80551	0.868492	1.66183	7.09224
1.09593	1.00415	1.96562	0.46865	1.54743	4.85901	0.587177	1.21112	2.55807	0.665021	0.467357	0.966559	0.479296	1.10167	1.36919	0.986385	2.2462	3.41514
1.16998	1.08962	1.17192	0.477671	0.714388	4.61022	0.542327	1.59393	4.07584	0.534324	0.802154	2.61768	0.533872	0.784349	2.05496	0.919665	1.3191	3.77154
1.0999	1.15733	1.37469	0.766505	0.558852	1.58199	0.572544	1.49215	1.76763	0.550899	0.797862	5.78578	0.556637	3.59103	1.78986	0.878934	2.07847	1.12294
1.14936	1.04114	1.24222	0.51043	1.02014	3.3406	0.650073	1.31359	1.73404	0.498349	0.82977	2.29843	0.631747	0.503795	2.35766	0.958818	0.890142	1.44896
1.10479	1.02984	1.2943	0.493914	0.668361	8.32175	0.684011	1.11406	4.52443	0.507946	0.878031	2.66199	0.977928	1.84553	2.01198	0.848256	2.71045	1.89137
1.15782	1.12949	1.6604	0.58428	0.931318	18.2144	0.797635	0.867887	2.25008	0.70079	1.23644	1.03267	0.488262	0.879923	1.92052	0.847418	1.21035	3.07229
1.10116	1.09664	1.34894	0.75248	0.94347	2.38944	0.688642	1.58789	3.71237	0.627261	0.645526	1.9428	1.41423	0.866663	1.47422	0.856317	3.64884	1.90936
1.07479	0.801585	1.26328	0.501783	0.623004	2.33363	0.505101	1.66871	2.99295	0.589884	0.889152	1.51962	0.463593	1.10198	1.49044	0.953452	2.97777	3.42523
1.19459	1.07877	1.23515	0.584381	0.890616	8.01655	0.563204	1.27081	2.40356	0.546595	0.547819	2.11058	0.643539	0.620915	1.38216	0.676069	3.27234	4.9599
1.12265	1.15157	1.22445	0.467953	0.679344	2.5736	0.563819	1.94546	3.09555	0.522196	0.883047	1.99502	0.520735	0.863784	1.57203	1.58657	2.77902	4.26191
1.13668	0.971015	1.18661	0.57513	0.935269	3.1275	1.19124	0.951857	0.94343	0.509136	1.28501	2.62605	0.721449	1.09124	1.90089	0.879216	2.04315	1.36009
1.10339	1.02703	1.2906	0.465856	0.808673	1.92261	0.630586	0.691987	1.41683	0.517862	0.882392	4.38943	0.592968	1.1378	1.4068	0.740038	1.92173	1.89797
1.15355	1.26051	1.2086	0.567094	1.21612	3.75505	0.494374	0.903975	1.80248	0.489276	0.857036	4.12734	0.523103	0.93415	1.00994	0.895408	2.40638	3.37343
26.9787	1.08206	1.29129	0.549424	1.35112	1.96661	0.657528	0.805352	5.66701	0.576599	1.1792	1.69226	0.549271	0.567409	2.15957	1.20309	0.875467	1.47907
1.019	1.0809	1.5006	0.58732	1.24102	7.17095	0.622321	0.774829	3.63349	0.4996	0.755891	0.614782	0.543258	1.00938	2.37999	0.629761	3.3728	3.0397
1.12194	0.916515	1.22117	0.565849	0.738805	2.94846	0.60682	1.82514	1.65102	0.479301	0.908074	2.29539	0.489983	0.958864	2.18154	0.987518	2.58445	1.33613
1.13129	1.13387	1.28886	0.51762	0.930789	3.13484	0.568722	1.51142	2.11361	0.553652	0.858427	1.32146	0.475339	0.752594	2.1666	0.777149	2.0233	2.45826
1.14286	1.10281	1.34994	0.587473	0.716659	2.21905	0.64387	0.92554	2.75718	0.529649	0.739481	2.58248	0.464395	1.4089	2.23134	0.814223	1.54474	1.52561
1.19858	0.974589	1.17705	0.426325	1.16786	4.21713	0.576589	1.38166	1.56066	0.535019	1.00011	3.25777	0.449536	1.19966	3.39286	0.79654	1.52828	5.0824
1.11408	1.1087	1.17694	0.427491	1.02459	3.03004	0.620969	1.78368	3.44715	0.459926	1.01989	3.45453	0.485697	2.60696	1.8893	2.52591	2.29482	6.59133
1.1327	1.11931	1.24809	0.472717	1.15809	1.54268	0.661613	1.11988	1.25307	0.52627	1.20322	1.89914	0.649266	1.49555	1.6854	0.864576	1.23634	1.39785
1.15522	1.10716	1.34223	0.459497	1.25374	1.64436	0.498727	0.713174	2.25653	0.666026	2.59431	1.56187	0.47268	1.90279	1.92838	0.707407	2.68914	3.0008
1.14226	1.11946	1.26566	0.587971	0.74527	2.23492	0.495276	0.684633	1.73335	0.613657	1.15545	2.87434	0.525536	0.931277	1.91112	1.28278	4.69536	2.74045
1.08737	1.08463	26.35	0.610691	1.03694	3.64543	0.696919	1.75628	2.39083	0.546588	0.843576	4.03099	0.892142	1.41399	2.39979	1.0378	1.61836	2.11172
1.14877	1.08735	1.25329	0.482062	0.998226	2.69018	0.596769	0.678284	1.81784	0.551275	1.02983	1.32779	0.552256	0.872022	2.2344	0.562988	1.2361	1.75184
1.15579	1.08234	1.4202	0.607157	1.09287	1.92603	0.575707	1.03736	2.05983	0.53883	1.09024	1.19752	0.424354	1.65576	1.98215	1.13186	1.40759	3.21989
1.17478	0.715298	1.35534	0.458465	0.895155	2.14107	0.885433	1.70028	1.14217	0.489342	1.14874	2.2202	0.645396	0.897423	2.17857	0.86613	2.42848	2.71677
103.287	1.17026	1.23916	0.524255	1.08064	9.21397	0.632571	1.69984	2.23788	0.58182	0.962348	1.86252	0.463034	0.998357	1.91429	0.745402	3.46446	3.4004
1.10934	1.07984	1.17796	0.517273	1.3576	9.91404	0.511517	0.658414	2.08585	0.615147	0.680008	0.726176	0.543347	0.809137	2.05986	0.893722	1.95954	1.59638
1.08838	1.10299	1.317	0.500534	0.788672	3.11759	0.596329	0.574215	2.40001	0.498333	1.28992	3.92806	0.612924	1.3551	2.11802	0.969346	5.58649	3.67696
1.11015	1.06683	1.23553	0.460109	2.61787	4.56872	0.703896	2.13942	3.48829	0.490108	1.22084	2.91824	0.551207	1.66924	1.3201	1.60349	3.71315	1.30686
1.09792	1.06584	1.26686	0.479549	1.21133	6.11841	1.23838	0.840206	1.60537	0.526649	1.11142	0.939913	0.774278	0.800214	2.0087	1.17363	0.998561	2.43689
1.13722	1.00632	1.21221	0.453406	0.556438	4.89494	0.479832	0.529227	1.42906	0.483696	3.21845	2.64885	0.631901	0.872081	2.82642	1.50498	1.56435	3.10293
1.18776	1.05798	1.30122	0.516074	9.60687	2.77249	0.576571	1.11622	2.09164	0.639315	1.06936	2.52177	0.736775	0.990905	1.02427	0.737425	1.88756	2.44373
1.11526	1.11642	1.21628	0.494962	0.66402	6.81128	0.634821	0.866601	1.93452	0.535769	1.48373	1.78762	0.64108	0.840699	1.25446	0.941176	4.34677	2.50686
1.06622	0.913035	1.44789	0.499907	0.737734	2.37592	0.646273	0.9583	2.13188	0.712063	0.731308	3.13815	0.510395	1.05754	2.00188	0.859075	1.52816	1.53306
1.12016	1.07503	1.25618	0.487392	0.753088	11.7562	0.514723	5.80691	1.80573	0.538378	9.54346	1.62191	0.559852	1.21857	1.46222	0.489199	2.35677	1.57033
1.11535	1.03961	1.7637	0.815767	0.748375	2.29981	0.63473	1.73153	1.20225	0.612135	1.19425	6.31141	0.784574	0.887203	2.48824	0.616982	2.6644	3.76437
1.11847	1.09137	1.25918	0.510807	0.701956	1.64242	0.509396	0.9504	2.78526	0.481406	1.11002	2.73112	0.447188	1.18052	2.62645	0.977732	1.50612	2.94681
1.12994	1.09916	1.18422	0.545006	0.864912	1.4548	0.515815	1.27772	1.82677	0.354278	0.743278	3.90634	0.580869	1.26237	2.33114	0.954083	2.38091	1.97647
1.1346	0.902565	1.10933	0.508357	0.999715	2.69795	0.777162	1.52465	1.49443	0.665514	1.42866	1.9512	0.508238	1.40776	2.2439	1.23332	2.15785	3.24869
1.19722	1.05344	1.22439	0.596598	0.828492	10.976	0.502148	1.03018	2.22847	0.511967	1.14327	1.51903	0.835374	1.01588	2.36713	0.794009	2.60371	5.51846
6.49509	1.20568	1.24218	0.557738	0.918803	3.83067	0.587126	1.46128	2.47558	0.463072	1.54362	1.33998	0.504043	1.66835	1.74255	1.0204	4.63497	3.08374
1.04599	1.04793	1.12758	0.490475	0.710997	2.67736	0.588769	0.887596	3.99676	0.53815	0.781679	1.83336	0.62651	1.59782	0.911097	0.883781	2.678	2.80756
1.15633	0.753128	1.11936	0.602401	0.97181	0.589331	0.565449	0.525409	2.20004	0.537519	0.737568	2.54983	0.67697	1.596	2.38952	0.530619	2.20138	2.76244
1.11744	1.11185	1.23637	0.463163	1.9776	4.82853	0.525775	0.661716	2.22269	0.516689	0.934652	1.70091	0.500061	1.79038	1.22601	0.721982	2.673	4.64976
1.10868	1.08564	1.74242	0.474141	1.06656	2.78842	0.699224	0.813688	1.52438	0.499194	1.04269	0.445415	0.502731	1.13302	1.75352	1.15937	2.1279	2.45644
1.13298	1.11232	1.2286	0.475843	0.798079	4.06321	0.654961	0.964948	2.24419	0.525911	0.9659	1.74342	0.608946	2.13233	3.04451	1.32659	2.64631	1.97703
1.12289	1.11502	1.19928	0.533419	0.889775	0.689605	0.672647	0.872335	1.53784	0.574974	0.784471	4.05999	0.446441	1.03471	1.80493	0.759278	1.41065	3.85281
1.11182	1.06729	1.20757	0.508468	0.91764	7.71247	0.634017	1.28829	1.48534	0.60278	1.85817	1.87272	0.567026	2.00269	2.63307	0.797702	1.86495	3.03857
1.1176	1.1345	1.27258	0.56422	1.05092	9.09841	0.539906	0.900969	2.18319	0.520596	0.808992	1.69758	0.402106	0.708464	2.58351	0.964631	1.50747	3.34496
1.10239	0.97079	1.16453	0.487069	0.597302	1.50534	0.645586	0.997385	1.35863	0.579876	0.796507	2.84569	0.577204	1.28949	1.62738	1.25757	1.78025	3.54237
1.16915	1.11547	1.28635	0.503066	0.935734	5.06789	0.989406	0.983413	1.71196	0.468934	0.849916	1.81342	0.462171	2.0073	2.60082	0.632593	1.63314	2.36652
1.18927	1.13606	1.62218	0.524677	1.05299	3.51417	0.539917	1.46681	1.41814	0.534888	1.60442	2.74779	0.572521	0.85443	1.49209	1.26639	2.27224	4.27625
1.20985	1.05759	1.7684	0.510195	1.15728	4.38721	0.64954	0.882702	2.39715	0.540236	1.43666	3.86833	0.488053	0.77595	0.543674	1.23723	1.40908	2.00445
1.14547	1.06204	1.25128	0.485552	0.802673	10.4542	0.593955	1.60091	2.25897	0.514232	1.01332	2.27178	0.51308	0.897063	5.10049	0.992874	1.22235	3.10989
1.05009	1.14175	1.14886	0.453133	0.860059	4.54956	0.521456	1.75598	2.16675	0.501644	0.974984	2.46908	0.649517	0.973494	1.20189	1.13003	1.7633	1.68268
1.1359	1.07636	1.2638	0.522114	0.493244	2.43229	0.476443	2.41067	1.25796	0.492849	1.08549	2.15408	0.586475	1.3223	1.57967	0.869635	1.52438	3.35154
1.05741	1.56771	1.29123	0.547665	0.753452	5.18689	0.81699	0.552503	2.26186	0.681738	1.17222	0.748611	0.54451	0.810368	1.5655	0.880971	1.85014	3.84409
1.08785	1.07909	1.31743	0.816662	0.871074	2.27962	0.601476	0.679572	1.86873	0.540945	1.22254	3.20348	0.590146	3.84172	2.79273	0.975844	3.03099	3.1492
1.1475	1.08854	1.03559	0.439279	1.16804	3.94789	0.622925	1.81597	2.58236	0.46448	0.730968	1.79539	0.346082	0.818612	1.62402	0.709015	1.43303	2.21645
1.09422	1.02734	1.45743	0.469546	0.917363	4.19287	0.532064	1.37243	2.61576	0.521373	0.841014	4.09541	0.816187	1.271	3.64141	0.855211	1.89228	2.21081
1.14673	1.04383	1.23606	0.51151	1.68711	2.92643	0.585295	0.749399	2.86083	0.554354	0.735763	0.694758	0.587403	1.38823	1.10113	1.04326	3.56016	0.760203
1.13191	1.10034	2.34739	0.549882	0.825153	14.1735	0.647413	1.30823	2.64375	0.445629	2.01917	2.08957	0.479037	0.880381	2.4286	1.05066	2.47028	2.6316
1.11818	1.11852	1.4734	0.541222	0.714197	3.0306	0.81463	0.925718	2.75696	0.590721	0.856702	5.3583	0.515708	1.15228	1.73159	0.854127	1.60249	5.05526
1.13836	1.01243	1.25545	0.489142	0.547395	3.43626	0.577953	1.06923	2.55807	0.630813	0.837194	2.64144	0.46128	0.827762	1.26274	0.833814	1.61473	2.02681
1.14452	1.05143	4.37289	0.530569	0.720165	2.2963	0.813121	0.745931	4.47366	2.66704	0.707407	2.6879	0.596313	1.19495	1.38438	0.9751	1.98156	1.59565
1.10072	1.11011	1.16873	0.511982	0.802608	1.6818	0.52669	1.20548	2.43497	0.493988	0.993384	0.554009	0.658823	0.914238	2.28413	3.32043	2.30325	4.09784
1.04469	1.09384	1.26041	0.490691	3.67845	1.84936	0.627483	1.77069	2.61015	0.472223	1.61495	2.33073	0.590014	1.14883	1.63496	0.601118	4.63047	1.7408
1.1466	0.871447	1.22447	0.559521	1.04901	1.25827	0.639453	1.31791	2.04389	0.456068	1.00852	1.84552	0.528052	0.888919	1.28717	0.695194	3.35399	3.14718
1.09075	1.26432	1.28915	0.491999	0.823635	2.02989	0.60435	0.782612	2.80155	0.566045	0.825432	1.77853	1.00855	1.03375	2.9616	0.786777	1.27359	1.94549
1.19315	1.11818	1.30625	0.620716	0.976917	4.51433	0.482807	1.51225	1.02458	0.791108	0.653861	2.42034	0.525078	0.981545	1.4323	0.908875	3.94388	5.15526
1.15091	1.05217	1.22294	0.4938	1.27836	2.8789	0.925111	1.05522	2.06104	0.45262	1.28544	2.69791	0.518254	0.764019	1.0778	0.819478	1.73982	1.88214
1.14369	1.09924	1.22473	0.44657	0.745129	3.86277	0.66681	1.06034	2.94303	0.569894	1.01686	2.06503	0.436566	0.999795	1.08335	1.44273	1.83544	2.14764
1.15394	1.03144	1.28751	0.444514	0.550419	1.94432	0.538074	1.32314	1.10947	0.631518	0.659069	1.04616	0.517651	0.510776	1.22137	0.970068	4.10328	4.22842
1.1372	1.059	1.23555	0.64725	0.542277	4.38245	0.44788	1.89515	1.94052	0.463247	0.973474	3.72173	0.551321	1.31012	2.36337	0.809773	4.47121	2.67535
1.09317	1.12678	1.20949	0.42964	0.828848	2.47762	0.540054	0.78957	3.28341	0.476908	1.23149	3.58116	0.461132	1.15431	1.01898	1.50036	2.83019	11.1738
1.1183	1.13744	1.16354	0.492448	1.46326	3.81905	0.543126	2.01624	2.21306	0.487418	0.775274	1.14286	0.822074	2.10274	2.47731	0.760067	1.5858	1.4805
1.05932	1.01364	1.17216	0.525187	0.640243	2.64303	0.567619	1.25704	1.28856	0.431081	1.74701	1.79325	0.678614	1.50808	2.09934	1.18257	1.46046	3.44245
1.07676	1.18169	1.37434	0.472401	0.776398	5.55266	0.568902	1.15527	2.35073	0.56715	0.912257	1.6499	0.600724	0.600924	2.73022	0.744474	1.68417	1.66548
1.09424	1.07584	1.23153	0.515451	0.960023	5.95543	0.54584	1.03973	2.7103	0.622082	1.10373	2.84405	0.46925	0.997531	1.65842	2.71776	1.75008	2.02715
1.07077	1.11201	1.30354	0.54341	0.629455	4.27103	0.605053	1.94229	1.13004	0.495001	0.724279	4.22858	0.512346	0.917767	1.33182	0.996725	2.76981	2.40765
1.08889	0.976779	1.18526	0.538883	1.49308	5.74169	0.498389	0.649366	2.20509	0.513835	0.837337	1.3001	0.527872	1.12232	2.48621	0.690414	1.65823	3.80268
1.10964	1.01463	1.26315	0.434123	1.00765	3.92902	0.597652	1.79422	1.78311	0.572187	0.768304	3.00898	0.485146	1.75468	1.18157	0.689225	2.22581	2.22416
1.14715	0.971138	1.20591	0.446429	0.815642	2.86767	0.56332	1.26927	3.43221	0.527614	1.05895	5.58903	0.579342	1.22235	1.93306	1.06101	2.00897	2.02255
1.10394	1.10707	1.25525	0.473737	0.598121	3.04646	0.578567	0.785109	3.99728	0.53138	0.76673	1.94025	0.635205	0.408029	1.48939	0.72044	3.55242	0.947269
1.10104	1.10918	1.31594	0.545369	0.92178	2.80335	0.704273	2.01219	3.30069	0.496206	0.956459	4.73443	0.512066	1.07357	1.94537	1.17412	1.20304	7.2517
1.08707	1.11494	1.259	0.473393	0.871045	8.04056	0.585088	1.15362	0.95824	0.543715	0.731094	2.21485	0.539734	0.964056	2.0816	0.80537	2.26627	2.99389
1.10402	1.0974	1.33417	0.490568	0.704981	5.3385	0.464549	0.965874	2.66113	0.511839	0.746432	2.25187	0.642219	0.598142	2.29388	2.27039	5.87695	1.9074
1.10473	1.13727	1.30997	0.493566	0.945487	4.99994	0.4989	1.20499	1.41813	0.514637	0.69183	2.66555	0.501344	0.780885	2.17142	1.08569	1.63071	4.94735
1.15313	1.07879	1.33139	0.657188	0.821773	2.89483	0.566002	1.49764	2.91839	0.563422	0.997286	1.27515	0.711654	0.785837	2.43073	1.01791	1.61498	2.14843
1.14622	1.06871	1.17554	0.454226	0.76884	4.46481	0.62382	1.55303	4.20171	0.555163	0.779663	1.01024	0.561794	0.965031	2.65503	0.63672	3.26487	1.32292
0.964062	1.06102	1.2446	0.478669	0.636899	0.787665	0.532061	0.889045	3.50597	0.508769	1.37548	1.6804	0.441835	1.7751	2.28211	1.14845	2.29445	2.44416
1.10103	1.11633	1.25759	0.47938	0.736607	3.06882	0.559407	1.45354	2.61807	0.517833	1.45557	4.44251	0.45558	1.02272	2.71109	0.909969	2.13394	4.02539
1.17118	1.03608	1.97391	0.55	0.976945	1.55583	0.49586	0.887027	3.04059	0.487047	1.5876	1.78995	0.528642	1.66724	1.17589	0.627021	3.99141	4.18724
1.12445	0.961227	14.0243	0.614585	2.56749	3.01482	0.62675	1.29702	3.89034	0.44901	0.781952	2.46951	0.461656	1.37867	1.87995	0.903165	1.75965	4.51603
1.20206	1.08814	1.43536	0.51264	0.697737	7.28841	0.507629	1.2561	2.66719	0.696173	1.15432	4.19755	0.473687	1.33566	4.78713	0.985143	5.93803	5.10392
1.12578	1.02313	1.26136	0.497124	0.818887	2.94673	0.574252	1.70159	1.07659	0.652417	0.652372	2.85748	0.578773	1.13173	2.12851	0.882303	1.8434	3.28906
1.11336	1.08595	1.41183	0.461627	0.917839	1.65593	0.665731	3.68862	1.18805	0.480762	1.88063	1.23907	0.502522	0.79108	2.18336	0.770693	2.4524	1.17995
1.11004	0.804752	1.21689	0.494933	0.893563	9.53621	0.616532	1.06254	3.04492	0.53154	1.17366	5.17456	0.478174	0.488163	2.4035	2.44664	2.41533	1.85747
1.12214	1.11328	1.44	0.572557	0.503131	1.84117	0.673925	1.04051	3.27256	0.525432	0.774571	1.74397	0.592096	1.32845	1.76535	1.21596	3.3931	2.8741
1.15407	1.05949	1.20973	0.591554	0.853816	1.4335	0.518624	1.57183	3.54247	2.53125	1.27046	1.28547	0.540031	1.37892	2.77791	0.857343	1.17162	1.99891
1.38423	0.933339	1.4095	0.493066	0.773765	8.81945	0.618007	0.812491	3.01379	0.625908	0.946593	1.68394	0.692438	1.29459	2.12076	1.3203	4.40652	2.27547
1.34909	1.13232	1.36425	0.495533	1.27722	2.8325	0.494271	0.652645	2.22905	0.649227	1.10375	1.94513	0.661351	1.12666	1.37581	0.752708	3.36029	1.29571
1.10966	1.2079	1.89647	0.460738	1.53735	2.95806	0.627655	1.17611	2.46957	0.424817	3.26413	2.00087	0.454472	1.28385	1.34785	0.818693	1.91359	2.98783
1.04013	1.65878	1.29938	0.451417	1.1264	5.78872	0.616373	0.831018	3.77026	0.543034	0.874559	2.08258	0.491582	1.03787	1.42096	0.938003	2.04531	2.87249
1.93382	1.02127	1.24612	0.667122	1.21988	3.17111	0.688253	0.856528	2.17687	0.670014	1.3759	0.966131	0.607272	1.75427	1.47548	0.98154	3.4166	5.02493
1.13636	1.20571	1.2773	0.454651	0.676993	2.03166	0.585468	0.674416	3.23256	0.455475	0.739619	2.76588	0.760147	1.39848	1.04544	1.19137	2.69202	4.66296
1.14864	1.06391	1.29034	0.527318	0.577121	1.08197	0.997403	1.73379	1.65374	0.543409	1.32156	2.17063	0.461461	0.848296	1.86091	2.9392	2.14701	1.65452
1.11325	1.10307	1.25897	0.598005	1.71846	4.62165	0.571801	1.33589	2.96956	0.498462	0.66823	0.51786	0.56377	1.61506	2.32516	0.640161	2.0242	11.807
1.07315	1.05598	1.53946	0.499384	0.715649	2.93019	0.524478	1.25719	3.60366	0.581013	2.42044	2.63545	0.679704	1.05292	1.90105	1.06658	2.15343	5.07243
1.16535	1.2424	1.97485	0.523753	0.822377	5.70704	0.485103	1.03604	2.25685	0.625521	1.30007	2.76218	0.657115	0.941995	1.21972	1.19666	1.25352	2.0056
1.09246	1.07287	1.32276	0.506307	0.819098	1.25548	0.486226	1.26545	2.23334	0.582757	0.868177	3.23822	0.502277	1.59902	2.54686	0.958095	2.5069	0.474111
1.14348	1.00058	1.23618	0.637945	1.54219	1.90704	1.07662	0.915441	1.50569	0.539142	0.82859	2.38499	0.520673	1.36201	2.23066	1.41914	1.44064	3.11261
1.12973	1.08102	1.20804	0.44599	1.3128	5.93882	0.612184	1.66189	1.45707	0.422139	0.852916	1.16073	0.512565	1.37668	2.79352	0.961461	1.15544	1.91555
1.03852	1.06314	1.19359	0.469674	1.01829	1.06713	0.548362	1.33452	2.50569	0.512135	0.934842	3.33832	0.723398	0.873079	1.05385	0.810761	1.74293	5.09269
1.13914	1.15178	1.32922	0.460718	0.976094	1.84361	0.690102	1.21284	2.65622	0.544955	1.84273	1.3181	0.692437	1.27568	2.49862	0.761336	1.77592	3.38987
1.17287	1.01048	1.21864	0.488988	0.6044	8.23182	0.554283	0.886299	3.09591	0.575214	3.39164	2.1432	0.71786	1.15369	4.22332	0.820023	1.62186	2.13351
1.12038	1.08868	1.19943	0.515299	0.759289	3.41423	0.663754	1.34944	2.0971	0.53722	0.883904	1.32413	0.719374	0.988541	1.64774	0.737695	3.711	5.84415
1.13131	1.10258	1.32992	0.572213	0.58911	7.60565	0.656674	0.619286	1.87747	0.491683	0.552866	1.62638	0.482863	1.03817	1.95544	0.515282	5.02149	2.22789
1.20589	1.1176	1.26584	0.499003	0.821792	13.1197	0.50408	2.21027	1.50453	0.595093	1.87907	1.76901	0.533387	0.920968	1.7214	0.933685	2.75671	3.44163
1.11923	1.24625	1.79993	0.491769	1.05864	8.30844	0.586877	1.2679	3.72139	0.531192	0.824631	2.08817	0.480928	1.0756	2.46938	0.936972	3.93752	4.26585
1.14774	1.01203	1.28478	0.527784	0.817425	2.32459	0.567475	0.800968	2.45626	0.487478	1.06784	2.0191	0.849756	1.21447	0.530956	0.964491	2.10771	1.60427
1.1123	1.13744	1.21041	0.547821	0.676747	8.19956	0.540369	1.22755	3.55293	0.572311	1.13482	1.57663	1.69906	1.42056	1.54511	1.21305	4.7519	1.37509
1.13883	1.0653	1.16493	0.599311	0.68512	2.98351	0.576935	1.53874	3.79545	0.652697	0.883014	2.96354	0.471341	1.1334	2.38548	0.925637	3.03984	1.94816
1.08371	1.11501	1.90056	0.485821	0.910445	7.3107	1.00175	1.56399	1.34826	0.50175	0.825176	2.79372	0.553937	0.843208	0.738764	0.777804	1.0393	3.70747
1.13759	0.830707	1.31444	0.553238	0.885514	3.23106	0.69802	0.887026	2.60004	0.47465	1.08087	1.14207	0.594864	1.09247	1.28292	1.07708	2.088	3.53154
1.11425	1.0802	1.25371	0.504515	3.1917	3.66619	0.659221	0.923442	1.37163	0.525052	1.09521	1.93618	0.460538	1.57743	6.80095	0.931803	2.65336	2.04915
1.09668	1.1008	1.1464	0.523579	1.27707	5.07304	0.607156	3.68931	2.8432	0.69913	0.507001	3.09205	0.443184	0.966294	2.20532	0.653868	3.96278	4.44979
1	1.09744	1.20899	0.432517	1.10562	2.26793	0.568167	1.10129	1.77194	0.523866	0.884298	1.16828	0.504359	0.781748	1.56697	0.998243	4.1265	1.91278
1.1543	1.17909	1.23554	0.614491	2.12871	1.87174	0.532254	0.879389	1.09515	0.527873	1.04152	1.7674	0.690175	1.25871	2.29633	1.03708	2.06651	1.39844
1.16382	1.11307	1.34294	0.499319	0.728482	3.46	0.574599	1.91983	3.11933	0.49541	0.705068	1.42062	0.750753	1.22624	1.92894	1.00851	1.24752	2.45959
1.15268	1.11301	1.27955	0.698403	0.692538	2.4259	0.624509	0.774041	1.26651	0.531638	0.702565	1.3557	0.550944	1.30172	2.48335	1.13981	3.18308	3.46667
73.1269	1.1707	1.23875	0.481702	0.659283	1.36058	0.720509	1.13608	2.31272	0.515505	0.922364	0.881259	0.689765	0.90419	2.35308	0.808431	2.33421	1.9939
1.17543	0.795874	1.05263	0.551417	1.29753	7.12204	0.679085	5.2398	3.73636	0.453431	1.11576	2.64116	0.494607	1.17997	0.777537	0.54122	2.27757	2.88465
1.1575	1.17301	1.35647	0.536939	1.44683	2.11053	0.574949	1.27023	2.91783	0.444865	0.957272	1.8272	0.433432	1.035	0.906457	1.16152	2.66445	1.88755
1.93272	20.9799	1.27524	0.462821	0.482605	4.3328	1.88341	1.61356	0.937766	0.530174	0.744811	2.03479	0.64834	0.833263	1.78986	0.845983	3.0146	1.79417
1.12073	1.48863	6.15807	0.496268	0.981287	3.83793	0.584444	0.847238	2.28175	0.519543	0.550094	2.10748	0.722357	1.13069	2.20464	0.425551	3.4384	1.67592
1.93311	1.13199	1.27647	0.47925	1.67658	1.50562	0.554721	1.51968	2.50063	0.542513	0.590716	3.67919	0.771451	0.990942	2.48323	1.05086	3.75136	3.42693
1.08977	1.12454	1.19786	0.47883	0.730348	3.33463	0.645802	1.07672	1.82902	0.564325	1.12958	0.536945	0.482739	0.52892	0.913258	0.973958	2.34809	2.36015
1.16617	1.0266	1.25098	0.510348	0.733559	7.96094	0.576442	0.999093	1.93297	0.46952	1.59336	2.6536	0.682863	1.33854	1.14642	0.689049	2.97395	1.79888
1.12618	1.08165	1.93378	0.525028	0.795078	3.52534	0.641837	0.935524	3.53855	0.497741	0.842906	2.27624	0.600112	1.7831	1.83527	0.697327	2.80246	2.1429
1.06225	1.13153	1.08029	0.461577	0.947903	4.08821	0.874689	1.62304	2.58505	0.716662	0.786393	2.90048	0.557994	1.08609	2.33315	0.919954	2.47339	0.540435
1.11392	1.13391	1.25112	0.825404	1.07093	1.44974	0.567399	2.4936	4.8923	0.710353	0.739706	1.60889	0.513327	1.89661	1.03997	1.22318	4.40987	5.2787
1.19257	1.11823	1.1587	0.487218	1.12483	2.7686	0.618145	2.893	3.50935	0.577821	0.834281	1.33072	0.515693	1.04556	3.17826	0.76129	2.86168	2.35878
1.10385	1.12491	1.71825	0.541485	1.76182	4.53738	0.539859	0.679157	3.60363	0.518225	0.763982	2.20312	0.480198	1.25417	2.93356	0.993932	2.40659	4.05369
1.17333	0.981251	1.18977	0.496087	0.899681	4.12871	0.545532	1.31693	1.22345	0.698263	0.447872	1.6492	0.516648	0.934595	1.83955	1.12769	1.02835	3.38455
1.13378	0.822693	1.89267	0.498973	1.23071	11.1622	0.537485	0.877995	1.6829	0.517377	0.707814	3.52605	0.906566	0.699308	3.46903	1.26036	2.78015	7.08383
1.05863	1.26966	1.18457	0.538035	1.13101	2.88683	0.513766	0.886275	1.61401	0.535447	1.09707	0.857688	0.628564	1.21601	4.25671	0.846703	2.43472	4.14178
1.18455	1.06208	1.22877	0.507899	1.06002	2.33618	0.751691	1.83457	1.4639	0.519572	0.630545	2.69509	0.544439	2.35978	1.88272	0.934836	2.33075	1.98507
1.1272	1.13958	1.1614	0.959646	1.03151	5.70859	0.571118	1.27266	2.03785	0.603429	0.87365	2.91983	0.387741	0.996968	2.42073	0.683457	1.68811	2.66681
0.920844	1.15622	1.26245	0.493274	0.880374	3.52612	0.984516	2.08357	1.01106	0.544075	0.84978	0.471311	0.607205	2.10551	1.85348	0.962974	3.13372	2.14968
1.09445	1.11555	1.25652	0.476001	0.527952	6.58149	0.756609	1.45259	1.90508	0.582549	0.748141	0.948457	0.542711	1.959	1.85043	0.9784	4.75648	4.34703
1.11691	0.957959	1.2169	0.445506	1.39183	12.0917	0.52031	1.67342	1.82197	0.504025	0.77239	5.28799	0.792353	0.874695	1.10698	0.745285	2.61323	2.01872
1.1437	1.07812	1.14737	0.529534	1.017	9.41116	0.703754	2.15745	1.78147	0.518227	0.753258	3.86724	0.522646	1.05458	1.89178	0.594554	5.07298	1.82831
1.06648	1.13448	1.34153	0.42339	0.912682	7.02616	0.568302	0.996953	1.30801	0.585295	0.878524	3.92778	0.467684	0.907163	1.58975	1.49691	1.17787	2.40217
1.08005	1.16675	1.24824	0.444602	0.780708	0.542815	0.578284	1.07983	1.16561	0.58295	1.30292	1.91944	0.663676	0.978859	2.01434	0.854049	2.63673	3.97889
1.57637	1.09075	6.86638	0.472001	0.681895	2.97543	0.654909	0.89042	1.4028	0.548882	0.848742	1.49095	0.552161	0.985247	1.5107	0.953342	2.18563	2.18001
6.71133	1.10252	1.27133	0.445189	0.664422	1.78398	0.591896	0.773739	5.9522	0.612963	1.21693	0.706069	0.811991	1.2349	3.22794	1.09607	2.66003	4.72549
1.20825	1.11917	1.12805	0.869545	0.552427	4.27282	0.591284	1.05048	2.64409	0.52212	1.00375	1.6666	0.458256	0.842079	1.35927	0.764603	2.2615	1.82663
1.15473	1.05562	1.13986	0.549331	0.861488	3.76234	0.511128	0.862309	4.23488	0.665674	0.894146	1.88653	0.537456	1.08783	1.75356	0.549649	1.21245	3.29693
1.1534	1.06377	1.47338	0.459203	1.15714	4.60362	0.605475	0.773799	2.62219	0.565782	1.05072	2.36218	0.609941	1.28742	1.17591	0.948681	1.64066	1.2901
1.16095	1.09852	1.00766	0.460669	0.731879	2.90711	0.513712	0.889813	1.38138	0.502258	0.825418	1.52911	0.458348	0.949905	2.93321	1.00722	2.10624	3.22018
1.23266	1.01508	2.10193	0.617386	1.06714	5.04389	0.589851	1.51047	1.12313	0.605699	0.739267	2.24172	0.505598	1.02624	2.07797	0.910327	3.19793	1.67661
1.1961	0.840106	1.28052	0.619241	1.14353	1.49158	0.528307	1.14966	2.71317	0.97135	0.719165	1.82435	0.498414	1.17923	1.23427	0.713913	0.806033	1.94519
1.18954	1.07405	1.27005	0.587416	0.812596	9.12369	0.603931	1.68876	2.36309	0.527088	2.99724	3.11808	0.652834	1.48391	1.20142	1.05172	1.43602	2.41893
1.15392	0.944002	1.23284	0.524285	0.604675	1.52685	0.690081	1.60071	4.52602	0.599582	0.555785	1.66272	0.443955	0.905048	2.08342	0.467996	2.31512	4.20248
1.11564	1.10798	1.25712	0.755033	0.863702	1.77235	0.592	1.1804	1.45487	0.45929	0.760979	2.35944	0.573995	1.19941	2.0422	0.694991	4.41194	1.72884
1.17232	1.10893	1.26584	0.480748	0.498901	1.66635	0.606993	3.76767	1.99	0.565117	1.21296	3.42188	0.549827	1.36777	1.89369	1.03271	1.50632	3.70649
1.17091	1.11773	1.09921	0.53011	1.11291	6.22884	0.653884	1.31949	2.02225	0.529904	1.06683	1.61613	0.522937	3.54258	1.70944	0.844689	1.75139	5.60682
1.21998	1.02093	1.19658	0.54428	1.36442	3.66244	0.590437	1.66198	4.84621	0.547872	1.02469	2.01722	0.467816	1.07148	1.05834	0.643988	2.85042	2.47362
1.13577	1.0994	1.2764	0.455286	0.72899	2.79311	0.568827	1.33296	2.37038	0.579461	1.49137	0.467566	0.595555	2.19605	1	0.828798	2.21914	4.67764
1.09651	1.03144	1.19139	0.624997	0.60521	1.73604	0.598287	0.778755	0.70461	0.512039	0.679333	1.67024	0.517468	1.0955	1.29492	0.904269	2.46779	6.81151
195.761	1.14684	1.28905	0.458786	1.09621	6.74482	0.559403	2.26554	2.39351	0.699384	0.753532	2.28209	0.553961	1.35577	3.56258	0.627621	1.59351	2.67706
1.13293	1.13683	1.25499	0.387609	0.865976	13.1765	0.733392	1.27028	1.97503	0.569315	1.14979	2.28464	0.539517	1.3117	3.05484	0.930709	3.11108	2.3996
1.06905	1.08305	1.29375	0.531527	0.933862	9.55379	0.525354	1.29923	9.70398	0.437999	1.3585	3.31165	0.621724	1.58574	1.89099	1.04187	3.56626	2.86628
11.0558	1.15845	1.17729	0.486069	0.969778	2.59827	0.518016	1.32523	1.0867	0.572549	1.2941	3.36699	0.532077	1.07238	1.60716	1.23331	1.45885	4.1605
1.14454	1.03429	1.21925	0.79937	0.909225	7.28734	0.583597	0.874115	1.51916	0.583283	1.57946	1.47733	1.2501	0.865903	2.19164	0.994594	1.74467	2.83453
1.11904	1.05661	2.05218	0.514626	1.16633	3.84756	0.616416	1.21086	2.79746	0.536597	0.699649	1.78432	0.514919	0.861749	1.78312	0.712427	3.12693	3.53105
1.0707	1.07369	3.04478	0.45882	0.74057	5.45294	0.553172	1.71162	1.13434	0.602764	1.95561	2.62025	0.651362	1.28224	11.5896	0.710419	1.57007	1.56062
1.74728	1.01643	1.14551	0.441269	0.637582	3.5596	0.490774	0.494043	2.14286	0.623203	0.598478	3.01508	0.530861	1.32673	2.3284	0.887905	0.968278	1.21288
1.30617	1.15008	1.14122	0.544533	1.01333	2.01742	0.520764	0.61015	1.07149	0.521173	1.28768	3.43506	0.325898	0.639677	1.8091	0.755991	2.90038	1.22018
1.13868	1.11277	1.34144	0.501576	0.662074	1.02693	0.691683	0.56772	2.30359	0.509963	1.15358	1.24839	0.551256	0.861948	2.53142	0.919875	1.99427	4.71972
1.17757	1.03231	1.03862	0.621146	0.809327	2.3413	0.702644	1.29725	1.13124	0.576787	0.956556	1.4455	0.595981	0.863793	3.3024	0.957054	1.6388	3.06734
1.06419	1.02167	1.24047	0.508004	1.87456	3.92132	0.583437	1.6856	2.34271	0.393273	0.868371	1.98599	0.88413	1.08431	1.39705	1.5303	1.44061	4.12785
0.931296	1.10671	1.34186	0.544799	1.10865	1.46927	0.569694	1.17249	2.04661	0.706361	0.84805	1.67544	1.27524	0.623384	1.65085	0.810407	3.95946	2.94785
1.09765	1.09314	1.1973	0.672171	1.05158	4.86932	0.537909	0.753719	1.63392	0.529535	2.26128	5.03911	0.547156	2.71882	2.25521	1.08279	2.0622	2.87728
1.09699	1.07752	24.9169	0.48437	0.674987	3.60569	0.608254	0.644677	1.94703	0.470173	0.746656	1.59043	0.516998	1.0414	1.3295	0.710011	1.23368	5.63485
1.15537	1.08615	1.15469	0.477128	0.558023	1.8531	0.773756	1.33715	2.10364	0.622762	1.97438	1.43905	0.791951	1.39261	2.75476	0.728069	1.17564	2.32586
1.6319	1.13929	1.23198	0.667566	1.01407	2.85736	0.591942	0.858911	2.04962	0.474961	1.15396	1.38646	0.440529	1.67338	2.17047	0.901065	2.56982	3.4046
49.3983	1.06166	1.21647	0.587471	1.06821	4.26238	0.532814	0.917559	1.88301	0.531243	1.10513	4.44421	0.687078	0.642435	1.68008	0.923777	1.53698	2.39419
1.05733	1.10073	1.20174	0.555611	0.793912	4.136	0.956754	0.783599	4.69596	0.540309	0.93473	3.19799	0.720001	1.45468	2.33904	1.84529	4.44488	1.8871
1.17594	1.08263	1.30172	0.469526	0.911466	2.79815	0.966102	2.61165	1.82173	0.54826	0.79635	2.18637	0.562284	1.01569	1.7174	0.921657	1.84684	4.25113
1.15182	1.12112	1.12131	0.48586	0.851122	2.02521	0.590226	0.711245	2.51306	0.515246	0.954513	3.42634	0.556753	1.25719	3.30557	1.75375	1.76508	2.1454
1.12951	1.16659	1.23398	0.486424	0.736607	3.42914	0.517842	0.880229	1.68892	0.473097	0.810155	3.01932	0.588948	0.602793	1.11007	1.32241	2.92586	2.53049
1.09043	1.20975	1.76523	0.554258	1.61448	5.91571	0.493158	1.10443	2.35787	0.474253	1.28829	2.53108	0.496836	1.19619	2.00746	0.90208	13.2094	3.20211
1.07628	1.06097	1.19697	0.607968	1.47713	1.0184	0.603186	1.55291	2.7712	0.571045	0.925412	1.68592	0.794853	1.14168	3.04542	1.45605	1.97279	3.88909
1.16858	1.1103	1.28251	0.554816	0.741752	1.78422	0.482432	1.56352	2.69995	0.666935	2.07833	1.60535	0.640657	1.41745	1.98966	1.29912	1.76243	5.05287
1.02649	0.967044	1.59335	0.479461	1.48043	2.15388	0.545973	0.902823	1.93053	0.520881	1.14808	2.13603	0.575181	0.994308	1.56049	0.676137	3.25889	1.93029
1.09782	1.0364	1.25979	0.47522	0.548687	4.61839	0.615739	0.812422	1.00693	0.484775	0.990929	4.57397	0.47673	1.57615	1.078	0.65657	3.69288	2.06137
1.06754	1.05746	1.26269	0.480394	0.678874	1.32688	0.492659	0.636714	2.59917	0.527904	0.777161	2.98831	0.540275	1.05007	2.6007	1.15544	2.96073	3.01519
1.09558	1.02881	1.2023	0.534115	0.894024	5.48405	0.587327	1.42299	2.08731	0.412309	0.760441	1.36037	0.632029	1.00306	2.46695	0.967833	2.0644	2.10533
1.06864	1.1856	1.26904	0.513374	0.448415	2.38183	0.470648	1.33913	1.79015	0.60849	1.1003	2.23694	0.537063	0.944617	1.0765	0.631135	0.869838	8.93806
1.10478	0.685856	1.1367	0.708913	0.701517	4.72475	0.712709	1.39073	1.69764	0.614238	0.87306	2.39903	1.05431	2.41112	1.92911	1.11671	2.27153	5.01119
1.63664	1.09211	1.24394	0.477702	0.821127	4.44344	0.594792	1.24023	1.56129	0.526938	0.47264	4.10663	0.646791	1.01131	2.28958	0.76479	2.10966	3.7876
1.19148	0.928081	1.33453	0.509092	0.804941	1.77321	0.562787	0.730853	2.02721	0.505237	0.738903	2.92683	0.591853	1.16972	2.98618	0.9149	1.95127	4.11472
1.12302	1.09729	1.23303	0.51812	0.832782	2.55784	0.542884	1.53652	2.33365	0.508024	0.926784	2.92114	0.546214	0.844107	2.13144	0.804197	3.79031	2.31597
1.15305	1.81615	1.2061	0.548976	0.807438	5.51207	0.60704	0.687191	5.25952	0.545199	0.95131	2.55703	0.558663	1.17663	2.18073	0.756309	4.74342	0.621598
1.05795	1.09666	1.35309	0.850937	0.770161	4.05523	0.564331	1.24985	0.893172	0.706466	1.67509	2.13712	0.902253	1.11445	2.16718	0.849378	2.86756	3.72685
1.23654	1.09787	1.17145	0.470421	0.935598	11.0802	0.635697	1.50377	1.86731	0.488224	0.884927	1.84755	0.495139	0.922956	3.36851	1.50217	2.55802	2.13154
1.08111	1.06759	1.12109	0.569182	1.24047	2.94281	0.81171	1.56651	2.56837	0.694759	0.691083	1.31381	0.547122	1.00469	2.23396	0.640785	2.75183	1.68663
1.21957	1.05811	1.28234	0.510354	1.4496	3.77031	0.613951	1.6072	2.09564	0.484367	0.946436	4.18917	0.674397	0.843707	1.73547	1.01028	1.24014	2.43003
1.19899	1.07069	1.22401	0.51032	3.09849	3.43549	0.56363	1.25353	1.13277	0.515459	1.78807	1.97829	0.598087	1.22527	1.25325	0.86728	4.96845	1.99347
1.0901	1.09275	1.25347	0.522288	0.706467	5.52688	0.639637	0.910893	2.75152	0.588698	1.08556	1.97365	0.477825	1.22466	1.97962	0.907697	2.23741	3.65626
1.10463	1.14051	1.20466	0.459374	1.57062	2.61077	0.513403	1.1718	3.56557	0.568697	1.39363	1.02608	0.522575	0.9768	2.2824	1.206	2.02881	1.48428
1.14867	1.00086	1.19309	0.500103	1.32625	10.6203	0.679323	0.839118	1.81331	0.552768	0.80971	1.81751	0.523102	1.85664	1.24608	0.622952	1.25524	3.92964
1.13368	0.624101	1.275	0.530178	0.913218	2.69048	0.578987	1.195	2.59678	0.578944	0.603614	4.21654	0.536177	1.00581	1.08818	0.87151	1.3319	2.85321
1.11968	1.10095	1.35408	0.505837	0.588092	6.72274	0.535852	1.35121	1.58366	0.709833	0.878567	2.00634	0.51358	0.778737	2.62723	0.966468	3.44252	1.82695
10.2228	0.988668	1.50853	0.466303	1.08563	2.47415	1.07644	2.57529	3.42841	0.505023	1.82938	5.98326	0.545279	1.36149	1.51446	0.949927	6.11104	1.18021
1.12342	1.13442	1.18761	0.594547	1.87261	3.36274	0.628211	0.892024	1.45441	0.608822	0.763736	2.7365	1.81629	2.64125	2.10147	0.607687	0.854689	1.62566
1.13428	1.10201	1.31702	0.693005	0.541736	8.36091	0.529565	1.29201	1.78882	0.528316	0.854549	1.74809	0.517429	1.07774	2.00394	0.840007	3.48448	4.22032
1.8499	1.03711	1.18659	0.479751	0.597312	6.86959	0.603975	1.07942	2.52522	0.520146	0.654353	2.3481	0.581759	1.32053	2.48837	0.908646	2.50912	5.28185
1.13068	0.980905	1.25926	0.821111	1.05117	4.96229	0.747813	1.19063	1.38935	0.598325	0.785193	1.00676	0.438745	0.893533	1.35265	0.656679	1.58096	1.94374
68.3904	1.05986	1.24529	0.516408	0.766868	4.2724	0.53279	0.712958	1.52629	0.468181	0.997394	1.97699	0.51832	1.79961	2.28273	2.04327	2.66876	3.91801
1.1007	1.11002	1.2045	0.505765	1.01524	3.59741	0.672067	1.06499	2.63802	0.466234	0.869731	1.86502	0.748839	4.01083	1.84248	0.534859	3.85779	2.96061
1.00109	1.26208	1.28549	0.615464	0.643127	6.50686	0.671756	1.54324	1.27531	0.545293	0.665865	5.40065	0.465786	1.03355	1.94592	0.729639	0.903487	2.306
1.10619	1.16996	1.26158	0.51327	0.981116	4.94926	0.57869	0.921249	3.10664	0.489396	0.609237	5.31205	0.545998	1.1575	2.1891	0.884518	1.83606	2.78291
1.13834	1.1489	1.18641	0.48913	0.927404	1.66403	0.593457	1.15822	1.98758	0.534703	0.78431	2.15013	0.518432	1.61994	1.38134	1.28744	1.28669	3.52749
1.11032	1.11524	1.24905	0.510343	0.599984	2.14047	0.654805	1.01911	1.00737	0.541545	1.35292	2.63493	0.668275	0.97697	1.48709	1.95521	1.20474	2.66095
1.1492	0.928905	1.24297	0.849387	0.968804	3.23662	0.483485	0.873076	1.80174	0.616245	0.740815	2.54182	0.489826	1.65371	2.01364	0.765323	3.27315	2.26139
18.1714	1.01847	1.25553	0.562511	1.11715	4.17228	0.630033	0.752391	1.39213	0.493866	0.679348	3.18054	0.64003	1.29483	3.37245	0.748079	1.16832	2.62139
1.15545	1.09412	1.09614	0.816137	2.9338	3.59525	0.553503	1.61944	3.82519	0.628376	0.822164	8.01026	0.595617	1.60432	3.5505	2.07029	1.11608	2.19848
1.13883	1.06938	1.36211	0.467345	1.06997	2.26412	0.515861	1.86411	1.89299	0.586312	0.774906	4.71037	0.546046	0.997184	3.49768	1.39151	4.5553	2.97312
1.08422	1.05142	1.28359	0.466091	2.77276	3.32901	0.656727	1.31144	2.00041	0.461283	0.664836	3.86023	0.501974	1.1607	1.41761	0.869319	4.73376	5.791
1.18807	1.18745	1.16645	0.482137	0.620764	2.94346	0.532036	1.68192	1.07481	0.594757	0.834246	1.45749	0.827716	0.788794	2.1711	0.988316	1.88998	3.48187
1.17399	1.00486	1.56921	0.463936	0.876255	2.49169	0.572974	2.35409	5.52314	0.568711	2.15797	1.91783	0.841611	1.29483	2.132	0.834529	1.37703	2.88368
1.11642	1.11448	1.19606	0.524234	0.935572	2.16841	0.650629	1.24238	4.03199	0.72108	0.889757	1.88356	0.512201	1.11902	1.24564	0.979884	1.76568	2.56232
1.15574	0.89893	1.13583	1.1246	0.99948	8.55365	0.621819	2.00557	1.12896	0.692518	1.24846	1.79876	0.548552	1.173	1.78419	0.454262	2.29686	2.3241
1.09706	1.00381	1.3299	0.564452	0.84304	1.50831	0.702372	1.12398	1.78609	0.732126	1.08771	6.18768	0.400097	1.43492	1.63099	0.839625	1.4452	3.61409
1.16723	1.14369	1.26996	0.598688	1.155	2.8705	0.675715	1.214	3.44638	0.5401	0.788465	2.00363	0.472235	0.878281	1.25962	0.950585	2.50559	2.14501
1.08828	0.919446	1.23609	0.486005	0.773196	4.00732	0.661368	1.81191	1.66448	0.507409	0.918525	1.73741	0.482292	0.869994	2.2383	0.750236	1.07026	2.42151
1.17118	1.02606	1.829	0.575856	1.19286	2.48226	0.531672	1.0724	1.29805	0.622654	1.58052	1.65255	0.484667	1.03903	1.50721	0.845238	1.62812	2.95871
1.17113	1.12618	1.33931	0.480994	0.899289	4.18126	0.522942	0.750844	6.26648	0.540336	0.852843	0.498159	0.444468	1.02617	1.33065	0.916458	1.27911	1.80491
1.13489	1.0513	1.25119	0.425046	0.589519	1.98188	0.628907	0.841943	2.77329	0.521205	0.859673	2.33873	0.561176	1.03072	1.92555	0.999987	1.37711	3.8074
1.19059	1.08724	1.22499	1.92982	0.67537	5.92477	0.518607	0.845279	2.76196	0.41826	0.902401	0.520988	0.417927	0.827416	2.26644	0.919124	2.43852	1.46037
1.11158	1.02185	1.23446	0.710635	0.698685	4.14671	0.675968	1.74865	4.77697	0.590604	0.783125	1.76119	0.532673	1.02091	1.85535	0.798354	1.28982	3.09902
1.06721	1.03313	1.09232	0.636802	0.844352	2.54542	0.493795	1.67808	2.94194	0.591174	1.30261	2.80564	0.493946	0.776209	2.27088	0.892209	1.27752	2.9851
1.09207	1.10666	1.23266	0.471229	1.28547	2.07541	0.558636	1.11633	2.82319	0.491957	0.737915	3.78961	0.641736	0.984915	1.97059	0.796283	1.98323	2.89988
1.10396	1.6817	1.28094	0.526608	0.828909	7.75048	0.583862	2.17466	2.118	0.601357	0.822328	1.55897	0.482789	1.68729	0.520626	0.796388	1.09231	2.26321
1.12007	1.13141	1.22308	0.54676	0.751241	2.69107	0.586868	0.890198	2.58677	0.434808	0.775564	2.09438	0.789738	1.63828	3.79227	0.820419	1.18581	2.84424
1.1328	1.02642	1.71148	0.503988	0.530134	1.21721	0.528412	0.890743	2.41156	0.57041	0.936276	1.19	0.469824	0.868812	3.92998	1.11777	1.02011	2.42883
1.0842	1.0621	1.26775	0.486436	0.757911	2.61342	0.621738	1.18787	3.59451	0.542053	1.22731	2.50853	0.537617	0.911668	5.88465	0.953221	2.30129	1.52545
1.16033	1.09014	1.22538	0.480309	2.85882	1.98535	0.585532	1.05527	1.10864	0.5405	0.979868	1.53729	0.589074	1.56989	2.25893	0.667471	3.23832	1.7668
1.09215	0.905165	2.5047	0.789083	1.02492	2.50762	2.06532	0.797014	2.52888	0.473497	0.981165	3.08482	0.51313	2.27749	2.74797	1.30588	6.02554	2.30782
1.16881	1.07725	1.37725	0.578133	0.466931	8.67178	0.772184	1.23381	1.68875	0.509805	0.973015	2.68417	0.487943	1.05084	1.89578	1.05784	1.29071	4.31828
1.07078	1.17336	1.23049	0.579142	1.03134	3.62287	0.645232	0.674815	1.43857	0.557347	1.33972	1.55741	0.543511	1.49156	1.86037	0.920936	1.06274	1.25065
1.15425	1.06653	1.37756	0.584107	1.05849	5.31983	0.554949	0.877809	4.35071	0.644947	1.33498	1.67795	0.43034	1.15168	1.5366	0.795541	1.26887	4.36948
1.09635	1.01852	1.24006	0.509687	0.665135	3.12695	0.43195	0.696665	2.18643	0.523704	0.997754	7.01497	0.499038	0.797055	1.75421	0.927694	1.02235	2.26315
1.14603	1.11539	1.11528	0.549967	2.14752	5.57674	0.779512	1.14101	2.36295	0.458664	1.04342	3.02735	0.784257	0.809068	1.43228	0.655923	4.39526	2.19848
1.20399	1.05796	1.30124	0.517302	1.18652	2.86581	0.591936	2.25111	3.3738	0.597108	0.612129	6.52824	0.450858	1.00693	1.08793	0.952221	2.10753	2.15421
1.15466	1.117	1.20245	0.615394	0.794715	8.21739	0.553484	0.608071	5.46012	0.473088	1.41192	2.03018	0.474217	0.813714	2.54923	0.941672	3.43376	1.77077
1.11843	1.05308	1.20636	0.578798	0.888558	6.33052	0.654378	1.26264	1.0784	0.518072	0.840377	2.34725	0.567237	0.831201	2.68458	1.26263	1.45877	3.70212
1.06078	1.07808	1.28006	0.598087	0.786855	2.31963	0.709567	0.752185	2.39921	0.516736	0.723176	2.92034	0.514759	0.824973	1.40361	1.20724	3.50186	6.38105
1.03151	0.919978	1.34624	0.499483	0.972956	5.26258	0.516405	0.843751	1.03694	0.523161	0.771499	2.53291	0.672819	0.888138	1.83852	1.02787	1.86526	1.73859
1.17404	1.32434	1.24778	0.618392	1.2402	0.884969	0.599741	1.35534	1.63817	0.530337	1.49123	2.00803	0.626276	1.33371	1.16367	0.774852	1.81129	2.53138
1.11157	0.991429	1.29243	0.542588	0.47497	5.19145	0.638604	0.772725	1.66689	0.445349	1.01515	1.71163	0.686129	1.10506	1.93463	1.34778	2.37082	2.45417
1.10067	1.13412	1.33712	1.12425	0.817654	3.47378	0.736293	1.63824	1.38537	0.491292	0.912162	2.24969	0.853251	1.41472	2.2675	0.770649	1.86119	2.82217
1.09571	1.06382	1.30688	0.66762	0.914596	4.34685	0.556705	1.42665	2.78395	0.528123	1.08081	1.73819	0.464831	4.25187	1.121	1.24534	1.36478	1.95573
1.07146	1.08873	1.20194	0.581294	0.857727	6.48509	0.819549	1.03097	2.99659	0.45479	1.59876	2.20701	0.819083	1.44946	2.54089	1.00016	4.68331	3.47052
1.13321	1.05571	1.29154	0.606642	0.534601	3.88263	0.596037	0.976477	2.62681	0.531157	0.691573	2.88062	0.446451	1.35464	1.84577	0.688327	2.2988	5.63416
1.0644	0.884346	1.44786	0.493914	1.06512	1.77305	0.710142	1.48778	1.48884	0.798054	0.948096	2.3165	0.521291	1.04863	0.489125	1.71445	3.31344	4.85215
1.06583	0.755808	1.16091	0.514657	0.654163	2.82439	0.840661	0.784092	5.89712	0.562445	0.931354	2.43707	0.468123	1.0501	3.56169	1.25689	5.8414	2.10801
1.2349	0.663402	1.26187	0.503883	0.962649	3.65393	0.629241	1.32325	1.88045	0.529844	1.04064	2.3839	0.46602	1.52741	1.36194	1.01155	0.8373	7.4628
1.16984	1.10307	1.22918	0.511215	1.14641	1.04807	0.633804	0.795472	2.86725	0.621227	1.71501	2.00722	0.512097	1.6703	1.71424	0.708915	2.12749	1.53217
1.07393	0.99439	1.0421	0.445344	1.57344	4.8962	0.605698	0.777624	3.48177	0.573271	1.36171	1.88506	0.488933	1.17167	2.03484	0.863721	2.96139	1.22045
1.11863	1.06906	1.26921	0.451995	0.808871	2.50622	0.496279	1.2527	2.78068	0.564617	0.919235	2.11671	0.694678	1.21935	2.36448	0.83402	5.33275	1.8822
1.16509	1.08289	1.20588	0.519802	0.7621	11.0514	0.569364	1.60109	3.89349	0.507719	0.954773	2.06518	0.551654	1.55249	2.2029	0.695889	1.8838	2.02888
0.866812	1.11655	1.23913	0.548366	0.696762	2.63727	0.526251	0.986329	2.44486	0.627699	1.05398	2.33682	0.529987	1.05539	1.42246	1.01992	2.46393	0.955278
1.16687	1.1269	1.23917	0.680606	1.1896	2.33875	0.692685	0.950706	2.74114	0.55265	1.11325	1.31331	0.491822	1.28509	2.80582	1.09562	3.64842	2.46401
1.14011	1.12932	1.17217	0.500322	1.70873	1.09689	0.521965	1.65059	1.9985	0.505793	0.715842	1.7313	0.549233	1.06728	1.64825	0.886273	2.19618	2.99337
1.08569	1.06716	1.31377	0.479524	1.53981	4.51702	0.79087	1.99537	1.90362	0.792954	1.09527	0.793502	0.556641	1.06286	2.41201	1.2568	2.02712	3.01527
1.1522	1.04969	1.27023	0.479516	1.013	5.30534	0.54923	0.945897	1.53703	0.571774	0.878455	1.98196	0.535632	1.05516	2.56028	1.00029	1.425	6.13537
1.12283	1.10586	1.21423	0.484793	1.04372	2.88032	0.610324	1.9407	4.02954	0.512054	1.17416	2.25987	0.771835	1.23762	2.14887	0.746102	2.57538	3.51104
1.11862	1.12149	1.24153	0.461685	0.867177	2.68361	0.541468	1.27821	3.58598	0.451772	0.910722	1.90306	0.470226	2.64165	2.13899	0.977017	3.38839	5.57219
1.11253	1.00983	1.24264	0.455378	1.77954	8.59562	0.604313	1.67083	1.82223	0.51985	1.52965	2.39946	0.485079	0.797681	2.37521	0.899031	3.47781	7.94993
1.17903	1.09168	1.26111	0.479769	1.14539	5.05041	0.619598	0.820593	2.99291	0.581696	0.682929	2.47547	0.685957	1.76401	1.72574	0.908296	2.50882	2.80167
1.12275	1.02669	1.22573	0.470944	0.83256	4.44534	0.526365	1.25267	2.58535	0.5242	1.11844	3.63607	0.537894	1.38922	1.01701	0.84308	3.86568	2.11285
1.78361	1.4509	1.19799	0.662954	0.611388	10.2509	0.482623	0.892857	1.57413	0.566598	0.977022	1.15577	0.539751	0.783539	2.06747	0.948466	2.82271	4.48118
1.20112	1.08021	1.32703	0.565685	1.00368	8.60461	0.607961	1.43278	2.20666	0.488309	1.24864	4.62667	0.59256	0.843178	1.53572	0.967166	3.62717	2.35424
1.3728	1.55697	1.36722	0.467487	1.03021	8.10636	0.549894	1.14025	3.91737	0.633826	0.700482	2.57731	0.502745	2.62464	1.35221	1.07776	2.17586	1.56341
1.11483	1.06649	1.21236	0.472664	0.691141	2.62362	0.466954	1.04936	1.26313	0.549053	1.0544	3.18327	0.538546	1.73472	1.44022	0.563802	2.331	3.24564
1.18763	0.998528	1.16375	0.555663	0.862796	4.42751	0.672824	1.45377	1.28929	0.507561	0.735425	1.60809	0.716265	1.87447	3.78397	0.801318	2.50001	3.17532
1.16574	1.13664	1.21287	0.50714	0.695436	16.8838	0.515557	1.3253	2.63725	0.660619	0.575925	3.03514	0.483115	1.18164	1.53446	0.785699	4.34591	3.88636
1.16562	0.880664	1.31546	0.502178	1.01944	3.38156	0.536599	1.06424	1.87498	0.625478	0.705164	1.39326	0.525029	1.09393	3.63879	1.28585	3.15239	2.15243
1.24015	0.878607	1.593	0.78458	0.973347	3.94517	0.676292	1.16913	3.28416	0.508904	0.939498	2.70129	0.630347	2.57805	2.1046	0.611003	3.14506	3.72556
1.15689	1.15551	1.25035	0.463003	0.773328	3.53874	0.709696	1.15571	2.51935	0.530408	1.03086	1.1602	0.666599	0.923538	2.52581	1.38347	3.50661	1.35477
1.16921	0.992271	1.64126	0.460635	0.659973	4.09015	0.552158	0.707132	2.45591	0.496695	1.42172	1.95831	0.6041	0.751861	1.81512	1.34105	2.2198	2.27441
1.10951	1.66798	1.87236	0.428328	1.03707	4.51151	0.511858	0.87679	3.64471	0.508637	1.44593	2.42747	0.488985	1.54088	1.53039	0.737042	6.87547	1.80139
1.13866	1.11828	1.28417	0.510158	0.52873	2.12294	0.845876	1.48464	3.96479	0.499956	0.919373	2.02113	0.440179	1.67441	1.93835	1.12061	9.13812	3.81979
1.16186	0.929624	1.26424	0.574647	0.97442	5.86921	0.705005	1.22065	2.4429	0.598288	1.06347	3.33143	0.533635	0.761266	0.978122	0.685616	1.5178	1.81837
1.09675	1.05903	1.24962	0.434517	1.06262	3.0381	0.560989	1.87116	1.91269	0.477886	0.831003	3.56545	0.64521	1.40156	1.9134	1.01553	0.492493	2.05691
1.19452	0.991866	1.46705	0.507142	1.00337	5.25296	0.928673	1.37817	2.61596	0.647556	0.749906	0.931485	0.464833	1.30939	1.60392	0.834212	1.82341	2.61087
1.05892	1.19526	1.36899	0.579683	0.482861	4.53037	0.658193	0.926154	4.23727	0.831587	0.897428	3.42024	0.500986	0.899734	1.77619	1.22917	3.65057	3.47458
1.05114	0.773623	1.16014	0.490969	0.880357	2.30992	0.474372	0.834759	4.55775	0.628896	1.1131	3.57419	0.616513	3.06045	3.44987	0.760941	1.97696	4.77274
1.11109	1.11817	1.153	0.518536	1.16288	1.67814	0.521067	0.882897	3.83164	0.65321	0.951066	4.72175	0.878931	0.831668	1.73359	1.02198	5.47743	1.28245
1.10265	1.07854	1.34741	0.490828	0.561665	5.63571	0.493142	1.45885	2.73109	0.671627	1.32474	3.05783	0.485542	1.08689	2.44469	1.12118	2.34114	1.86766
1.13015	1.12091	1.2176	0.488994	1.42199	1.07332	0.519443	1.42463	1.79562	0.57018	0.837586	2.5961	0.486288	1.2359	1.75125	2.62935	2.35298	2.66725
1.15094	1.08653	1.3048	0.53115	1.43326	5.90903	0.603727	0.876355	2.23997	0.547196	0.530038	2.38734	0.852405	0.974345	3.27888	0.770714	1.03151	1.61969
1.14022	1.0932	1.24297	0.685943	0.812428	2.79695	0.543229	0.858853	1.73358	0.559231	0.786997	2.07238	0.644123	0.77159	1.44731	1.39367	2.76231	3.85724
1.1227	1.12208	1.24611	0.479008	1.33981	3.18894	0.568679	0.970004	1.32799	0.686815	1.34487	3.3475	0.66366	1.29479	1.47372	0.901609	1.63376	2.0624
1.11084	1.03381	1.73415	0.607558	0.594927	2.64695	0.497657	1.00254	2.60306	0.511268	0.769322	2.66703	0.567718	1.19055	1.75992	0.80436	3.47165	1.20594
1.14529	1.1391	1.43843	0.553137	0.99653	3.34611	0.541025	0.850127	3.19514	0.889926	1.01541	3.16535	0.457506	1.6898	2.81193	0.900209	2.14631	2.13429
1.08428	1.18448	1.40856	0.522562	0.700714	3.13671	0.594292	1.30037	3.96735	0.51557	1.88836	1.65231	0.649146	1.83154	1.95574	1.07522	1.1333	6.1562
1.1979	1.11811	1.29353	0.444191	0.567976	1.44606	0.615659	1.38925	1.99639	0.576265	0.695817	2.00691	0.559628	0.396194	4.72312	1.40354	3.24586	1.86162
1.15323	1.12134	1.39774	0.849541	0.585986	14.6567	0.616884	1.82668	1.94095	0.503636	0.934906	1.60224	0.469762	1.19121	1.01199	0.755247	1.32374	3.03558
1.15102	1.07561	1.23721	0.700413	1.22108	7.35177	0.707716	1.9549	2.69428	0.564615	1.32739	1.16944	0.528546	1.69021	1.46542	0.814588	3.4094	4.21407
1.05647	0.836431	1.2708	0.66429	0.61881	7.99599	0.674037	1.116	1.05914	0.714898	1.34751	1.58	0.536911	0.796501	2.16711	0.849376	1.85069	2.81375
1.14382	1.03257	1.28133	0.497892	0.496562	2.20741	0.562621	1.29787	2.11565	0.478837	0.735441	2.85639	0.52079	1.01922	1.55526	1.13866	1.83068	2.9816
1.51349	1.05492	1.24906	0.537391	0.629279	3.45465	0.529886	1.01176	2.15162	0.60756	2.43891	1.53083	0.659301	1.83128	1.1883	0.786594	2.42748	2.35259
1.11169	1.13361	1.25105	0.452324	1.14635	6.54887	0.5219	0.850935	2.59668	0.510813	0.963112	2.80551	0.590152	1.06963	2.27385	0.925197	2.49495	2.36139
1.10784	0.952722	1.15762	0.538783	0.780405	2.5775	0.616815	2.65522	3.62923	0.60019	0.980898	5.02518	0.515881	0.7809	2.086	1.18357	2.08696	1.96861
1.13453	1.09575	1.38639	0.522219	1.15068	1.48715	0.600175	0.880404	2.75822	0.510597	1.06378	2.11971	0.565424	0.790496	1.33775	1.29511	5.60925	1.99666
1.33125	1.04589	1.24393	0.572836	0.575872	17.1672	0.72581	1.07257	2.45383	0.578583	0.616384	2.10822	0.518834	0.91979	1.40366	0.586132	1.72594	2.15424
1.05688	1.15169	1.15071	0.500971	0.873803	1.91097	0.561254	0.883441	1.32471	0.521097	0.679175	1.39072	0.493822	1.30511	1.08077	0.900372	1.56958	3.09609
1.12972	1.03211	1.2465	0.499491	0.920119	5.87003	0.592453	0.987377	1.3055	0.595092	2.01719	2.98372	0.570723	1.06428	1.33626	0.786988	3.14508	3.22662
1.12587	1.05188	1.31584	0.569932	1.48829	3.61872	0.699524	0.673727	2.28878	0.480776	1.35096	3.1202	0.833262	0.757896	1.49888	0.919473	4.25093	3.15526
1.18854	0.944923	1.22001	0.470125	0.855079	5.2946	0.602237	1.34378	3.01112	0.970649	1.06566	1.80228	0.615299	1.35414	1.74044	0.727544	3.18113	2.11959
1.546	1.06696	1.21294	0.575937	0.690515	10.4836	0.620842	0.734361	3.19775	0.605305	0.70157	4.22646	0.515452	1.24753	1.24791	0.818102	6.81891	3.43533
1.10253	1.08305	1.3334	0.508418	1.55897	1.9056	0.562616	0.925135	2.47763	0.613926	0.871819	2.75377	0.586003	1.66891	0.911394	1.01512	1.53185	2.68066
1.5653	1.24834	1.31297	0.498635	1.1885	1.92391	0.53869	1.06926	3.06899	0.53243	0.474822	1.09232	0.665336	1.08354	2.05821	0.835357	0.98725	3.40699
1.08079	1.05148	1.18657	0.590033	0.426252	2.18337	0.596636	0.775891	2.26962	1	0.602705	1.59958	2.13496	1.1217	0.443027	0.680029	3.86617	1.99594
1.2212	0.634573	1.18309	0.746756	0.6992	6.05257	0.578077	3.63166	2.88926	0.467452	0.791978	2.98879	0.625797	1.39936	1.51635	0.897083	0.896597	2.25479
1.10625	0.821122	1.25485	0.498682	0.887576	2.42011	0.634353	1.91308	1.97218	0.66224	0.470495	3.47903	0.531682	1.48214	0.957602	1.41983	3.45363	3.91104
1.14777	1.03761	21.1911	0.477961	0.711095	5.7223	0.798116	1.44064	1.76316	0.478586	0.83284	1.71111	0.519804	1.1147	2.66313	0.913223	0.845366	2.28855
1.16031	1.07942	1.24106	0.52708	1.26279	1.78714	0.568054	0.896568	2.82271	0.461436	1.97218	1.07332	0.609698	1.41667	1.56098	0.976246	2.17574	1.80159
1.12493	1.06281	1.40411	0.534271	0.767359	1.76825	0.466031	0.825957	2.46929	0.518494	0.702984	1.78573	0.562392	1.37389	2.52123	0.724891	3.93632	5.38631
1.13591	1.02997	1.24629	0.490204	0.975968	1.98785	0.680899	0.879835	1.78638	0.969842	1.10137	0.934309	0.522673	0.832515	1.45092	0.767858	5.72572	3.97585
1.09425	0.794803	1.17107	0.530861	0.590411	4.46368	0.730639	1.1741	2.61559	0.526543	0.897131	1.00028	0.48814	1.57942	5.21414	0.813963	1.54513	4.48073
1.18626	1.04488	1.31997	0.491011	0.965421	2.03471	0.691703	1.30591	1.8115	0.462366	1.08076	4.20352	0.560291	5.20724	0.827446	0.661924	4.18374	3.62477
1.06349	1.20084	1.40033	0.5428	0.875248	2.1079	0.540973	1.96966	1.69614	0.482539	0.826707	2.10736	0.498552	0.857469	1.62734	0.501287	1.38304	1.37417
1.2151	1.05596	1.152	0.475545	0.944133	3.4259	0.864955	0.890005	2.1791	1.28884	0.853754	2.0283	0.516987	0.850345	3.42988	0.835168	2.36898	3.82846
1.08994	1.01583	1.19412	0.537543	0.885042	3.89888	0.480508	1.85946	3.56074	0.740499	0.889042	2.0965	0.524552	0.787064	1.9646	1.2611	3.66543	2.91113
1.18854	1.12168	1.44502	0.537938	0.522365	8.81665	0.552424	1.06165	3.86876	0.505041	0.670822	2.68894	0.532634	0.970098	1.18283	0.674529	3.2041	3.10572
1.11548	1.11728	1.38367	1.22059	1.04537	5.30048	0.566937	1.18645	1.38573	1.19382	0.746935	3.95941	0.460282	0.927584	2.76892	1.04131	1.66525	3.27843
1.11857	1.13412	1.26646	0.49782	0.745007	2.3474	0.53239	1.8272	2.8458	0.539659	1.28589	1.65439	0.547058	0.560515	2.47298	1.06243	1.85861	1.61957
1.12178	1.10159	1.13853	0.508067	0.769125	1.98361	0.56485	0.966918	1.76487	1.04089	1.33314	3.097	0.496002	0.857951	1.26606	0.821412	1.43218	2.83083
0.971724	52.8942	1.26103	0.499676	0.486141	2.41131	0.68212	1.13113	1.69561	0.533965	1.27135	1.42829	0.496781	1.26686	1.16651	1.08138	2.08883	1.70775
1.14524	1.12137	1.65519	0.531569	0.618295	2.23771	0.606877	1.54767	5.43546	0.715203	1.19503	1.55376	0.696926	1.04753	1.33888	1.02145	3.22587	6.97221
1.16757	1.09513	1.17696	0.498191	0.815614	2.80899	0.689887	0.790555	2.62247	0.535092	0.943371	1.67374	0.804089	1.06671	2.33722	1.14754	1.58175	1.79739
1.18421	1.12385	1.22762	0.570054	1.1104	6.66389	0.620959	1.25883	1.94106	0.501521	2.26175	5.19039	0.778989	0.815776	2.57748	0.810675	3.43661	1.6628
1.1456	1.10848	1.26021	0.963855	0.673241	0.998221	0.663503	1.10995	1.5061	0.587901	0.975307	3.26246	0.775332	0.967029	3.18158	2.18985	1.2409	3.06064
1.15608	1.05643	1.13089	0.56051	1.32913	3.84779	0.575073	0.918874	2.09899	0.548982	1.08119	3.29847	0.452846	1.16507	1.92096	0.786339	3.26598	3.47221
1.10098	1.05564	1.36559	0.625657	1.14144	5.4293	0.871529	2.10284	0.888128	0.544792	0.906556	5.69285	0.53426	0.449115	2.33396	0.777689	3.49037	1.81173
1.14034	0.990985	1.22806	0.556177	0.872332	2.96265	0.567476	1.34729	4.50756	0.533859	1.01325	3.42415	0.547847	1.05765	2.81443	1.40357	0.899467	2.06196
1.16403	1.00107	1.17846	0.483894	0.798493	5.55405	0.681758	1.28175	1.88126	0.511564	0.852208	4.08401	0.739925	1.9487	0.504814	0.943851	1.78257	5.76833
45.9195	1.62849	1.27038	0.487824	0.757639	1.19241	0.630362	1.52538	1.10748	0.565177	0.797684	2.33999	0.623771	1.95544	1.43581	0.775186	6.05605	2.74381
1.14846	1.14327	1.11119	0.490293	0.733588	4.31689	0.640474	1.99466	2.20767	0.515926	1.36357	4.89641	0.51269	0.746551	2.18389	0.699735	2.63164	1.93942
1.09431	1.09063	1.18245	0.482665	0.587811	4.54233	0.688386	0.541469	2.62415	0.513586	0.904736	1.79626	0.488041	1.7456	2.69597	0.702875	3.42174	3.14484
1.11924	1.10327	1.39156	0.519941	1.38307	4.67944	0.608484	1.39027	4.14325	0.481812	0.944897	3.0401	0.470903	1.1603	1.1934	0.829201	3.13944	2.60611
1.10908	1.10335	1.42149	0.76416	0.69851	10.4734	0.606416	0.838692	2.87676	0.552442	1.28077	2.8145	0.654755	1.39661	3.2994	0.851382	1.70345	4.20338
1.11563	1.10688	1.24204	0.462187	0.943427	3.04847	0.526635	1.24158	2.62347	0.574848	0.921154	2.64108	0.887525	1.42931	1.76294	1.98802	1.95127	2.95717
1.06704	1.07192	1.28522	0.471283	0.613404	4.8801	0.554509	0.759392	1.3033	0.553296	0.885442	2.89913	0.518691	1.0596	1.95712	0.86152	1.8978	2.94762
1.1036	1.1124	1.25063	0.451162	0.731817	2.35812	0.646395	2.7378	2.01747	0.48635	0.746622	3.1501	0.517079	1.28497	4.68467	1.93072	2.54399	4.44467
1.11656	1.03206	1.27793	0.657488	7.6196	6.35667	0.587047	0.938723	1.23374	0.508546	0.974128	1.75398	0.553565	1.12235	1.27654	0.685216	1.84875	2.83237
1.20222	1.07771	1.2004	0.445885	1.05826	3.45862	0.607317	1.33749	1.83891	0.753675	0.874799	2.69909	0.496237	1.03787	1.83604	0.962439	1.61157	2.20387
0.808373	1.05989	1.15079	0.549564	0.938662	11.2788	0.676438	1.20736	2.56546	0.504247	0.970853	3.0224	0.947359	2.35642	1.80626	1.41308	4.2792	3.12596
1.15772	1.06922	1.42884	0.459858	0.602871	2.52173	0.765599	0.670887	1.22811	0.586553	0.905159	1.80199	0.456312	3.15652	1.61321	0.647011	2.25989	2.16197
1.12412	1.09335	1.24814	0.507329	1.37774	2.43945	0.525683	1.06476	0.875706	0.57316	0.759197	1.59644	0.499911	0.965515	1.69919	0.842696	4.4501	5.81704
1.0721	1.06654	1.13455	0.477767	0.696294	1.21673	0.538804	1.93518	1.53662	0.526043	0.718229	1.51165	0.582075	0.574373	1.78341	0.917028	1.40982	1.85859
1.13471	1.09047	1.56732	0.585523	1.26083	2.79731	0.860653	1.47941	3.57663	0.732992	0.925532	0.519325	0.566162	2.32535	1.39734	0.747437	3.93177	4.94797
1.11261	0.893483	1.39775	0.511199	1.28811	0.970704	0.559431	1.10854	3.2113	0.512808	2.05065	1.10143	0.65139	1.2687	1.34774	0.787426	1.62984	3.3818
1.11577	1.43349	1.28242	0.43921	0.664994	5.73731	0.603303	1.26859	2.12879	0.552752	0.962706	10.6518	0.846358	0.991682	3.17379	0.914724	2.45571	1.79184
1.20246	1.06953	1.24796	0.601999	1.31038	1.82585	0.522773	1.16518	1.30933	0.637188	1.15755	2.69928	0.546263	1.24031	1.79824	0.800816	3.15402	2.84218
1.11129	1.13326	1.3468	0.652163	0.781258	6.33217	0.530918	1.52269	1.27333	0.394632	1.23595	2.64788	0.578719	1.11086	1.46057	0.837811	1.41452	1.42381
1.14258	1.13451	1.28878	0.540259	0.656321	1.50233	0.70889	0.919513	2.40955	0.486117	0.437838	1.5115	0.513553	1.23672	1.75027	0.970166	3.78696	2.08023
1.04859	1.10825	1.38297	0.430063	1.4643	2.04975	0.478874	1.16991	1.54647	0.521338	1.39955	9.76111	0.60408	1.15255	1.10954	0.822958	3.03225	1.41599
1.05527	1.21247	1.28022	0.449274	1.18642	4.7631	0.608495	1.12038	1.93151	0.501956	0.866011	2.50814	0.580164	1.16508	1.63724	0.853757	1.96436	2.99928
1.13634	1.11832	1.17492	0.613096	0.745176	3.77291	0.864539	1.05277	3.90176	0.533511	0.824049	5.70358	0.630462	1.03663	1.76547	0.692588	2.81004	1.05182
4.5315	1.18871	1.23066	0.494974	0.869169	0.796846	0.566957	1.36488	2.01383	0.665402	0.744281	3.46977	1.14789	1.1966	1.85343	0.869674	2.27299	4.01442
1.0979	1.08632	1.23508	0.605375	0.696121	6.15599	0.608896	2.45209	2.908	0.511749	0.971148	2.87377	0.448835	1.09386	4.32489	0.80113	1.17396	2.14799
1.17828	1.11172	1.29276	0.483552	0.826889	1.15856	0.421562	1.55262	1.87418	0.521299	0.886664	3.66171	0.489894	1.15557	3.59735	1.20639	2.23227	1.74707
1.0797	1.16222	1.20056	0.621587	0.548147	2.28362	0.517681	1.31223	3.8088	0.505136	0.75174	0.964657	0.477559	1.04494	3.27375	0.856248	3.55909	6.30247
1.15188	1.05852	31.2691	0.500795	1.68706	1.4377	0.590113	1.16779	4.70613	0.621268	0.880052	1.2656	0.687765	0.692459	2.36287	1.29904	1.99104	3.77448
1.0732	4.54303	1.23888	0.454936	0.633908	3.25586	0.567063	1.42401	2.1108	0.498072	0.722336	1.31033	0.53749	1.98326	1.39668	0.840798	3.29418	1.98895
1.09802	1.08321	1.22478	0.514257	1.21705	1.79722	0.514761	1.03634	3.63653	0.502272	0.532518	2.21623	0.550936	0.768466	2.27203	0.793922	1.8837	4.21167
1.13246	0.878012	1.50286	0.444883	1.01302	7.4466	0.566637	1.01567	3.51401	0.519689	1.10073	2.46236	0.494697	1.52108	1.7017	0.816703	5.58152	2.26975
41.2112	1.12446	1.25929	0.536433	3.50939	4.99829	0.74095	1.52845	1.91785	0.560189	1.11758	2.34394	0.61998	1.09796	2.12684	1.10253	2.17233	4.64507
1.08263	1.07976	1.23873	0.535029	3.59827	3.9052	0.677473	1.35493	2.20254	0.543051	1.02464	4.18501	0.465419	0.967966	2.22579	1.31319	1.51269	2.00787
1.16743	1.06472	1.46887	0.441628	1.16645	1.15765	0.615257	1.59161	2.02319	0.477313	0.978573	2.0261	0.521241	0.776884	0.535382	0.910497	1.38409	3.50073
1.16073	0.951504	1.34331	0.610122	0.633084	1.45661	0.594279	1.20818	3.04798	0.525382	1.04921	5.25382	0.935732	1.21164	1.45201	0.774322	2.72004	2.52138
1.10413	1.16424	1.23826	0.497891	0.531533	5.68657	0.599486	1.42842	2.08508	0.566188	0.986461	3.02742	0.692711	1.61224	1.64482	0.605785	1.21929	5.28526
1.15613	0.961978	1.35388	0.47469	1.13565	6.10081	0.549593	1.44073	1.97627	0.568598	1.57216	2.80959	0.490616	1.30752	1.60426	0.812149	2.76647	1.37294
1.11995	2.77755	1.22226	0.555131	0.841706	7.48272	0.594571	0.796012	4.22605	0.456849	0.855967	1.09722	0.477815	1.58628	1.35785	0.647372	1.84363	2.18034
1.19365	1.1268	1.18832	0.778524	0.682961	3.18876	0.739178	1.67949	2.24441	0.520344	1.72429	1.41023	0.518796	0.804888	2.04654	1.64476	1.48812	4.62619
1.18041	0.997146	1.28989	1.21147	0.80191	3.38195	0.566235	1.54115	2.31692	0.51903	0.665832	1.85771	0.516464	1.33491	1.97317	1.35088	2.57375	2.99551
1.10463	1.05561	1.17591	0.636569	0.670241	7.20014	0.885487	1.95837	2.22549	0.538398	0.747117	2.69227	0.551711	0.810671	4.72329	0.802504	1.6496	1.48458
1.10037	1.05308	1.21966	0.519974	1.26462	2.89876	0.516259	1.16393	1.92269	0.49791	1.55103	3.02491	0.52487	1.98873	2.37567	1.33228	1.80853	1.50006
1.10545	1.07442	1.23455	0.607487	0.543649	2.97451	0.40259	1.2444	1.89667	0.498465	0.724269	1.52673	0.486614	0.751811	1.77966	1.28022	1.93684	2.55393
1.10241	0.911826	1.2296	0.450132	0.695272	11.8937	0.606742	1.50426	2.00493	0.523783	1.20578	2.40321	0.706473	1.27627	1.39711	0.546769	8.52977	2.46642
0.922086	1.12067	1.36081	0.566709	0.961116	3.01888	0.690506	0.939469	3.07366	0.481039	0.940609	4.61418	0.493979	2.12951	4.00039	1.28661	4.13134	4.13314
1.12536	12.2795	1.18302	0.47991	1.17041	2.53064	0.522966	1.20619	2.89933	0.531936	0.606557	0.817682	0.563323	0.95689	1.81663	0.768928	4.34076	7.07908
1.12038	1.05757	1.19181	0.483181	0.624499	2.2732	0.574586	1.07135	20.4318	0.612271	1.52485	0.540196	0.504617	1.24149	1.97705	0.803967	1.40258	3.16596
1.06095	1.12428	1.41399	0.474754	0.643648	4.61895	0.671987	0.569654	1.27751	0.58315	1.00548	2.5662	0.76269	0.950738	1.50966	1.61938	2.07063	2.71609
1.13721	1.07555	1.18135	0.508741	1.03915	2.28446	0.620412	1.08688	2.12836	0.518079	0.861336	1.46646	0.482583	1.44086	4.36333	1.02268	2.07464	2.08699
1.84342	1.07267	1.47566	0.560831	2.99444	3.03096	0.621544	2.9551	2.79928	0.584064	0.614003	4.6616	0.515658	0.826461	2.83855	0.825667	2.09318	2.71697
1.09818	1.24916	1.08742	0.60272	0.877986	2.6349	0.619402	0.580595	0.728945	0.489414	0.740104	1.43849	0.546025	1.28782	1.08785	0.561514	2.31515	3.49929
1.07055	1.05026	1.326	0.574621	0.746901	2.04707	0.915899	1.185	1.37014	0.51751	0.700182	1.11527	0.715171	0.684229	2.79636	0.946429	0.736717	3.90217
1.13631	1.14156	1.22439	0.548715	0.652581	9.5505	0.560759	0.888169	3.54186	0.501757	1.06656	0.59124	0.563374	0.749808	1.93371	2.02895	1.19828	3.33278
1.18542	1.16577	1.22607	0.557741	0.814911	2.15274	0.705265	1.10168	4.24349	0.535987	1.05087	1.82557	0.879339	1.35675	2.34964	1.22124	2.03839	4.66142
1.1038	1.14825	1.41824	0.500321	1.0944	5.13571	0.714471	0.791565	2.17227	0.622393	1.82912	2.58966	0.486508	1.87978	2.96402	0.655095	1.41188	1.74291
1.15898	1.10848	1.22562	0.461314	1.01868	2.4249	0.565472	1.0463	2.79353	0.532813	0.90533	1.73518	0.531704	0.913037	2.16664	0.911811	3.4544	2.1142
1.04392	0.988916	1.17397	0.537819	0.678007	4.74788	0.541614	1.12626	1.6502	0.425104	0.950318	1.17211	0.560281	0.970737	2.20506	1.12991	3.18926	1.20998
1.15745	1.079	1.2849	0.574027	0.910416	5.97215	0.687727	1.40892	1.31884	0.69706	0.91301	2.11511	0.547372	0.805096	1.32869	1.26572	2.60051	1.28624
1.13632	0.99482	1.22898	0.489157	1.31623	5.03448	0.702472	1.30865	1.59869	0.537238	1.02352	6.9302	0.628477	1.42282	4.16966	1.34722	2.24753	1.76988
1.1115	1.06163	1.41844	0.459023	1.11684	0.981977	0.622032	1.18849	2.03526	0.700603	0.882902	2.1657	0.481956	1.39684	2.7191	0.774699	1.31074	2.00974
0.983066	1.1528	1.22726	0.740796	1.13108	6.48057	0.514825	0.828817	1.53547	0.661636	3.42613	1.72314	0.497595	1.9287	3.61584	0.874763	1.99325	2.30084
1.12966	1.19131	1.22927	0.579248	0.624587	1.90111	0.60187	0.574157	1.70902	0.636918	1.05768	1.79626	0.550489	0.91378	1.55563	0.883934	1.63783	2.33621
1.21157	0.939963	1.38894	0.483545	1.1276	1.72308	0.606401	1.08962	1.13499	0.654301	0.982332	1.18068	0.498345	0.570214	1.38486	0.753793	2.19747	3.51147
1.11121	1.08998	1.26852	0.480415	2.01142	3.02056	0.51161	1.7863	1.68964	0.551892	0.839992	2.61796	0.667367	0.902876	2.89422	0.576672	2.07752	2.51871
1.18163	1.02861	1.25262	0.487022	0.805702	3.75679	1.34301	1.10004	2.68681	0.558084	0.844602	1.46701	0.529024	0.820596	2.74046	1.31263	1.20957	3.14319
1.05756	0.711749	1.35092	0.573771	0.934898	2.77525	0.489362	1.46842	1.55631	0.522862	0.864315	3.8588	0.503219	1.01967	1.5986	0.647886	1.16549	1.66578
1.14379	1.33637	1.17148	0.586872	0.810742	12.4748	0.568032	0.779388	1.54581	0.533461	1.15124	1.49696	0.515104	0.82699	1.44191	0.984416	1.66178	3.30386
1.14414	1.02397	1.17615	0.465476	0.636049	4.46407	0.526562	0.772925	1.66948	0.476219	1.01957	1.01877	0.539392	1.33816	2.61704	1.33445	7.79135	1.58797
1.07423	1.10156	1.17914	0.467273	1.31212	4.0634	0.569796	0.914729	2.98149	0.601215	0.722727	1.2583	0.487654	0.789229	2.07452	0.810481	1.12686	3.95588
1.09045	1.16474	1.27152	0.480859	0.958779	4.13024	0.667691	0.794847	3.64885	0.56753	1.08252	2.50051	0.507446	1.63472	2.08152	0.876211	2.46092	2.76835
1.09177	1.11462	1.27849	0.558868	0.906909	6.02199	0.58953	1.15843	1.19091	0.563563	1.00921	1.30354	0.481371	1.32287	2.60083	0.882716	1.22938	1.92273
1.10352	1.68941	1.29527	0.545949	2.40134	2.29799	0.569585	1.7396	2.99128	0.572155	0.669452	2.36176	0.4335	0.906428	2.04448	1.07311	1.36599	2.93457
1.12172	0.88272	1.27256	0.590177	0.612881	3.58803	0.5089	1.05417	2.07303	0.543434	1.14474	0.492073	0.45782	1.61636	2.08449	1.14817	1.39188	1.65981
1.0499	1.11316	1.26264	0.493684	0.977528	0.919055	0.678132	1.31441	2.61864	0.521681	1.2201	1.67516	0.547919	0.957081	2.40687	1.02747	6.34892	2.66211
1.11392	1.07539	1.17393	0.487955	0.811609	2.68688	0.573288	0.79658	2.0129	0.537657	1.02754	15.195	0.508587	1.07523	2.27	1.4386	1.06909	8.7621
0.945894	1.036	1.28836	0.840426	1.61646	1.17396	0.594965	1.00612	2.3017	0.470073	0.806058	2.22542	0.532077	1.8882	2.30237	1.19148	3.06236	2.73511
1.11156	1.10522	1.19058	0.663438	1.00731	2.24324	0.573325	1.05416	2.15512	0.693476	0.452842	1.35072	0.477011	2.41315	1.16222	0.989321	1.90763	3.17766
1.17182	1.13075	1.20465	0.578383	0.818504	5.34455	0.548264	1.49556	2.9459	0.593437	0.943601	2.89636	0.489877	1.55737	1.61428	0.780868	2.39834	2.95904
1.11785	1.11728	1.29038	0.536859	0.858525	2.87735	0.647486	0.876606	1.12819	0.585405	0.823219	2.09408	0.411548	2.21532	2.76087	0.850531	0.723488	1.62081
1.16367	1.13885	1.53043	0.549552	0.920969	2.91715	0.720124	0.713019	2.12758	0.54976	0.921698	1.03695	1.25466	0.91354	1.86776	0.783774	2.60131	3.2434
1.08745	0.892266	1.24293	0.451403	0.461024	2.109	0.594789	2.37305	1.42701	0.52631	0.728685	1.06192	0.609259	1.23305	1.38075	0.913564	1.55193	2.73089
1.13748	1.00568	1.31576	0.584617	1.96008	2.10974	0.539289	1.37167	1.89148	0.505441	0.885256	1.1838	0.57685	0.701869	2.57876	0.835902	2.42038	3.30589
1.09858	1.09226	1.30735	0.596482	1.16798	4.13889	0.521401	0.452702	2.18547	0.708202	1.09934	1.72645	0.500021	1.23753	1.39371	1.04127	1.52903	1.93213
1.16337	1.07597	1.28291	0.458709	1.2492	7.22467	0.645109	1.07816	2.38551	0.702251	0.717606	1.11096	0.813154	1.11025	1.85289	1.00798	3.09176	3.42583
1.09408	1.05575	1.27904	0.475157	0.669564	4.93216	0.524689	1.15491	1.45713	0.532257	0.809301	1.3947	0.523247	1.17855	2.2363	0.624675	1.64307	2.67579
1.10281	1.60406	1.15163	0.652929	0.580661	2.49363	0.535611	1.16484	6.30952	0.517603	0.86802	2.58586	0.49558	1.20256	1.54329	1.02893	3.52729	2.93326
1.26157	0.881675	1.27006	0.473915	0.561458	4.16173	0.518422	1.68735	1.04077	0.586599	1.08938	1.96514	0.472159	0.824158	2.49426	1.19109	2.69935	1.76861
1.10653	1.11865	1.67667	0.434946	0.691203	5.29991	0.456041	1.41501	3.65284	0.522374	0.907782	4.47172	0.613152	0.847706	3.00391	1.03506	2.71871	3.38899
1.15056	0.811751	1.27518	0.702587	1.12057	1.95384	0.582067	1.82777	1.74149	0.486356	0.893007	2.77325	1.6037	1.15219	2.52465	0.915271	2.9674	1.83482
1.11142	1.07584	1.20001	0.416557	0.854962	2.02418	1.02158	1.20011	2.59267	0.603483	0.832809	3.05203	0.597754	3.04529	2.15481	0.717804	3.21319	2.21157
1.10678	0.980956	1.54306	0.610642	0.752291	4.61417	0.568778	0.67538	2.10641	0.597328	1.72579	3.82508	0.542332	1.43874	1.02831	0.802369	2.38484	5.86569
1.22119	1.135	1.25768	0.494957	1.19513	2.60017	0.432176	1.23226	2.46971	0.512791	0.638329	0.502361	0.616153	1.01468	1.7802	0.836481	1.42956	2.415
1	1.17315	1.31364	0.52036	0.891227	7.30955	0.506083	1.43454	1.21447	0.556182	1.85807	1.88215	0.54719	1.07307	1.17995	1.34132	0.988547	5.35539
1.12766	0.990915	1.27526	0.453809	0.867861	2.03443	0.501216	1.14268	2.03758	0.275347	1.47867	1.85663	0.390086	0.661562	1.78424	0.808089	1.24488	4.26108
1.01661	1.03304	1.22943	0.530333	1.2941	1.2148	0.616506	0.818838	1.88948	0.57425	0.849364	4.26829	0.493931	1.5719	1.70807	0.714951	3.35245	1.33739
1.10782	1.11471	1.28345	0.533129	0.972426	10.2884	0.619949	0.858303	3.24188	0.568961	1.31006	1.16171	0.895517	1.12156	2.42849	1.07342	1.40574	1.59266
1.12033	0.931352	1.18804	0.472475	0.545484	1.74753	0.548667	1.01876	4.26551	0.488552	0.715392	3.0218	0.588962	0.831272	2.295	0.866911	0.9021	3.50363
1.28022	1.02735	1.32739	0.620974	0.897246	2.90953	0.488332	0.544763	2.77005	0.525699	1.13203	1.35942	0.465296	1.04324	1.48974	1.00378	3.42101	1.288
0.92709	1.1465	1.18942	0.526999	1.01292	1.76786	0.597876	1.02708	2.56405	0.642111	1.39633	0.459126	0.551999	0.940437	1.57564	0.916811	1.13833	4.91102
1.1322	1.08802	1.27306	0.627087	0.626	1.13041	0.658566	1.73123	2.03473	0.535331	1.5219	4.02785	0.499376	0.979926	0.929246	0.703332	1.2001	2.07425
1.13922	1.06848	1.27953	0.538043	0.905199	1.32956	0.471866	1.37863	3.20403	0.503668	0.465209	3.36791	0.557103	0.860059	2.7704	0.605977	2.84911	3.61657
1.11137	1.06338	1.08663	0.526326	1.11449	1.1	0.525158	1.40148	2.93486	0.457517	0.493851	0.694497	0.545153	1.29253	2.72876	2.22458	1.73344	1.83768
1.15614	1.06413	1.25157	0.462937	0.747795	1.89252	0.665063	1.33031	1.78507	0.549537	1.06224	2.16551	0.546283	1.17649	1.70412	0.734265	1.69475	1.12741
1.07588	1.1662	1.14986	0.620887	0.559347	3.13946	0.656998	2.00334	2.30797	0.681237	0.639583	4.32299	0.790049	1.01899	1.18034	0.803171	2.04514	3.14175
1.10167	1.02682	1.38083	0.65012	0.690462	4.47247	0.595427	3.62783	3.80397	0.557793	1.42192	1.36562	0.605749	0.706105	2.36982	0.623365	1.86027	4.19767
1.19905	1.08348	1.19588	0.456006	1.05916	1.64993	0.518571	1.96867	3.029	0.559709	1.92776	1.75178	0.543299	1.26471	4.22295	0.834919	3.64367	3.76992
1.17955	0.957266	1.29342	0.476573	0.83443	9.25526	0.507336	1.3304	2.75266	0.458615	0.987061	1.62267	0.612362	1.27588	2.39962	1.24357	1.89124	4.0984
0.915663	1.12537	1.22661	0.652848	1.37567	2.18207	0.701939	4.89035	1.81302	0.534864	0.671463	3.52993	0.702228	1.21704	1.61677	1.0028	2.20873	1.99167
1.20063	1.07372	1.15868	0.707789	1.42378	7.2207	0.55366	1.29747	3.19578	0.492963	0.83879	2.9835	0.623038	1.49883	2.17383	0.820903	1.34659	2.33926
1.26629	1.10229	1.18319	0.515819	1.06336	1.55637	0.727531	0.91208	2.92644	0.549916	0.56601	2.01291	0.782414	0.94351	1.44083	1.1072	2.13195	8.44735
1.15991	1.00146	1.30897	0.439085	0.514387	6.54929	0.69272	2.40591	1.93822	0.445326	1.16297	2.02446	1.11535	0.962707	3.37414	1.47637	2.66651	1.80631
1.20114	1.01162	1.22532	0.489305	1.78198	2.15317	0.544213	2.26449	3.37833	0.484542	0.522038	0.526282	0.634501	0.849084	1.70375	0.861633	2.69542	1.7778
1.12005	1.08558	1.26744	0.560009	0.491091	5.86745	0.54732	0.95451	1.68422	0.501067	1.0824	4.82636	0.647624	1.62482	1.78271	0.756516	1.62664	3.32952
1.12196	1.0754	1.29275	0.446182	1.9863	10.1431	0.419314	1.11164	4.45725	0.605561	0.89107	2.10764	0.484689	0.6664	3.11685	0.935406	2.31616	2.50798
1.21824	1.07227	1.29512	0.482002	0.926301	2.85813	0.47725	0.898939	2.14041	1.05643	1.68775	1.89917	0.794947	0.874416	2.32992	1.50483	1.54546	3.37616
2.56895	1.03575	1.26254	0.47018	1.12124	1.11895	0.534275	0.766837	2.0347	0.864769	0.734457	1.4193	0.842878	0.990501	2.15439	0.732013	2.21591	2.84349
1.16058	1.09045	1.41724	0.527676	0.698741	0.792141	0.509187	1.85137	2.85994	0.559511	0.794782	3.57467	0.635203	1.7511	1.41832	0.828871	2.31648	3.35649
1.16096	1.00933	1.91407	0.452293	0.908402	1.9464	0.529498	1.08201	1.98576	0.763307	0.678953	1.97269	0.714064	1.28046	2.45414	1.12586	1.74125	4.35031
1.07847	1.08943	1.30071	0.525387	0.718921	1.28702	0.508384	1.31618	4.04404	0.578523	0.63796	3.1144	0.484792	0.772829	2.36759	1.25007	2.45902	5.39616
1.11996	1.1756	1.26019	0.535667	0.457346	1.06685	0.617619	1.04087	2.71114	0.497785	1.32623	4.13761	0.534168	1.49213	2.9322	0.81288	1.40687	1.86317
1.60302	1.12552	1.24319	0.438008	0.880362	3.71399	0.556079	1.31411	2.41551	0.712341	1.12632	1.18419	0.558336	3.29358	1.77453	0.984871	2.56609	3.74664
1.05941	1.07882	1.61172	0.841052	1.15435	1.79273	0.505439	1.67843	5.33299	0.50633	0.697495	1.99007	0.960072	0.814362	1.63225	1.18552	1.37539	3.41233
1.13901	1.05979	1.26686	0.552863	0.732493	3.53202	0.619952	0.579679	2.24319	0.532919	0.834221	5.84399	0.73111	1.50495	2.06438	0.677329	1.96011	1.90203
1.11874	1.07481	1.28834	0.613839	1.00255	2.95906	0.710917	1.26474	0.972114	0.4949	0.835662	1.99707	0.53153	0.850822	2.2124	2.50718	2.89783	1.38483
1.05871	1.07265	1.17587	0.476161	0.754123	3.7651	0.532105	0.947443	3.02987	0.544943	0.729915	1.2542	0.540842	2.28183	3.17926	0.950513	2.53599	1.86651
1.15595	1.08969	1.20962	0.522223	1.60693	1.99205	0.577615	0.669287	1.31393	0.581188	0.999438	2.15763	0.691946	0.742634	2.35789	0.880091	3.745	2.45681
1.17308	1.15592	1.41329	0.550726	0.444917	2.46148	0.552566	1.34153	2.27381	0.519085	0.869277	1.6667	0.950568	0.76943	2.02649	0.767092	2.73167	1.98605
1.15518	1.05379	1.20824	0.599103	2.87778	3.49958	0.629827	0.918651	1.10037	0.555893	0.678718	2.963	0.554803	1.21751	1.88788	0.83199	3.29485	1.67116
1.10179	1.05748	1.22188	0.433327	0.746022	2.26478	0.416708	1.0357	4.06446	0.622138	0.60604	1.31279	0.440055	0.692481	0.878986	0.978989	3.32345	6.36895
1.12387	1.10343	1.2934	0.448488	0.814613	3.54563	0.550805	1.31054	4.19203	0.567131	1.44064	4.85764	0.603624	0.64698	2.42784	0.951531	2.00825	10.8531
1.07477	1.0604	1.27397	0.549364	0.634638	5.52703	0.570536	1.02538	2.24665	0.907669	0.961284	1.86902	0.4772	0.998998	1.5621	1.00658	2.56467	2.30518
1.08659	1.05311	1.17347	0.417624	0.820332	2.50345	0.692462	1.31981	1.24733	0.709072	0.743539	3.06476	0.482894	2.02528	1.17691	0.899095	1.48535	3.99675
1.1407	1.13057	1.22549	0.462054	1.10606	7.74192	0.811663	1.20997	1.1436	0.641842	0.775947	2.524	0.593651	0.702149	1.86452	1.00966	2.58922	2.72556
1.0959	19.4846	1.19218	0.494006	0.527835	0.882736	0.635217	1.46352	2.1878	0.718021	0.501093	2.07272	0.61917	1.33361	1.58666	1.46448	2.93798	2.94869
1.08763	1.7378	1.30221	0.523747	0.822388	3.40589	0.926241	1.57418	2.01323	0.845503	0.828565	2.13446	0.678148	1.02602	1.59548	0.69419	4.78466	2.54014
1.16481	1.11268	1.40458	0.578886	1.19195	1.36845	0.571895	1.42248	1.5363	0.539117	1.35852	1.07446	0.450324	0.956468	1.12778	0.909948	1.77627	3.11057
1.11018	1.09073	1.2382	0.479541	1.03793	5.89177	0.637643	1.18059	1.102	0.662967	0.964481	1.35143	0.556049	1.35823	1.14786	0.828982	0.743722	2.46445
1.14866	1.071	1.29145	0.589524	1.99651	9.4953	0.655166	1.10593	3.34191	0.523941	1.33297	2.85575	0.503867	1.17756	1.28532	0.835986	1.65115	1.52645
1.13511	50.7945	1.2829	0.452157	0.790711	3.6199	0.658756	0.752428	2.94597	0.663079	0.855769	2.756	0.525848	1.47498	1.69206	0.950906	4.26539	2.83612
1.14061	1.07646	1.22807	0.556239	1.24791	4.96396	0.599382	3.34557	1.41837	0.409278	1.07545	1.47121	0.483902	0.757195	1.46068	0.702738	6.5429	1.59067
1.08204	1.58366	1.13485	0.48376	1.09524	2.7609	0.68879	0.964694	3.07829	0.483086	1.13969	1.49997	0.502732	1.92621	1.78548	1.10906	1.19573	4.5139
1.10841	1.04448	1.2671	0.517118	0.702141	2.67709	0.548	1.284	3.12089	0.538796	1.09461	2.12798	0.618075	0.991378	2.48934	1.14855	1.44422	3.60159
1.02178	1.21182	1.34919	0.468493	2.06811	3.09761	0.621773	0.787402	2.0337	0.513098	1.1286	1.77776	0.49744	1.26813	2.26608	0.987691	2.03247	1.95012
1.13812	1.14058	1.22688	0.560264	0.829362	3.69929	0.723835	1.45443	2.22521	0.566298	1.18321	2.88841	0.508822	0.977536	1.75189	0.531759	1.41363	3.65153
1.171	1.10084	1.19212	0.676909	0.733558	2.50927	0.554809	1.57109	2.92691	0.544296	0.810278	1.59072	0.570098	1.18224	1.53618	0.873192	1.71449	0.903387
1.04869	2.24395	1.27613	0.565114	2.32569	22.9638	0.5142	1.28277	2.73169	0.526914	0.964931	3.7836	0.588717	1.11264	1.92739	0.722458	2.11855	2.68487
1.13036	1.07244	1.18729	0.509348	3.53828	4.6816	0.523584	0.550842	2.39538	0.558875	0.840962	2.24809	0.43474	0.895134	2.27458	1.65627	2.63066	1.47833
1.1068	1.00734	1.70269	0.533631	1.10909	2.98951	0.599278	7.61781	2.40554	0.570214	0.993906	2.36081	0.520069	1.12669	1.16648	1.06983	5.95242	2.14168
1.18503	1.03872	1.26915	0.482732	1.05842	3.51669	0.535445	0.679351	2.38387	0.628152	1.16623	1.65291	0.51453	0.802962	1.72881	0.734461	2.03507	3.34577
1.13518	1.15322	1.25597	0.476399	1.53902	2.38849	0.613452	1.01413	3.22296	0.630572	1.55257	1.52911	0.836559	1.02423	1.47786	0.8893	1.38554	1.49962
1.10611	1.12884	1.20141	0.482119	0.816859	5.12546	0.639181	0.491723	1.34674	0.452724	0.922349	2.88382	0.572954	1.48355	1.8365	0.654512	3.1721	2.20077
1.10184	0.997939	1.17041	0.512755	4.34176	6.42587	0.633337	2.44327	2.79555	0.506426	0.794933	3.94703	0.566171	1.22452	0.478129	0.82816	1.29531	1.57189
1.17959	1.13443	1.17205	0.460605	0.786461	2.94741	0.709963	2.05555	1.47331	0.50703	0.942599	2.00187	0.589369	1.13095	1.17316	0.830382	1.12058	2.9441
1.17914	1.05126	1.09246	0.613489	0.740463	3.39265	0.572601	1.34674	1.31524	0.585647	0.693374	2.11961	0.52242	0.685034	1.22818	0.692491	2.34213	1.68409
1.27733	0.8423	1.31855	0.487172	0.989334	4.08242	0.582901	1.53424	2.9376	0.510336	1.29774	1.49565	0.70759	0.934921	3.26931	0.811254	1.24946	1.69713
1.13301	0.86158	1.49557	0.464648	0.724992	1.96437	0.397921	1.04254	2.97423	0.586244	0.743643	3.07541	0.697984	1.19252	0.894402	0.649665	1.08954	2.40869
1.13161	0.974424	1.23204	0.567756	0.66489	2.91345	0.582247	1.15387	1.85976	0.659947	0.994516	1.59242	0.415373	1.59082	2.86378	1.34966	1.27511	5.08949
1.08349	1.08889	1.20756	0.510792	0.951906	4.5522	0.512223	0.815625	4.62871	0.635176	0.922168	2.77651	0.610201	0.760296	2.04712	1.33607	1.8351	2.66638
1.07217	1.036	1.27871	0.600902	2.01691	2.6765	0.551725	0.848432	5.88855	0.59472	1.02109	2.53849	0.476575	1.27305	1.15913	0.809951	3.43886	1.08955
1.09939	1.13325	1.30421	0.505273	0.678411	4.50139	0.574598	1.18458	1.46147	0.517626	1.07255	2.05434	0.491272	1.74386	2.94342	0.929874	1.36365	4.79413
1.1719	1.09508	1.29076	0.495798	3.49098	2.23256	0.552412	1.66002	1.87274	0.503965	0.860538	1.80036	0.453655	2.17832	1.37862	0.822451	2.01674	3.42531
1.1482	1.09491	1.33509	0.513455	0.667986	21.953	0.528459	1.17027	2.84213	0.516564	0.943358	3.66762	1.70671	1.47652	1.28837	0.757319	1.38033	3.04205
1.19075	1.12806	1.18433	0.490952	0.765403	5.20944	0.530957	1.69256	4.59204	0.55654	0.890526	2.89051	0.460842	1.12032	2.01427	0.800882	3.25018	3.09362
1.22088	0.85064	1.13031	0.451718	0.880955	2.67491	0.588784	0.929306	1.55262	0.603994	0.473242	1.57806	0.673885	1.71566	2.06627	0.724645	1.2912	2.20291
1.16517	1.03981	1.20846	0.47211	0.658353	5.83976	0.648758	1.30468	1.86898	0.51572	0.770861	5.4014	1.90589	0.846491	2.08353	1.27013	1.47398	4.32744
1.13678	0.977639	1.21642	0.51299	0.758558	3.08134	0.510328	0.875522	3.3961	0.601814	0.780291	2.61985	0.53534	1.74969	1.23289	1.47029	0.764232	1.99476
1.1218	1.04496	1.20548	0.521077	0.638885	2.61133	0.536878	0.741897	1.9836	0.499331	1.01367	1.59851	0.524706	1.00765	2.03359	3.31936	1.59511	3.3411
1.11933	0.778996	1.07327	0.575788	1.70548	0.79934	0.683659	1.43773	2.01917	0.56265	0.826428	1.32744	0.532983	1.18757	2.92434	0.89496	0.787512	2.02851
1.04343	0.940299	1.1333	0.516381	1.46716	10.7843	0.654045	1.1196	1.55231	0.554641	0.824537	1.34277	0.712031	1.11514	1.77901	0.590461	2.91163	4.98367
1.02563	1.08987	1.1982	0.451609	0.474766	3.10323	0.545746	1.62132	9.39702	0.700792	0.902664	1.42709	0.512468	1.02561	1.32799	0.914367	1.60075	2.31526
1.09784	1.07382	1.14168	0.496457	0.537069	7.70896	0.603674	1.09866	4.14282	0.686932	0.803595	2.90403	0.403065	1.07697	1.73302	0.801924	2.0405	3.33927
1.08396	1.04255	1.30169	0.811132	0.772877	7.2245	0.704276	0.475335	1.96062	0.479017	0.48513	1.44924	0.510577	0.686418	1.6338	0.751071	2.39842	3.16614
1.10468	0.99255	1.33489	0.449428	0.943789	1.3862	0.522789	0.979893	2.0982	0.537687	0.976864	2.7404	0.54325	1.72418	1.29335	0.778175	3.03932	3.52682
1.14271	1.01249	1.29764	0.505627	1.03586	4.95493	0.638667	1.66054	1.23715	0.501686	1.10091	2.35485	4.60082	0.466119	1.61029	0.753028	2.09665	4.013
1.13331	1.092	1.1782	0.493313	0.493054	1.79693	0.534611	0.896693	3.32178	0.571908	1.34766	3.15295	0.50352	1.08061	0.616231	1.0848	1.78632	2.11608
1.134	1.08237	1.22573	0.462715	0.723937	2.20723	0.642027	1.77217	2.98529	0.611208	2.0479	2.42064	0.586958	1.43848	1.69856	0.879419	0.755858	2.03099
1.09367	1.06061	1.26466	0.463042	0.6646	2.8917	0.576037	0.707134	4.80798	0.493357	1.56681	1.85247	0.5432	2.25495	3.35062	1.00122	3.91156	2.26871
1.04138	1.1049	1.30592	0.583038	0.838817	2.53879	0.813304	0.919279	1.54907	0.568603	0.875328	1.23554	0.821196	1.62535	1.54534	1.16189	2.96979	1.15423
1.1599	1.07279	1.28499	0.550876	2.4284	3.47518	0.734051	1.20687	2.29548	0.523974	0.694032	1.37728	0.533605	0.671526	2.23486	0.881964	4.03594	2.23856
1.11627	1.13548	1.20388	0.558474	1.40398	1.12362	0.625196	1.07833	2.36551	0.551667	1.16355	1.94408	0.544958	1.45879	5.58723	1.31837	1.4476	0.986452
1.17379	1.03476	1.39254	0.676391	0.675356	2.7263	0.553844	0.873895	1.46725	0.505134	0.826491	0.54733	0.45364	1.85326	2.09482	1.24969	2.2131	3.58288
1.3858	1.14317	1.65279	0.553737	0.854903	1.53972	0.624606	0.817275	2.11194	0.674599	1.08903	2.52461	0.749297	0.76846	2.13356	1.10824	2.52841	2.24625
1.08925	1.11305	1.22495	0.446495	0.897619	3.51553	0.603106	1.47377	2.03856	0.516871	1.04306	2.03401	0.544648	1.2411	1.94251	0.934038	1.94782	1.86766
1.19658	1.0725	1.23321	0.60014	0.641211	1.96337	0.614012	0.904875	3.20349	0.507472	1.30787	3.92475	0.61883	1.45676	1.93174	1.37621	2.30272	1.63628
1.0879	0.973353	1.16815	0.823491	0.853387	7.47263	0.464727	0.882775	2.99275	0.565499	1.21828	2.85649	0.693993	0.744597	2.93695	0.790682	0.687423	4.98272
1.19143	1.03912	1.25372	0.633948	0.850304	12.5962	0.640797	1.66915	2.87256	0.668313	0.750045	2.42722	0.765717	0.41913	1.85726	1.21643	2.13169	2.60162
1.26103	1.21328	1.27282	0.759544	0.595483	1.84989	0.511493	0.970386	1.65491	0.453889	3.03992	3.00649	0.61144	1.69571	1.59819	0.918016	3.1575	2.34638
1.23334	1.0524	1.55705	0.515153	0.494427	3.41036	0.529595	1.49478	3.07251	0.637693	0.803594	2.0174	0.539294	2.33443	3.21723	1.07876	2.34667	4.74184
1.14955	1.03429	1.38069	0.534844	0.765684	5.18753	0.522734	1.36184	1.30455	0.512597	0.650984	2.28103	0.750407	1.20147	1.97352	0.813179	2.65388	3.66559
1.12919	0.997293	1.39573	0.720285	0.625392	2.00073	0.639436	1.57151	2.65118	0.537355	0.843726	2.4066	0.52889	1.16979	2.39851	0.88663	1.85042	1.70496
1.18316	0.838929	1.2535	0.441692	0.983641	2.2794	0.477242	1.06726	2.51167	0.520231	1.01771	0.902459	0.774322	1.78909	2.246	0.957705	5.90735	4.52086
1.08521	0.927105	1.42865	0.470414	0.646443	2.39478	0.492242	1.30088	2.84491	0.622193	1.18363	1.66506	0.673442	1.81882	1.90895	1.11027	2.45847	4.46313
1.12525	0.970581	1.31868	0.604193	1.08618	3.55942	0.67972	3.61014	4.17961	0.633572	1.17117	1.72725	0.755709	1.03591	1.78301	9.61385	0.917056	5.01826
1.17052	1.12437	1.28507	0.464755	1.58731	3.52209	0.639227	1.4008	2.5608	0.411128	1.20547	0.456668	0.455031	1.76162	1.11158	1.47725	1.54422	1.60601
1.16284	1.14067	1.42274	0.461048	1.01644	1.90753	0.645118	2.23731	1.63108	0.497899	1.2019	1.42472	0.535517	1.92826	2.38083	1.21149	3.2061	3.6173
1.14234	1.09047	1.20523	0.570325	0.473613	3.5825	0.735531	0.894728	3.21318	0.599908	0.781279	5.73653	0.512397	0.974922	1.82648	0.94274	2.63443	5.29178
0.997154	1.14603	1.48114	0.457037	1.33537	5.78506	0.590444	1.25031	1.5952	0.580406	1.63523	1.5823	0.793483	0.870003	2.11595	1.00768	2.40757	6.68334
1.15568	1.08116	1.23571	0.782412	0.700894	2.23603	0.810618	0.904599	3.20321	0.681216	0.791757	1.92193	0.472254	0.912903	1.99071	1.43246	2.49677	1.04132
1.05953	1.08772	1.35878	0.578374	0.771354	5.74822	0.594822	1.21698	1.5724	0.557516	0.776404	1.94687	0.56754	1.08802	1.49495	1.15047	1.40347	1.70524
1.12239	1.05534	1.41209	0.503805	0.94132	4.74063	0.512173	1.62902	3.09703	0.519759	0.858059	1.87902	0.576461	0.987609	1.90725	0.88861	2.20819	2.00926
1.13341	1.16163	1.15489	0.48351	0.961201	7.42567	0.637479	1.26588	1.8896	0.629758	0.758014	3.24191	0.749133	1.58612	1.51196	0.782742	7.40404	1.93676
1.05629	1.05838	1.28513	0.498123	1.45257	2.17669	0.520459	0.797767	1.15117	0.513767	0.932851	2.03066	0.513126	1.49656	0.999667	1.09883	6.72562	2.58178
1.19761	1.00491	1.17952	0.447544	1.34361	10.9044	0.555962	1.21581	2.46998	0.611604	1.20175	3.4638	0.497026	0.608932	0.548242	0.710894	3.28342	2.21747
1.24801	1.14879	1.2537	0.46608	1.04042	2.75433	0.67706	1.21115	2.17246	0.54442	1.04177	1.76533	0.620031	0.960117	1.61383	0.727353	1.28934	5.23637
1.10762	0.888173	1.24578	0.510125	1.37974	5.90252	0.653956	0.523265	3.01826	0.567228	0.758204	1.75422	0.605715	0.994711	2.91371	1.17925	3.91883	2.08295
1.14021	0.94281	1.27863	0.483914	0.758958	8.70741	0.637376	1.27201	2.77599	0.534838	0.945	1.04133	0.653331	1.20745	2.56314	0.903033	5.29871	3.16861
1.19181	0.859363	1.2751	0.458303	0.723634	3.36397	0.909315	2.84646	1.96024	0.428448	0.682239	2.72714	0.67168	0.608392	2.5141	0.798877	3.11242	1.67123
1.1346	1.07616	1.16569	0.49539	0.686272	5.17376	0.495902	1.96987	1.35468	0.522385	0.750774	1.47834	0.516811	0.999902	1.66147	1.40704	3.51377	1.9411
1.12848	1.02998	1.25508	0.744093	0.928607	3.16182	0.7706	0.870761	1.5046	0.745299	1.32524	2.15536	0.504094	1.78959	2.63541	0.681952	5.07742	4.09529
1.12115	0.96102	1.41509	0.536636	0.60767	3.02874	0.749856	1.75572	1.16725	0.638522	0.78992	1.23825	0.355947	0.869956	2.77534	0.933518	1.36475	5.37367
1.11746	1.01804	1.35431	0.478978	1.19926	7.35983	0.60323	1.20876	1.15709	0.57412	0.869386	1.80608	0.49366	1.04821	2.43741	0.775093	2.1173	4.06521
1.39054	1.07107	1.25243	0.452902	0.726574	3.01283	0.461623	0.710572	2.52465	0.543852	0.677283	2.24263	0.593744	1.44063	1.17654	0.839489	3.51191	3.20691
1.03084	0.899024	2.30335	0.5654	0.592312	7.4771	0.717245	1.05285	2.29959	0.496584	0.898497	0.490726	0.6585	1.23822	2.30201	0.928	1.05481	2.7634
1.11976	1.05905	1.30662	0.56333	0.880751	5.42955	0.525914	0.962844	0.847687	0.68494	0.683976	2.27092	0.708716	1.27869	4.24785	0.850449	1.05696	2.52006
1.11816	0.694217	1.24932	0.65051	0.704479	8.72352	0.648904	1.30348	2.26341	0.519553	1.13957	1.15023	0.590848	1.78269	1.53725	0.825007	3.51541	3.47876
1.12594	1.05092	1.29646	0.561873	1.89644	7.02254	0.652981	1.05394	6.0936	0.564234	1.00706	1.44068	0.558855	1.17432	2.53838	0.839075	2.97106	1.39301
1.15623	1.07294	1.16129	0.526537	0.845278	1.83156	0.644424	1.22316	2.24636	0.558789	1.06445	0.950231	0.487431	1.13786	2.54649	0.903195	3.44194	1.7436
1.64309	0.671002	1.22501	0.550071	0.756606	4.45575	0.637808	1.18149	2.0218	0.58408	0.863761	1.37883	0.472478	1.25651	1.98055	1.01836	2.50435	2.59243
1.4656	1.02487	1.23398	0.787182	0.868071	7.8949	0.616653	1.23449	2.90884	0.534305	0.960913	5.80632	1.54577	1.2575	2.46773	1.12382	1.18474	4.27347
1.1618	1.12041	8.62188	0.5872	1.73446	3.61308	0.564251	1.32605	3.49202	0.488366	1.18987	0.419798	0.670862	1.43507	1.52718	0.7762	1.57833	1.89671
1.09513	1.06279	1.27424	0.463476	0.923956	4.09029	0.68362	1.10032	2.01066	0.530945	0.785692	1.11443	0.657246	1.24987	2.5074	0.57712	5.1343	0.847398
1.26722	1.42466	1.24876	0.694788	0.925049	13.4825	0.741348	0.771398	2.90784	0.666096	0.470494	1.72246	0.737157	1.35865	1.52827	0.899457	4.65942	1.88699
1.12603	1.24811	1.22762	0.479889	0.872556	2.8273	0.595864	4.22781	1.81463	0.541894	0.883049	2.17731	0.49743	1.37609	2.7353	0.85432	2.3079	6.6187
1.14133	1.02262	1.20314	0.444362	1.36725	7.7509	0.564903	0.802684	2.03646	0.650658	0.660097	1.86868	0.845383	1.11169	0.813458	0.9979	1.61911	1.70773
1.10569	1.07852	1.28568	0.490841	1.02521	8.84026	0.526412	1.16601	1.5424	0.61608	0.951307	1.55858	0.576005	1.36332	3.04898	0.918425	1.48683	3.63322
1.17054	1.0623	1.43692	0.561368	0.944407	7.39908	0.571222	0.894464	3.47218	0.542395	1.03956	2.88163	0.486446	1.0614	1.43728	0.880976	2.14562	1.90158
1.70357	0.962267	1.11924	0.537634	0.812966	3.05739	0.700813	1.08989	2.00285	0.567908	0.486327	1.32698	0.51788	1.02657	1.73255	1.10842	2.62562	4.01272
1.30653	1.04464	1.08336	0.456166	0.961846	4.28717	0.500071	1.48279	3.71701	0.530649	0.841715	1.43828	0.583101	1.14289	1.28521	0.921448	1.67997	3.15901
1.18991	1.16011	1.19869	0.487121	0.87846	1.56816	0.478815	1.05545	1.7969	0.496972	0.785748	2.051	0.499937	1.43013	1.41124	0.826576	1.2513	4.91624
1.0427	0.772843	1.40379	0.524393	1.04458	2.32025	0.944245	1.16946	1.63469	0.693272	0.447337	5.18712	0.608704	1.68133	3.43753	0.843711	3.3025	1.56629
1.07824	1.06385	1.30652	0.662996	1.89306	3.68806	0.720531	1.46317	1.29493	0.456376	0.619075	1.26774	0.75848	0.889129	1.81499	0.763152	2.95132	3.35305
1.19246	1.14222	1.1876	0.528245	1.33829	4.06776	0.550586	2.43316	4.7264	0.594068	0.726261	1.4837	0.596899	0.994971	1.24238	0.66444	3.24898	1.56554
1.16705	1.09225	1.44781	0.537657	0.923437	7.32285	0.511499	1.33816	2.0188	0.509703	1.36765	1.57328	0.575238	1.29609	3.76094	0.770865	1.08641	2.1438
1.14142	1.14628	1.18662	0.621513	0.711048	3.84239	0.490494	3.04489	5.80751	0.902781	0.940707	13.9629	0.680774	1.3962	1.72138	0.796088	1.7018	2.32081
1.15644	1.62042	1.15381	0.486422	0.674179	17.0125	0.567599	1.63735	2.62075	0.714445	0.978474	3.31636	0.818714	0.833568	2.41938	0.937173	2.34576	1.29076
1.16093	1.09177	1.4036	0.53807	0.917601	4.94177	0.58728	1.01937	1.2528	0.684571	1.10312	1.61045	0.481953	1.62971	1.49593	1.38879	2.31845	5.64481
1.14624	1.1271	1.05237	0.465448	0.911767	3.88969	0.604612	0.723119	2.23926	0.625128	1.08843	2.7082	0.658879	2.01466	0.477883	1.04603	2.3481	2.2377
1.09818	1.13218	1.20455	0.649781	0.788978	1.27241	0.502687	1.06155	1.51182	0.733323	1.13501	1.51138	0.71717	1.00979	1.29258	0.89518	1.67609	2.8268
1.63672	1.13685	1.20649	0.504341	0.792697	2.24072	0.614241	1.64967	2.39721	0.826133	0.806907	1.256	0.532431	1.12818	2.5301	0.914165	1.19091	5.0092
1.20297	1.05185	1.27856	1	0.960618	2.39062	0.517079	1.74482	2.12442	0.699694	0.801593	2.88265	0.544334	0.879566	2.12861	0.907968	2.81212	4.21966
1.14116	1.09563	1.22088	0.76176	2.62486	6.65681	0.570905	1.00065	1.96379	0.726613	0.782877	1.47329	0.563555	1.29716	2.40301	0.80263	0.90138	3.01502
0.956879	1.08532	1.28938	0.631508	0.812026	1.84744	0.578984	1.24534	1.43046	0.447021	0.80885	4.92032	0.659831	1.34171	1.32132	5.04262	0.954252	4.74903
1.08442	1.05547	1.17839	0.955681	0.776889	12.0029	0.507852	1.30573	2.21746	0.533409	1.09346	1.12947	0.464518	0.543047	1.72684	1.16777	3.56835	4.89028
1.08118	1.1271	1.3476	0.474695	1.65491	1.67447	0.559097	0.90929	2.3321	0.548227	2.00835	2.7901	0.645493	1.10755	1.7533	0.741992	1.71429	3.60653
1.12458	0.917328	1.30585	0.460719	1.22134	1.21746	0.626718	1.29411	1.89789	0.478072	0.993127	3.93823	0.520871	1.67601	2.50186	1.02263	0.776566	2.60667
1.12161	1.10768	1.29919	0.526177	0.852441	1.94581	0.642662	1.2101	3.28435	0.528091	0.70536	1.81785	0.633112	1.09346	3.58545	0.831536	1.67422	3.01209
1.10286	1.03088	1.53387	0.583468	0.83926	3.49227	0.566478	1.50645	3.42266	0.548973	0.488705	2.00115	0.621015	1.13472	2.35563	0.789135	1.49053	2.56794
1.12054	1.07495	1.2687	0.54579	0.628944	3.986	0.504238	1.03786	2.68082	0.541041	0.717203	2.60562	0.576089	1.40885	2.66287	1.01291	1.67809	1.60985
1.08857	1.00876	1.33351	0.66988	0.843674	0.654734	0.654603	0.80477	1.50536	0.538493	0.943294	1.17569	0.528072	0.961587	2.22383	1.27818	2.60262	2.81392
1.14622	1.15	1.23142	0.589059	0.795838	5.36536	0.583722	0.710419	2.9085	0.527187	0.915007	1.0934	0.721383	0.837069	1.06145	1.36275	1.53713	2.45118
1.06933	1.03408	1.3364	0.510699	0.738435	5.86555	0.5706	1.18806	1.81982	0.653282	0.792018	14.327	0.704179	0.983785	2.60898	0.892893	1.98302	2.82496
1.10756	1.02761	1.79322	0.451475	0.764861	4.05591	0.577811	0.446553	1.50381	0.533334	1.29517	2.18953	0.616877	1.06519	1.53437	1.15568	1.9542	2.13693
1.18467	1.06412	1.56881	0.527134	1.51588	3.33655	0.643366	0.775513	2.37737	0.633666	0.77303	3.42875	0.542702	0.870047	1.18105	0.96067	6.19116	1.6586
1.31175	1.06626	1.169	0.639589	0.987084	2.95165	0.479354	1.05022	2.73821	0.519699	0.77177	3.26803	0.705796	2.35051	1.04574	0.792603	2.45711	1.78478
1.17378	1.05399	1.27737	0.527257	0.721893	1.24683	0.678325	1.16967	1.57416	0.558613	0.922742	2.22093	0.521496	1.3336	0.926944	1.00433	1.89412	2.24797
1.09699	1.13822	1.29061	0.687536	0.453414	7.90527	0.606199	1.49141	1.83537	0.544311	1.26147	3.85331	0.545152	1.00949	1.04961	1.12623	2.42578	2.33091
1.21243	1.0606	1.23317	0.509365	1.90558	1.39499	0.760323	1.09777	2.86249	0.593594	0.749017	1.21254	0.505883	1.70243	5.46248	0.82407	2.1081	2.62321
1.09055	1.10069	1.23901	0.713753	0.938301	3.82934	0.637943	1.78512	4.33247	0.795546	0.887257	2.10783	0.520378	0.655691	1.7238	0.819598	1.29982	1.79883
1.50463	1.11797	1.3057	0.518835	1.05558	7.3961	0.715055	1.65683	1.35356	0.506404	0.960457	1.9929	0.536505	0.977598	1.97455	0.979189	3.62147	2.83744
1.08441	1.11496	1.41989	0.501416	0.909765	1.4321	0.633859	1.25457	2.50861	0.596332	0.763801	1.5582	0.460543	1.06849	2.37122	0.822073	1.79318	1.39795
1.12538	1.15206	1.28284	0.840819	0.84852	3.2104	0.592654	4.23175	2.42091	0.479636	1.25841	3.4792	0.510706	0.840455	2.12747	0.706687	1.36066	2.60104
1.14138	1.08724	1.1488	0.45005	0.748613	4.55082	0.61601	1.19891	3.28586	0.617311	0.601713	1.64076	0.499902	0.909714	3.23802	1.3762	2.55278	1.20149
1.13889	1.19501	1.4327	0.555397	0.871172	6.32997	0.771618	1.38827	8.45428	0.497249	0.832285	2.67776	0.499101	2.20519	1.76386	0.970001	3.90735	4.01641
1.07381	1.16856	1.42626	0.489364	0.663259	1.83082	0.619196	1.88485	1.16328	0.523584	0.807769	2.8232	0.599673	0.406944	2.14696	0.862931	0.746835	4.82019
1.14761	1.07089	1.27725	0.485952	1.33846	6.42625	0.605279	0.634409	1.93757	0.586825	1.43872	1.85488	0.605953	0.736938	2.3967	1.71418	3.47254	2.11237
1.15737	1.19457	1.33595	0.476127	0.642254	0.955556	0.613639	0.963109	1.62602	0.5739	0.828276	0.97785	0.436155	1.34074	2.36273	0.722524	2.85094	2.72253
1.09488	1.07182	1.22336	0.608297	0.927533	6.8954	0.684157	1.4908	2.36569	0.549335	0.916648	3.85523	0.48264	1.40813	1.103	0.761107	1.25746	3.67919
1.14107	1.01123	1.22564	0.454436	0.949532	8.25783	0.648784	1.39589	0.885509	0.506958	0.922162	3.40724	0.814272	1.1718	2.52473	0.857619	3.62609	4.30884
1.1296	1.0519	1.22525	0.482388	0.903067	3.78143	0.391341	1.64245	2.88268	0.397953	0.802638	2.07517	0.512984	0.702357	2.43741	0.966886	1.91705	6.22108
1.07847	1.03162	1.21624	0.528388	0.907584	1.68838	0.641016	1.63956	2.64797	0.551418	1.16374	3.40234	0.558336	1.90588	1.72115	0.983904	2.08934	3.65435
1.16727	1.02158	1.1773	0.897707	1.14242	3.57245	0.590504	1.40198	2.8661	0.537564	1.52075	0.783765	0.528861	1.54509	2.9704	0.984282	4.06177	1.81714
1.10421	1.10533	1.26591	0.493709	0.658443	7.37645	0.551131	1.01554	1.72286	0.621136	1.29018	4.26946	0.651878	0.763149	2.18318	0.863048	5.45892	8.10134
1.13369	1.1406	1.13835	0.509302	1.39962	5.62877	0.534293	1.09162	3.39938	0.525766	0.750609	7.31336	0.467454	0.776065	1.39091	0.739239	4.89736	1.26921
1.04676	1.1551	1.19808	0.536727	2.73047	6.99667	0.657729	1.11121	1.15778	0.627494	0.821942	1.91624	1.15965	0.954774	1.60655	0.838239	1.06226	3.67419
1.14039	1.20091	1.28919	0.525133	0.888362	3.91931	0.519654	1.17941	2.47051	0.544626	0.867128	2.12657	0.600757	1.35524	0.91362	1.03131	1.72156	2.03084
1.14582	0.991716	1.21087	0.647514	0.492683	3.42945	0.655507	0.792117	4.4651	0.523944	1.50815	2.28823	0.879223	0.786676	1.71607	1.49634	1.35497	1.53013
1.12433	1.19218	1.19742	0.778401	0.674775	4.08161	0.483932	0.892377	2.04609	0.757101	1.28395	2.01067	0.489658	1.40276	2.21727	0.676006	4.86307	2.60162
1.1318	1.12454	1.20224	0.458034	0.49745	1.18579	0.714809	1.4429	0.78957	0.513983	0.876128	0.883853	0.558826	0.979247	1.66377	0.898599	3.21595	1.68371
1.16114	0.96666	1.27998	0.596922	1.11584	1.71644	0.648833	0.992233	1.99529	0.476689	2.77314	1.86695	0.480107	1.01841	3.9225	0.874742	1.641	1.61448
1.09655	1.14197	1.23641	0.735131	0.769842	2.31933	0.672857	0.985101	2.61492	0.464699	1.54096	1.6822	0.501278	1.23131	0.545316	1.26384	1.94927	1.85855
1.24811	1.08718	1.66292	0.681261	1.78427	2.79342	0.556958	1.66437	2.58934	0.483935	0.717071	1.72655	0.475893	0.881164	5.56799	0.968282	3.54972	2.71898
1.11407	0.832949	1.12222	0.447967	1.04853	3.58309	0.51949	1.11644	1.22036	0.701195	1.06119	1.58985	0.627464	0.800515	1.69763	0.587403	2.35019	2.65423
1.15257	1.05929	1.24272	0.475866	0.655396	1.75731	0.48065	0.643323	3.54226	0.5627	1.01727	1.90967	0.474342	1.75685	2.78873	0.469004	2.31404	1.18875
1.11924	1.09824	1.2296	0.499586	0.717156	9.99101	0.584643	1.39406	2.11924	0.550862	0.962406	1.80528	0.432085	1.36533	2.13191	1.03554	4.98068	6.49554
1.12907	1.14874	1.58839	0.476606	0.817627	1.98333	0.573566	1.33891	1.04967	0.669905	0.442987	0.771861	0.54424	0.746768	3.08783	1.72449	7.33975	1.67652
1.19227	0.843336	1.18124	0.824355	0.735312	4.47415	0.55376	0.661765	2.88179	0.594208	1.72751	2.31182	0.529355	0.852039	4.76385	0.667223	1.74186	1.44555
1.18782	1.07252	1.2441	0.500918	0.961878	1.87866	0.548146	1.45458	0.813611	0.43171	1.17811	2.13039	0.528068	1.69829	2.23971	0.793695	3.215	4.40456
1.16083	1.10818	1.27724	0.563369	0.744291	2.50678	0.977106	1.7117	2.17662	0.656543	1.1229	2.19091	0.537615	1.90892	2.25836	0.847531	0.887484	1.61853
0.89247	1.07712	1.25764	0.487676	0.811338	3.01771	0.593458	0.958188	1.35197	0.589534	0.76605	1.50797	0.473001	0.411926	1.70533	1.08233	0.605562	5.58049
1.09432	1.09104	1.40165	0.483587	0.669571	12.1071	0.477419	0.886789	2.13736	0.5671	0.980763	2.79312	0.525245	0.735397	2.41871	1.08205	4.33162	2.346
1.16279	1.02902	1.15534	0.477088	1.17642	1.38145	0.607215	1.57975	2.17116	0.586602	0.749962	1.63781	0.69704	1.21887	0.876192	0.785422	1.89408	3.01662
1.12807	1.04366	1.17285	0.556361	0.743432	5.06151	0.575	0.808925	3.20019	0.521574	0.808957	1.61135	0.674899	1.60479	1.31741	0.977036	5.99896	4.32986
1.12087	1.10855	1.25079	0.535754	1.63078	3.09564	0.640923	0.972836	3.98811	0.488752	0.46236	4.07978	0.717614	0.775745	1.35118	2.29435	1.70375	2.27786
1.1198	0.836406	1.34139	0.494018	0.771501	15.0082	0.703371	1.10469	4.02168	0.637243	1.63751	1.22194	0.555994	0.797305	2.08629	0.541477	1.96849	2.10097
1.09872	1.12225	1.29579	0.465641	0.713236	1.07633	0.542789	1.04917	0.947376	0.630237	1.24225	2.63467	0.549854	1.19865	1.24955	1.48585	2.36636	5.72028
1.19766	1.06665	1.23673	0.578068	0.797306	9.66385	0.536061	1.67768	3.41782	0.515919	1.19347	1.31756	0.581374	0.797393	3.43935	0.766594	2.47777	2.81663
1.19832	0.906228	1.29036	0.513809	1.01655	3.01556	0.429183	0.869345	1.83276	0.603606	0.817113	2.12322	0.734422	1.57099	2.68717	1.00103	2.90264	2.75061
1.01536	1.10403	1.3906	0.568949	0.583939	2.17469	0.702946	1.49326	1.87508	0.550219	0.77337	4.31322	0.62465	1.0085	1.69684	0.920154	1.36941	0.821267
1.15261	1.10468	1.31248	0.582215	1.67442	3.95498	0.713612	1.51105	1.2705	0.603407	1.04817	5.31869	0.541823	1.07194	3.69282	1.31205	2.19185	1.91924
1.15499	1.08494	1.14169	0.490559	0.78586	3.72877	0.531645	3.58336	1.18312	0.476049	0.794423	1.90879	0.565382	2.11156	1.50027	0.791326	3.57355	1.99676
1.14227	28.9958	1.2784	0.497989	0.680084	2.60378	0.6094	1.17946	2.36968	0.526157	1.03375	2.99408	0.586695	0.944237	4.37502	0.598225	2.47145	4.33485
1.14589	1.09144	1.11811	0.587167	0.742959	6.34978	0.574677	0.663517	1.64303	0.607613	1.02501	1.58315	1.07017	1.42596	0.916919	0.781175	1.42515	2.31894
1.21431	1.07694	1.32669	0.527931	0.843828	5.75705	1.0251	0.665077	2.36962	0.547618	0.806151	1.57984	0.520639	1.14571	1.07636	0.924998	2.34603	2.77864
1.09658	1.05585	1.20592	0.564959	0.616357	4.54543	0.666774	0.996019	0.95781	0.502839	1.76598	4.39551	0.476812	1.29339	2.80821	1.30387	4.2701	2.20879
1.07541	1.13005	1.17614	0.52485	0.666364	5.52877	0.67397	1.12365	3.8867	0.394099	0.567045	2.09412	0.659393	1.24487	2.56449	0.838239	3.08619	3.88234
1.14	1.0201	1.27041	0.489952	0.514939	2.77277	0.593895	1.21668	2.32675	0.73245	0.654245	1.4315	0.516592	1.57012	2.96975	0.74873	1.94684	4.26137
1.09366	1.04872	1.45728	0.467969	1.15945	3.40814	0.620558	1.11128	2.74202	0.597144	1.85909	3.75957	0.486193	1.70122	0.984703	0.825403	2.13852	2.10209
1.23086	1.01601	1.38681	0.70643	0.728497	10.6058	0.639114	1.22017	1.76781	0.544625	0.814753	2.96067	0.577664	1.11081	1.87859	0.710034	2.13457	1.42516
1.15796	1.06449	1.27873	0.553917	0.918785	7.1158	0.683933	1.26168	2.49538	0.575389	0.779863	1.12932	0.520682	1.08441	1.09174	1.53745	3.15318	2.93576
1.14311	1.08057	1.1836	0.523485	0.416926	1.98961	0.577283	1.52809	1.3191	0.513627	0.936446	1.39654	0.464283	1.43854	1.58312	0.951946	2.05695	2.471
1.11489	1.06617	1.59	0.590298	0.583128	4.1348	0.814325	1.70137	1.84011	0.493088	0.970248	4.21432	0.499642	0.881287	1.3637	0.975659	2.88738	2.59229
1.08456	1.11044	1.2789	0.508583	0.800966	2.30827	0.698469	1.91272	4.13961	0.529054	0.461123	2.26378	0.634238	0.989161	2.71061	0.73811	1.94568	1.6277
1.6806	0.746727	1.20829	0.539426	1.04648	7.59236	0.575109	1.07634	1.70442	0.501509	0.814599	0.770229	0.661812	1.58894	1.48639	1.15241	3.83613	2.72973
1.11762	1.06545	1.36922	0.473844	1.19163	1.42157	0.584593	1.37962	2.53626	0.620051	0.644357	3.0217	0.584797	1.42504	2.66992	0.88911	0.792758	1.92687
1.1519	1.11655	1.20791	0.533229	0.58466	4.81886	0.688414	0.806899	1.1364	0.497266	0.804509	1.61031	0.465122	1.31161	1.73281	0.656735	2.25437	1.96452
1.20748	1.053	1.31569	0.459836	0.704787	11.1342	0.499983	2.08641	2.26957	0.534377	0.659931	2.01272	0.504908	1.21656	1.0487	1.05341	1.37363	2.96542
1.2103	1.03273	1.33099	0.442069	0.840554	7.94266	0.471265	1.38365	1.71361	0.513242	0.960666	2.01998	0.538537	1.21597	1.26978	1.05752	1.62362	7.39284
1.17273	1.06775	1.28402	0.674173	0.728519	1.08908	0.527898	0.711604	3.08753	0.61523	0.812626	3.09045	0.555877	0.984702	1.63592	0.928871	2.74946	1.74266
1.07257	1.06807	1.06156	0.470961	0.751023	2.98261	0.599127	0.733535	1.93703	0.572354	0.785405	1.28698	0.435078	1.68723	1.61886	0.897097	2.52712	2.74403
1.17616	1.00772	1.25749	0.473059	1.11337	5.76849	0.764148	1.07462	3.88117	0.483556	0.668595	3.92562	0.464843	1.20303	1.4337	0.708658	2.6009	2.97933
1.18698	1.12295	1.33082	0.445294	0.562162	4.16844	0.528319	0.826524	3.87862	0.622066	2.00058	3.68427	0.482957	1.18494	2.00713	0.838939	1.51109	1.1787
1.0935	0.934676	1.2311	0.49638	0.631287	6.23215	0.636045	1.562	2.3864	0.701441	5.81911	10.3265	0.625111	0.656508	2.20767	0.592197	1.53521	4.32853
1.2076	1.11237	1.27182	0.527317	0.957162	11.0997	0.526426	2.93519	1.02213	0.48546	1.13399	3.10963	0.497308	0.974575	3.44371	0.856574	4.94217	4.44638
1.14618	1.07376	1.32039	0.598849	1.39271	5.11304	0.577129	0.871008	3.89799	0.580666	0.633895	3.39548	0.469612	0.70293	1.17124	0.906652	3.49258	6.43383
1.06532	1.05553	1.19779	0.489878	0.966862	6.16373	0.562915	1.40534	4.57277	0.534	0.824611	3.57257	0.561037	1.45197	2.87647	0.720392	0.707423	1.80764
1.15027	1.10718	1.26263	0.441178	1.03384	1.91618	0.657909	0.856216	1.68764	1.13311	0.85643	2.40272	0.541697	1.31286	1.88258	0.983981	1.46977	2.27521
1.1374	1.09481	1.26236	0.441358	1.21001	7.84225	0.620515	0.870851	2.34994	0.543157	2.14767	1.78747	0.486039	1.59528	1.87865	1.33054	3.21505	2.28828
1.12128	1.10902	1.09114	0.509842	0.692376	2.61199	0.543317	1.37133	4.59263	0.564435	1.43466	1.1197	0.499554	1.35376	3.00141	0.973048	1.4368	2.66319
1.17246	1.1271	1.1741	0.527203	1.02941	4.06337	0.697582	1.20621	4.12975	0.581594	0.901539	1.27566	0.518985	1.04318	1.87381	0.779795	2.65458	4.00192
1.0975	1.06124	1.26972	0.456961	1.02174	1.9103	0.51365	1.32736	1.19784	0.617441	1.00882	1.93019	0.533237	0.934801	0.464795	0.563972	4.62484	2.45955
1.25475	1.06751	1.31301	0.501054	1.11385	4.10229	0.490975	0.512422	6.0541	0.560553	0.662656	3.63862	0.661516	1.18376	2.65202	0.866554	3.08205	2.79231
1.11427	1.05477	1.2948	0.749645	1.58683	7.10678	0.610449	0.940323	1.49793	0.523615	0.725656	1.95953	0.546764	1.23751	1.17052	0.750571	2.7991	1.92792
1.09253	1.11403	1.18004	0.479203	0.997151	4.74982	0.617926	0.662177	3.67607	0.536773	0.911316	2.34922	0.451893	1.15341	3.73675	1.15	2.43019	1.47597
1.14803	1.00569	1.72659	0.580779	0.777963	7.39681	0.540698	0.745527	1.56584	0.780552	0.781482	1.41549	0.504009	1.10754	1.49565	0.589733	2.0737	3.27297
1.09817	1.02932	1.97173	0.485386	0.486785	2.95849	0.707298	3.36766	1.81597	0.488795	1.37483	1.77891	0.633909	1.10982	1.98637	1.39352	3.63153	2.2475
1.07148	1.1169	1.22116	0.543413	1.015	3.95324	0.596734	1.2309	1.37211	0.532049	0.810482	1.06863	0.547233	1.43361	1.91234	1.034	4.13439	3.58637
1.10748	1.10282	1.25011	0.465369	1.33533	2.1046	0.54557	1.39612	1.78746	0.496565	0.890396	1.45012	0.492495	0.998838	1.17382	0.722666	3.89736	3.40806
1.1709	1.14237	1.29006	0.44468	0.503951	0.799045	0.57734	0.930107	2.21695	0.541606	0.662003	1.83803	0.474983	1.93641	0.892138	0.936307	1.65051	1.77119
1.08549	1.49414	1.14763	0.463839	0.998149	1.89872	0.629744	3.38318	3.61207	0.405362	1.13816	1.81079	0.549884	3.29048	4.04571	1.13549	2.06643	2.10769
1.09439	1.14742	2.18048	0.464412	0.826281	5.57688	0.568289	1.12986	1.24416	0.572589	0.900605	0.949653	0.528583	2.24558	2.34626	0.936929	1.86626	1.8851
1.10499	1.16274	1.24261	0.470175	0.822205	5.79605	0.509557	1.13415	2.01946	0.552597	1.11991	1.42766	0.551666	1.29685	2.58324	1.28506	1.08107	1.40188
1.07708	0.986056	1.16106	0.476426	1.42289	3.08542	0.753617	1.35769	2.44408	0.530935	0.743394	3.30153	0.57833	1.66331	1.40153	0.837848	1.07983	1.90954
1.11718	0.732256	1.20971	0.460891	0.872272	6.94923	0.912564	2.60156	3.71042	0.565633	0.963003	1.63168	0.439237	1.34909	1.4721	1.05834	1.17093	1.25031
1.17752	1.03061	1.22058	0.54598	1.89641	2.77964	0.525201	0.800171	3.53484	0.594592	1.42241	2.39542	0.645515	0.907752	0.948682	2.4526	4.08178	2.6945
1.1428	1.12066	1.32648	0.432703	0.690174	3.79634	0.552907	0.861694	2.7431	0.595718	1.30877	1.63093	0.494197	0.984924	2.14749	0.809778	1.60543	0.961277
1.18994	1.00605	1.2749	0.48917	0.71066	1.87958	0.572767	2.61841	2.09474	0.621048	0.862367	4.1635	0.427125	0.810095	0.858222	1.04253	3.47693	5.08067
1.23039	1.06955	1.36569	0.483921	1.27061	10.7647	0.714307	1.36658	2.37112	0.675039	1.70153	4.69263	0.587568	1.09871	0.988059	0.65119	2.65075	3.61151
1.22295	0.978051	1.22968	0.453988	1.25088	1.52458	0.55004	4.86875	4.52561	0.450154	0.762777	2.98046	0.725088	2.60532	2.40133	1.10873	2.26706	2.74144
0.959014	0.866734	1.27854	0.569932	0.827569	0.926267	0.671146	1.73585	2.28497	0.572337	1.02538	2.53036	0.468109	0.744242	2.20358	2.38973	3.72988	5.43113
1.11665	1.0371	1.32489	0.590319	1.18914	4.07856	0.583392	0.889777	1.19299	0.497145	1.06445	2.05937	0.464824	0.863881	3.74432	1.26639	2.792	1.92362
185.06	1.10382	1.23554	0.549833	0.685459	2.4909	0.650943	0.997519	1.19819	0.496933	4.13107	0.447377	0.629621	1.12658	0.854699	1.18774	2.30956	1.89774
1.06302	0.966533	1.25561	0.543318	0.626814	2.56365	0.664779	1.34692	3.33493	0.517049	1.01049	1.3033	1.07716	1.50559	0.538883	0.993577	2.65842	2.73855
1.12702	1.09035	1.2406	0.509948	1.27086	13.9484	0.65049	1.17871	1.63432	0.541684	1.02943	1.57654	0.583197	1.18578	1.07321	0.725077	1.56143	1.29009
1.1638	1.0916	1.32007	0.675833	0.759814	1.10925	0.914393	1.56855	1.61824	0.547998	0.607549	3.44204	0.592397	0.413098	2.61075	0.777841	3.06612	3.846
1.15313	0.831335	1.25585	0.458987	0.658475	5.29137	0.640993	1.25657	1.37283	0.575332	1.99295	1.63385	0.505664	0.76351	1.31953	0.925889	1.83994	1.33878
1.16565	1.07755	1.31832	0.476073	0.65681	1.57735	0.615936	0.610497	2.74836	0.560866	1.37297	1.5703	0.665716	0.758086	1.749	0.924293	1.44644	3.43523
1.12964	1.04858	1.32801	0.476435	0.922111	6.09411	0.614784	0.765407	2.95992	0.515722	1.22552	3.1535	0.670499	1.21595	0.927735	1.73614	1.75341	2.72092
1.13985	0.840463	1.26866	0.676347	0.979031	3.38075	0.574365	1.27059	2.66582	0.535241	0.7276	1.63163	0.476921	2.16264	1.2508	0.770092	1.05601	1.38652
1.05744	1.11931	1.27194	0.565196	0.873603	2.94135	0.71803	0.98487	6.83085	0.550523	1.52439	1.48671	0.530235	1.27143	2.20822	0.881256	2.02314	3.99723
1.13367	1.05426	1.17796	0.58493	0.557104	5.50285	0.495247	0.547281	7.67144	0.452153	0.462768	1.20201	0.482105	1.35952	2.00486	1.18598	3.79528	1.54701
1.10678	1.13109	1.24464	0.471845	1.13686	1.6631	0.673377	0.645786	1.07208	2.61444	0.832648	1.79984	0.455714	1.03788	1.52247	1.38243	1.50295	2.53744
1.15343	1.02904	2.77182	0.494076	0.659763	3.85526	0.609248	1.30093	1.0991	0.685698	1.27467	2.68744	0.615668	1.33423	4.31318	0.884382	4.05485	27.9312
1.07647	0.997956	1.25936	0.645913	0.607244	3.72446	0.658203	1.11135	2.40169	0.618593	0.747085	0.83551	0.586358	0.781446	1.54647	0.762251	1.55116	1.26826
1.20226	1.08314	1.33922	0.507056	1.10389	3.86354	0.666896	1.33521	1.95814	0.597534	1.03799	3.79146	0.577563	0.475673	1.61458	0.951367	3.581	2.8162
1.68583	1.1009	1.21939	0.443547	0.910033	3.55468	0.624894	0.995463	1.27077	0.654297	0.688949	3.56593	0.491019	1.10879	2.90013	1.31548	1.41969	3.74744
1.09617	1.05253	1.46978	0.426188	0.828483	2.19951	0.522638	1.38746	1.62588	0.520783	0.658346	1.61227	0.57806	1.36613	2.39497	1.16894	3.11118	2.66114
1.13727	1.03606	1.47469	0.500004	0.78631	2.71332	0.59963	1.33027	2.44944	0.593332	1.16167	1.61952	0.552537	1.5284	2.15896	0.819427	3.43597	3.46924
1.12844	1.17152	1.2434	0.462029	0.954894	5.57108	0.535501	0.672073	3.55425	0.547711	0.58329	1.35805	0.768323	0.651233	1.63451	4.08983	1.73754	5.30138
1.19868	1.05202	1.2589	0.477638	1.54043	8.79111	0.664004	1.24676	2.69775	0.45094	0.896405	0.497031	0.564068	1.21537	1.13136	1.07168	1.14694	9.1896
1.17275	1.11697	1.24335	0.484037	1.6951	2.98719	0.538738	1.92416	6.52013	0.510022	0.938286	0.468133	0.634033	0.900596	1.44811	0.685875	1.56592	2.59906
1.10964	1.10742	1.23868	0.43571	0.978084	5.03744	0.583404	1.43015	1.29372	0.411252	0.737005	9.35641	0.587193	1.43998	1.07007	0.933113	1.50774	2.6999
1.09645	1.10287	1.28264	0.54213	1.04885	2.68945	0.574626	1.04062	2.48362	0.565778	0.631758	2.16378	0.518532	1.15985	3.0529	0.763338	2.36376	2.44265
1.11819	1.06386	1.37503	0.613723	0.701371	2.15422	0.624251	1.3154	1.97577	0.560475	1.02773	1.80469	0.525356	1.45938	1.46383	0.776696	2.15107	2.32987
1.11588	1.03707	7.94398	0.464117	0.650238	4.80053	0.51516	0.886809	5.63368	0.660834	0.585359	1.62339	0.52949	0.710669	3.88669	0.937259	0.870521	2.43491
1.10905	1.14944	1.19748	0.83079	0.544709	2.55112	0.561751	0.869718	2.80692	0.581356	0.73194	1.34825	0.694451	1.92847	1.28837	1.84556	2.58803	1.11846
1.12752	1.01491	1.27221	0.61982	0.973008	3.49751	0.592467	0.914311	1.35272	0.398923	0.949936	2.35778	0.509	1.0374	1.34289	0.729023	1.51902	2.69308
1.13683	1.78005	1.23653	0.512233	1.09727	1.87903	0.499105	1.60928	2.80238	0.660341	0.825882	3.4271	0.536396	1.16888	1.68444	1.50008	2.60755	3.02813
1.60591	1.14011	1.41667	0.540807	0.724921	6.71762	0.608183	0.948061	2.28785	0.49847	1.02893	2.32901	0.768555	1.06907	2.48399	0.896579	1.61269	2.06484
1.13205	1.1899	1.23683	0.499758	0.685223	4.69631	0.647206	1.95351	1.46971	0.564167	1.06499	1.36871	0.561852	2.73485	1.39802	0.779916	3.08933	1.55369
1.10809	1.15372	1.17764	0.629964	0.837119	6.28613	0.614306	1.2207	2.67022	0.501417	0.78404	2.47081	0.496507	1.4209	1.40453	3.19571	5.6545	2.57717
1.13365	1.07625	1.46149	0.547691	1.4799	6.50913	0.523188	1.19109	3.20959	0.61991	0.887816	2.92364	0.469872	1.57799	1.29515	0.8648	1.2172	2.09324
1.14744	1.11141	1.24379	0.717393	0.941969	1.15765	0.560098	1.35939	1.58449	0.47107	0.474055	2.80546	0.472042	1.01047	1.59715	1.52857	2.91818	4.41044
1.12989	1.61639	1.27264	0.46319	1.84221	4.8457	0.620613	0.86371	3.55125	0.452294	0.899221	2.37097	0.446565	1.30715	1.38981	0.90525	8.24906	2.30635
1.13663	1.13534	1.33031	0.494173	0.811678	1.44891	0.772482	1.10877	2.88651	0.534993	0.931442	2.58379	0.727597	2.15371	2.06191	0.983855	4.87609	4.30219
58.5657	1.11637	1.21216	0.483529	0.600979	4.39452	0.680711	1.06894	2.31936	0.433413	0.649164	2.27636	0.504858	1.07657	3.84172	1.81693	2.90054	4.06136
1.14303	1.09696	1.32403	0.499746	0.676933	2.1924	0.516827	2.31885	1.95393	0.591882	1.28706	1.19914	0.471194	0.748865	2.23918	1.2164	3.36829	1.89332
1.0848	1.01374	1.36378	0.456363	0.791856	2.46059	0.526623	0.689921	2.9317	0.535504	1.20092	2.4653	0.686476	1.46602	2.84194	0.949575	2.73128	2.41398
1.09935	0.926526	1.28906	0.604826	0.579345	2.41643	0.572492	1.16332	2.2707	0.875506	1.0517	2.75771	0.512055	1.08188	2.10422	0.994315	3.473	3.44396
1.11284	1.03147	1.42319	0.516156	0.800376	2.1852	0.613544	0.800914	3.93322	0.777479	1.52722	1.66484	0.475854	0.812496	2.93873	0.567566	2.10943	3.30175
1.12684	1.18968	1.28632	0.502007	0.688009	10.0225	0.648855	2.10006	1.8947	0.542061	0.724842	1.58388	0.382466	1.47144	2.01962	0.976765	1.88566	2.74509
1.15156	1.06497	1.34462	0.818998	0.90113	3.62051	0.644461	1.64679	2.96565	0.551795	0.73075	1.11369	0.436958	1.14029	1.74537	0.799097	2.44192	1.86861
1.18338	1.06859	1.22138	0.491284	0.825912	2.17935	0.577297	1.24517	3.56372	0.531706	0.666943	1.59984	0.513377	1.01693	5.09159	0.83471	2.18799	2.78633
1.13605	1.04957	1.19211	0.463161	1.76409	8.19675	0.618991	1.36845	2.64046	0.535227	0.690367	2.38029	0.498735	1.76143	1.62212	1.07793	19.1921	2.81479
1.19591	1.10027	1.26073	0.483485	1.01359	2.26993	0.521307	1.31643	2.302	0.548134	1.53707	2.44503	0.709777	1.46408	2.07215	0.876882	1.10142	2.34255
1.20979	1.16584	1.16842	0.57459	1.30063	2.589	0.661636	1.03526	2.15395	0.524061	1.22635	3.88805	0.57456	0.838032	1.92753	0.511626	4.92554	5.5101
1.15005	0.93549	1.19266	0.529276	0.537389	1.92663	0.543681	0.814037	4.57792	0.510431	0.967665	1.36821	0.448321	1.14486	2.07955	1.22714	2.0875	3.97665
1.18972	1.06921	1.26144	0.475736	0.990441	2.20734	0.602564	1.03417	3.28634	0.601095	1.04178	2.25263	0.512173	1.79594	0.819338	0.859732	2.08771	3.39675
1.21906	0.855305	1.39862	0.461238	0.512771	1.97584	0.630498	1.20619	2.7781	0.636937	1.14803	1.03715	0.788782	0.965069	2.508	0.583052	5.07337	6.22359
1.1011	1.07444	4.47565	0.771286	1.14607	2.42664	0.559754	2.07881	0.914809	0.524233	1.16112	1.51919	0.682071	1.10509	1.34515	1.02567	2.62227	2.4271
1.18282	0.898402	1.36111	0.507185	2.1283	2.62014	0.574284	1.69962	2.33964	0.584559	0.736119	0.709852	0.565506	1.2295	1.19316	0.829808	2.78343	3.2852
1.2469	0.96746	1.14678	0.483374	1.27472	5.45012	0.568142	1.28338	2.042	0.489964	1.51867	1.50045		1.52133	3.80911	0.614385	1.92888	3.5304
1.18975	1.09082	1.17076	0.611071	1.12345	10.4372	0.628562	0.975947	2.07333	0.610094	1.33951	1.53934		1.28251	2.14881	0.883831	2.10934	2.1556
1.18035	0.939123	0.91302	0.534397	0.970817	2.42484	0.537636	0.984106	2.31624	0.591218	1.00637	2.72129		0.958598	1.48308	0.992524	2.43895	2.67502
0.877469	0.917824	1.2373	0.702833	1.22983	3.60712	0.537147	1.72972	1.78689	0.493627	1.60755	1.31587		0.630474	1.60248	0.966926	2.62522	1.30955
1.08048	1.11087	1.26981	0.435385	0.694578	1.3325	0.513804	0.967001	2.22431	0.515738	1.84051	2.56038		1.47963	1.94692	0.902634	2.5441	1.87821
1.12139	1.13673	1.14227	0.529417	0.797269	7.24094	0.553512	1.51788	2.38337	0.617789	1.99931	3.10519		0.588216	1.14727	0.617314	2.08289	1.49615
1.11828	1.06506	1.25434	0.484379	1.05436	4.64242	0.709446	1.51513	2.39156	0.555437	1.05445	2.04941		17.0177	2.08737	1.10879	2.28357	2.12961
1.09172	1.10644	1.519	0.564204	1.06087	6.15639	1.25816	1.2824	1.55209	0.493531	0.642109	1.72413		0.631065	2.10449	0.752988	2.93007	4.22417
1.09058	1.12474	1.17377	0.596816	1.29579	3.25663	0.612554	1.11723	4.13964	0.552618	0.930492	2.89821		0.968637	2.05256	0.563463	1.7699	1.9335
1.16929	1.0662	1.39413	0.533776	0.74869	3.72243	0.516807	0.885352	1.94805	0.508025	0.985347	1.53731		1.31084	1.04977	1.21293	2.11928	2.71531
1.1369	1.07123	1.24882	0.426901	0.911669	3.07892	0.579478	1.3243	1.49272	0.515075	0.726588	2.61682		0.674806	1.82216	1.32109	1.17049	3.88155
1.16419	1.18984	30.9718	0.514912	1.85266	2.7386	0.649574	1.11034	2.85437	0.576367	1.52747	1.79638		1.09074	1.36929	0.950375	4.24848	1.57521
1.12259	0.938205	1.22625	0.62315	0.77799	1.54441	0.64905	2.46444	1.20134	0.5495	0.957698	2.84277		1.19671	1.67013	0.720162	3.52213	2.70454
1.16849	1.09428	1.26391	0.626441	0.751237	3.75106	0.657044	0.696126	1.39535	0.611256	0.805568	2.42434		1.1213	2.8015	1.12012	2.2372	3.06852
1.13456	1.09209	1.15405	0.541808	1.1754	4.32094	0.682453	0.888168	1.26085	0.574005	1.23882	1.65358		0.787207	1.35055	0.935084	1.87026	2.08967
1.10542	1.27459	1.14315	0.487115	0.683701	3.49295	0.536775	2.10788	4.70249	0.550358	1.01039	3.67391		0.731352	1.78611	0.88444	2.14744	4.81562
1.14842	1.08036	1.16971	0.457816	0.525519	5.87596	0.539295	1.60889	2.3663	0.560621	1.12151	2.22248		1.76268	1.89954	0.78072	2.24723	3.358
1.19468	1.15678	1.23137	0.518574	0.483474	4.55214	0.67318	1.28806	2.26293	0.575748	0.61288	4.321		1.87676	1.18418	0.865668	0.894808	2.38777
1.12915	1.03478	49.1238	0.554304	5.60772	1.63223	0.51598	2.46584	1.69935	0.829769	1.02598	2.04391		1.3444	2.09912	1.07444	3.49514	1.2173
1.13415	1.0643	1.14905	0.454624	0.917907	1.07637	0.60332	2.04807	1.6817	0.531369	0.738136	4.72352		3.16125	2.22424	0.971807	2.89321	0.996617
1.13323	1.0825	1.13098	0.457658	0.724502	2.07696	0.637608	1.01096	1.21695	0.540853	0.823837	3.72891		1.14686	1.76517	1.37371	2.75116	2.05236
1.11658	1.17626	1.25051	0.472185	1.11844	2.06656	0.617322	0.589109	1.72185	0.699204	0.685389	2.48125		1.14873	6.52788	0.791763	3.16503	3.58452
1.12688	1.11624	1.13662	0.471197	0.513059	7.77023	0.532616	1.14622	2.20834	0.518661	0.929706	2.98904		0.717162	2.57095	0.803247	1.88475	2.64516
1.19022	1.47147	1.22336	0.623506	0.645913	4.80831	0.726275	1.44698	2.35593	0.500415	1.06181	2.13641		0.768399	1.94986	0.648929	2.10639	2.84207
1.09376	1.03239	1.2117	0.54696	0.684364	4.26482	1.01214	0.758309	5.69563	0.558033	0.644625	3.57498		0.810541	3.57285	0.953888	0.989389	1.84357
1.61724	1.17524	1.20448	0.444341	0.623578	2.97295	0.663514	1.35429	1.54366	0.564284	0.612516	3.1129		0.723208	3.1168	0.797652	1.68861	2.58299
1.03358	1.00152	7.85778	0.512525	1.22444	5.40345	0.633158	0.861346	3.1854	0.510319	1.00651	0.783547		0.82215	1.31634	1.06983	0.920019	2.81972
1.1462	1.17954	1.13201	0.410214	0.590663	2.43881	0.59073	2.02087	4.27787	0.553259	0.798756	1.57781		1.03036	1.51269	0.949035	1.45087	5.18716
1.1234	1.04952	1.31357	0.583839	0.911545	2.65198	0.501117	1.29925	2.22962	0.466973	0.743199	1.29253		1.19555	1.71026	0.859466	2.33538	2.90457
1.18164	1.1535	1.22481	0.792329	0.970169	5.80993	0.61824	0.701594	2.72609	0.531379	0.558651	3.11967		1.19497	1.87279	0.743803	2.13402	5.29107
1.07046	1.08245	1.20279	0.623437	1.24493	2.74727	0.837186	0.941792	2.62979	0.770274	0.727374	4.56638		1.16769	1.84808	0.976228	3.82419	1.89352
1.04994	1.55557	1.36232	0.577104	1.19665	5.27425	0.633102	0.847665	1.43867	0.515319	1.06341	1.07964		1.11242	1.46722	0.834361	2.37378	2.17104
1.7257	1.10318	1.21296	0.449264	1.12128	2.97426	1.77767	1.17152	2.97477	0.634687	1.45496	2.38862		1.08925	1.57021	1.21287	4.06163	1.63469
1.12368	0.950986	1.21282	0.478983	2.34724	2.03993	0.592799	1.15631	1.32202	0.622255	0.708246	1.58965		1.76156	3.07342	1.57776	1.26007	2.22152
1.19174	1.14655	1.32805	0.481255	1.58977	2.26448	1.07073	1.37026	2.56823	0.522696	0.903477	1.70514		0.828293	1.89544	0.918808	2.61888	2.37111
1.09794	1.09108	1.31472	0.50571	0.543993	2.94052	0.603747	1.4361	2.23602	0.474175	0.603927	1.11928		2.2492	1.51193	1.18978	1.81629	2.1219
1.1093	1.06998	1.19955	0.515917	1.37378	2.36837	0.631195	1.61615	2.75661	0.699111	0.65298	1.33145		0.710092	3.81116	1.28063	2.14374	1.96154
1.15287	1.11872	1.2147	0.468434	2.16415	2.64666	0.603772	0.602885	1.1983	0.624899	0.957608	3.00348		0.681658	1.05276	0.974519	5.01776	2.81095
1.16726	1.21375	18.8252	0.712858	1.07186	4.33825	0.563423	0.879395	1.47388	0.70914	1.19996	3.53725		1.35891	4.26437	1.09224	2.04535	4.25413
1.03426	1.04479	1.33933	0.6051	0.856538	2.87103	0.761958	4.54211	1.40238	0.54075	0.947693	1.62411		0.816372	1.62297	1.9432	2.90909	3.28819
1.15697	0.975668	1.34682	0.417404	0.867319	0.818663	0.828733	0.446216	2.21287	0.483929	1.3324	1.93531		1.11629	3.93932	0.766394	0.768551	2.7937
1.17021	1.0331	1.26669	0.471123	0.663364	4.05056	0.710464	1.64522	2.71423	0.637142	0.809018	2.1427		1.82766	1.42838	0.892775	2.44708	2.43833
1.09499	1.16759	1.24818	0.454897	0.80136	3.34729	0.751478	2.2357	2.35604	0.498226	0.840453	1.33068		0.850791	1.47351	0.9396	3.88466	3.05835
1.16898	1.07607	1.22739	0.448229	0.752638	2.8643	0.672562	1.41755	2.07888	0.585908	1.05497	1.71899		1.00169	1.53274	0.797748	5.10856	3.42374
1.14904	1.07692	1.19064	0.499631	0.95334	3.61921	1.44836	1.14212	4.93584	0.54607	0.801417	2.93858		0.719886	1.1243	1.07819	2.05506	3.47869
1.11957	0.986715	2.20001	0.48007	1.03824	1	0.437906	0.933458	8.87008	0.649397	1.02224	4.63486		0.672485	2.36688	0.888032	3.08796	7.11269
1.14425	1.3687	1.24524	0.503052	0.766055	0.927613	0.681909	1.11707	2.04322	0.507925	3.32512	2.37701		0.903397	2.15418	0.77283	1.97474	2.40209
1.09207	1.109	1.27619	0.646843	0.887703	8.85256	0.624719	1.33873	1.87125	0.521971	0.882854	2.88897		0.865855	2.94352	2.00415	2.37577	2.66117
1.05695	1.03657	1.58367	0.531406	0.645343	1.89019	0.603825	1.42896	1.24949	0.448121	0.946233	4.30164		0.865865	2.23559	0.917507	1.87349	3.34313
44.8176	1.02494	1.19762	0.618047	1.12965	2.81719	0.735425	1.34921	3.22231	0.516462	1.43168	2.0461		0.843096	1.10649	0.776813	3.58009	4.05437
1.01512	1.09933	1.17804	0.522186	0.670912	1.20898	0.608848	0.951165	2.71218	0.601804	0.931313	1.42548		1.35428	2.27772	1.33141	7.74114	2.38244
1.12219	1.1132	1.2824	0.525276	0.855396	3.44249	0.505125	1.4627	4.78874	0.532479	0.96469	3.91886		2.19623	1.25223	0.754647	2.83004	2.65649
1.10134	1.09775	1.33281	0.63686	0.999069	5.12046	0.631928	0.895587	1.98567	0.517162	0.52193	1.9103		1.03408	1.7224	1.16323	2.11024	5.04475
49.6793	1.07369	1.33495	0.788115	1.32478	4.18325	0.696259	2.85245	2.65707	0.502492	0.793578	2.61161		0.982167	2.60982	6.67871	2.92531	1.5785
1.14414	1.0803	1.29805	0.694831	0.840961	6.97606	0.556718	0.823805	1.43961	0.805384	0.995359	2.86677		1.70485	1.7565	0.926484	4.59991	2.11584
1.11051	0.976594	1.07081	0.460525	0.724769	2.09914	0.480488	0.981268	2.5673	0.536974	1.15625	1.24754		0.809673	1.21351	0.93885	2.6374	1.59184
1.14763	1.05831	1.17752	0.514876	0.676231	4.3677	0.64906	1.48082	1.83438	0.570686	0.839009	2.59649		0.946781	1.08861	0.82289	1.7858	2.62639
1.13644	1.04602	1.19538	0.505169	1.0054	9.08724	0.626252	1.30108	0.979357	0.539277	1.35541	6.27696		1.79716	1.41336	0.758819	5.17897	3.45255
1.10572	1.11434	1.29334	0.609702	0.812674	3.60479	0.676938	0.920505	2.07669	0.435589	2.52961	1.99914		1.73904	1.75567	0.939679	2.60984	2.30542
1.10787	0.94962	1.24983	0.563957	0.720793	1.37357	0.631105	1.08379	3.01105	0.464339	0.992969	2.49124		1.34088	1.75596	0.605104	4.95488	1.87918
1.14402	0.96099	1.3726	0.474438	0.761167	6.48241	0.682944	1.16414	2.20137	0.491834	0.965149	2.15702		1.25365	1.54076	0.622318	2.24191	3.52206
1.90707	1.17416	1.24233	0.49304	0.720509	3.43563	0.512973	0.697115	1.25813	0.577086	1.19562	2.12503		1.76689	1.71443	0.913782	1.05886	1.82916
1.20284	1.05622	1.20099	0.540177	0.883748	5.33167	0.582974	0.791083	1.38193	0.421201	0.738894	1.47714		1.15516	1.20879	0.807404	1.5425	2.30886
1.11285	1.12053	1.66552	0.53706	1.52425	13.3965	0.519377	0.674098	1.96343	0.488177	0.799387	1.27328		1.14498	1.36601	0.872097	3.37181	3.14418
1.16463	1.03537	1.06962	0.506149	0.723867	2.66212	0.602493	1.52134	5.96557	2.74487	1.33423	2.07781		1.11717	1.56673	0.681623	2.92875	2.64734
1.08468	1.0873	1.33288	0.510274	1.09213	5.61161	0.645279	0.785348	2.04109	0.524996	0.95317	1.70862		1.12403	2.53913	0.928024	2.4852	2.4374
1.22349	0.967203	1.17077	0.415313	0.723466	5.57962	0.605777	1.53362	2.26947	0.543854	0.930312	0.51965		1.81285	2.21027	0.902122	1.34621	3.40514
1.12215	1.09831	1.22504	0.462306	0.88688	1.80577	0.615482	1.242	2.95673	0.597656	1.16743	1.02255		1.74011	1.69747	1.50231	2.58325	4.13108
1.22328	1.12777	1.24415	0.512672	1.22402	2.53316	0.587893	1.98831	7.84781	0.528862	1.2213	2.73978		1.73934	2.08003	0.770804	2.89877	6.49979
1.11727	1.14226	1.26856	0.491426	0.531513	2.86368	0.612072	1.78362	2.25715	0.640081	0.598289	2.6804		0.995784	1.53544	1.22534	2.78478	2.95304
1.10014	1.14482	1.30866	0.582961	0.689436	2.3052	0.599758	1.49524	2.30004	0.562189	1.04935	0.973354		1.64055	0.505964	0.799166	2.02304	2.6164
1.13524	1.12853	1.17867	0.499234	4.9113	11.2726	0.483791	1.41042	2.53877	0.561503	0.727864	2.14935		2.41893	1.15106	1.2744	2.03765	4.25044
1.17976	1.11204	1.23088	0.494029	3.6441	8.29127	0.495601	1.1407	1.29062	0.516184	0.661698	3.11138		1.56214	0.701961	0.625207	2.34097	3.43176
1.10352	1.29303	1.22363	0.6578	0.679597	6.28217	0.633117	0.913058	2.26624	0.585779	1.14508	1.20385		0.963966	1.87701	0.812564	1.04839	1.49889
1.23402	1.06471	1.27969	0.464682	1.25191	3.88678	0.458961	1.42293	1.70784	0.521512	0.671113	3.23531		1.52035	1.62696	1.10701	0.719231	2.58338
1.14446	1.17972	1.27918	0.460513	1.05065	4.80782	0.573914	0.998789	3.88694	0.419609	0.791409	9.65729		1.06337	0.909002	0.475663	3.80816	3.89792
1.11881	0.711578	1.2153	0.579477	1.09875	5.13507	0.611085	0.981415	1.44918	0.493186	1.24627	0.986586		1.001	1.29889	0.883105	3.57956	1.82645
1.71958	1.11827	1.15747	0.839213	1.15755	3.15845	0.646776	0.898477	2.96953	0.498716	0.799818	1.89983		0.400093	1.12921	0.862785	2.48715	2.77654
1.11962	1.09306	1.29831	0.502078	1.24282	2.61109	0.758568	0.603576	2.57992	0.572668	0.427847	1.67227		1.50658	4.82977	0.690234	0.936536	1.6953
1.14369	1.04352	1.31276	0.575288	0.796746	5.13771	0.556786	1.50512	1.11338	0.53394	3.57279	3.61671		1.39229	1.57969	0.962481	2.23925	2.38607
1.88705	1.03852	1.18471	0.531022	0.77511	3.04752	0.561937	2.41928	2.44747	0.763303	0.487543	12.7341		0.852712	3.08362	0.69524	4.34698	2.91578
1.08572	1.06895	1.23552	0.525393	0.943791	3.27408	0.556376	0.857599	1.65982	0.798164	1.04815	2.57998		1.09298	3.27785	1.76372	3.33446	4.73038
1.18899	1.1888	1.09764	0.4636	0.674301	11.1598	0.575021	3.07637	0.631254	0.5492	0.758907	1.60056		1.26076	1.90151	0.835287	2.57113	1.63588
1.05204	1.20815	1.20192	0.559626	0.782845	6.9401	0.62636	0.881146	3.64577	0.67421	0.714649	0.594296		0.96612	2.04498	0.657075	3.56517	5.27835
1.14043	1.10934	1.26281	0.626947	1.88741	3.3365	0.501231	1.26584	3.7595	0.518808	0.595535	1.31984		1.53724	2.46538	1.05413	1.44969	1.91899
1.19696	1.19971	1.2566	0.65748	0.587872	4.16881	0.544132	1.8198	4.49946	0.442452	1.67832	2.07405		0.965576	1.11957	1.13944	3.24824	1.47766
1.16857	0.735319	1.14666	0.573943	0.931934	7.1165	0.700028	0.786694	1.80687	0.547023	1.01974	2.36746		0.833394	1.43939	0.853953	1.47916	4.41773
0.970602	1.06187	1.24549	0.585318	1.44097	9.62206	0.881815	0.933756	1.63643	0.394616	1.10202	5.24086		0.77307	3.63473	0.879369	2.52131	2.87003
1.11063	1.165	1.3601	0.429921	0.59362	3.30509	0.502014	3.18985	2.76316	0.492006	1.13705	0.480708		1.30771	1.31134	0.716294	3.00634	2.22678
1.25456	1.09226	1.17848	0.500587	1.08569	2.64479	0.44146	0.899476	3.4368	0.624824	0.628954	4.01296		0.695296	1.63472	0.943655	1.1734	2.0842
1.09067	1.12931	1.23056	0.550778	0.970763	1.32499	0.68259	0.79286	2.10131	0.505433	1.1185	1.49528		1.50957	1.78759	0.893016	2.05795	2.56156
1.1225	0.982933	1.3158	0.464701	0.590717	5.08847	0.557408	1.26672	2.19484	0.542698	0.898998	0.749793		0.735057	1.54528	0.815528	2.38453	3.2281
1.0968	1.05022	1.25712	0.446466	1.28551	4.75449	0.680697	1.19262	3.68971	0.538478	0.78879	1.20704		1.34586	1.98186	1.39278	2.77152	2.01798
1.18876	0.898699	1.3308	0.504628	1.08656	5.35336	0.529233	1.2524	0.911413	0.549413	1.10056	7.11352		1.06937	1.38241	1.11826	1.94936	1.98551
1.45394	1.10519	1.29398	0.470016	0.794008	2.74527	0.706845	0.826004	3.43519	0.492943	0.979417	1.15544		1.29871	2.16109	0.672135	2.23562	2.27738
1.12476	1.04726	1.19908	0.431922	0.568493	13.4559	0.728767	1.63583	1.40357	0.571037	1.09247	4.84459		1.81986	1.97038	0.70899	1.76157	2.45512
1.10715	1.11503	1.33456	0.508287	1.04346	5.2582	0.600011	1.19156	1.37461	0.431305	1.57163	2.21153		1.2962	1.59617	0.675074	1.39374	2.34989
1.18902	1.15255	1.20175	0.499855	0.685263	1.47199	0.581625	2.39044	1.33681	0.498588	0.754401	1.99538		0.974058	0.872367	1.03365	1.63343	1.20619
1.11775	1.23396	1.20627	0.467945	0.626463	2.39887	0.537355	1.70642	2.09664	0.517824	0.742954	1.93318		1.24682	1.79974	1.33911	2.75977	1.72002
1.1177	1.13277	1.33843	0.470536	0.676468	6.31044	0.798771	1.0741	1.80699	0.52677	1.33695	5.22354		1.04824	2.45636	0.753984	3.37965	1.9251
1.05883	1.13574	8.32171	0.487823	1.04463	3.99277	0.449325	0.904145	1.61755	0.700501	1.10486	2.28922		1.1534	3.21464	0.781637	2.51371	1.6225
1.12276	1.05592	1.24982	0.524459	1.04018	3.87579	0.542423	0.583343	2.09955	0.60488	1.0544	1.84761		1.06512	1.49989	0.893585	4.76331	5.7168
1.08718	1.07495	1.2285	0.442497	0.900267	2.38022	0.709113	1.62008	2.90613	0.493784	1.0738	2.48556		1.12099	1.20497	0.91349	3.33803	1.95135
1.15788	1.11648	1.24416	0.445897	0.813957	4.0783	0.549753	0.998578	6.67441	0.737136	0.876825	1.30751		1.19571	1.95764	0.911126	2.73018	1.54099
1.15614	0.921982	1.32528	0.518424	0.70324	3.2507	0.653638	1.93245	2.94487	0.624995	0.648703	3.00418		1.11539	2.32255	1.00822	3.62403	2.81489
1.11995	1.11278	1.2138	0.492482	0.874477	3.42262	0.740668	1.0172	1.16577	0.525319	0.782798	2.74961		0.939267	2.3164	0.729254	1.98105	1.89486
1.08095	1.0967	1.19081	0.525093	0.601835	6.37226	0.571597	0.709804	2.47175	0.539963	0.920411	0.551881		1.62088	2.13634	0.780365	1.35377	2.74616
1.1139	0.774372	1.21809	0.519014	0.793646	1.30848	0.609028	0.831387	4.96377	0.481823	0.859328	1.11976		0.798535	1.49463	1.1331	3.73156	2.8335
1.11012	1.13451	1.28927	0.504327	0.634911	10.9433	0.58422	1.00543	2.76216	0.621837	0.626952	1.30425		0.876348	1.56044	1.05002	1.96738	2.49698
1.17199	0.959513	1.21054	0.513855	0.683628	1.81248	0.595704	0.940776	1.65843	0.668671	1.71329	2.60659		1.11076	2.0844	1.02964	1.44925	1.45115
1.15327	1.02667	1.20862	0.467995	0.942425	2.34985	0.593464	1.47811	1.63069	0.575995	0.837665	1.44475		1.01622	1.9505	0.779871	4.14557	1.54974
1.13508	0.96931	1.20643	0.496367	0.865066	2.50161	0.632476	0.854712	3.76614	0.505758	1.22366	1.83612		1.20834	1.56075	1.82545	1.37289	2.9903
1.11294	1.087	1.4254	0.635178	0.901062	4.77787	0.632208	1.07335	2.92675	0.428185	0.681092	3.60744		0.871287	1.52526	0.867559	4.32116	1.84668
1.16796	1.65758	1.21247	0.517787	0.709756	11.769	1.16018	0.802005	1.98706	0.546137	1.47906	1.96074		0.933222	4.83027	1.12377	1.12401	3.51073
1.11474	1.11876	1.20419	0.564215	0.731119	3.63189	0.644409	1.39777	2.62833	0.591386	0.811823	4.86886		0.985545	3.11994	1.0312	1.89723	4.08677
1.08955	1.37555	1.25126	0.548534	0.791876	5.20412	0.439566	0.609247	1.30393	0.581317	1.04879	3.67071		2.40527	0.941564	1.87555	3.18815	4.30049
1.16624	1.06219	1.23356	0.544934	0.987983	3.43077	0.739474	1.00983	1.97839	0.555357	0.659304	2.23858		1.15004	1.71652	0.541905	3.54437	2.71623
1.04565	0.940764	1.11118	0.638271	0.77464	7.29286	0.638377	1.08899	2.47092	0.632737	0.964407	3.14768		1.39327	1.54666	1.74521	2.23229	1.85278
1.11589	1.10861	1.19391	0.597059	0.911014	8.6543	0.692912	0.802267	3.06473	0.432622	1.17087	1.64926		0.960432	1.10119	0.634787	4.00253	1.31983
1.10958	0.745212	1.39754	0.670905	0.562032	8.05232	0.462062	1.20922	2.90634	0.657698	0.949069	1.86797		1.03415	1.35743	1.04686	3.24121	6.72781
1.15519	1.0849	1.27932	0.481769	0.836758	1.86517	0.530247	1.12815	1.75125	0.577396	0.690248	1.79851		0.890756	1.90904	0.685512	1.06446	4.01744
1.13062	1.06063	1.17358	0.515364	0.829042	4.38594	0.646221	0.989114	1.15789	0.658134	0.773094	0.983808		0.781605	2.14211	0.821958	0.909106	0.63944
1.11536	1.06193	1.23227	0.604595	0.630784	3.79012	0.729983	2.16486	1.90464	0.525798	1.04857	3.07009		0.59703	1.39167	0.869558	3.10481	3.38527
1.12521	0.89476	1.36294	0.457045	0.703876	3.09926	0.66554	0.623915	1.68453	0.655938	0.875786	2.69499		0.65503	0.969878	1.83017	2.08779	1.4025
1.15086	1.11424	1.28781	0.578056	0.665977	3.59079	0.625294	1.01199	2.14509	0.517595	0.83011	2.16211		0.989746	0.776071	0.736653	6.82819	2.43437
1.11275	1.10016	1.84608	0.510275	0.81421	3.48848	0.754876	1.63564	2.11933	0.567696	0.955849	1.30512		1.86967	2.21462	1.05162	4.34242	2.16389
1.06485	1.10828	1.22942	0.501069	0.591879	2.66346	0.608323	1.44045	2.39971	0.54909	1.16098	2.52229		1.73797	2.46033	1.06031	2.64139	3.17563
0.981891	0.971231	1.36638	0.526716	0.898846	10.8557	0.515676	0.703428	1.76953	0.545563	0.671409	1.72109		1.32299	1.59921	0.774388	1.32432	3.69938
1.04832	1.09664	1.26667	0.641295	0.994895	2.20669	0.621468	1.56741	1.65559	0.867519	1.59902	0.94209		1.4345	4.314	1.30955	1.60902	2.2893
1.16854	1.08188	1.25974	0.56214	1.47955	2.91258	0.72474	1.34219	3.31044	0.535562	0.950719	2.9721		0.999803	4.26731	0.865605	3.01785	1.35815
1.09768	1.11865	1.43854	0.478846	1.02966	9.1225	0.552457	1.04016	0.902197	0.480688	1.07453	1.93944		7.35565	1.71578	0.95799	2.49081	2.80991
1.13969	1.0703	1.12763	0.530523	0.894836	2.93475	0.585284	1.29261	4.12834	0.44252	0.812585	1.74096		1.20727	2.97657	1.14139	1.003	2.92555
1.14361	0.969155	1.28401	0.536163	0.848341	2.35026	0.624233	1.16362	3.28421	0.566027	0.736001	1.69524		0.832795	2.24458	0.661213	1.11451	2.67365
1.15588	0.702609	1.21859	0.688781	0.69265	4.85599	0.480277	0.999648	1.93325	0.583717	0.760988	1.55596		1.58825	1.92856	2.36916	2.49571	3.21634
0.961626	1.07631	1.21331	0.491605	0.538873	2.19621	0.497936	1.7497	4.28954	0.543416	1.30741	2.05329		0.832267	1.27293	1.18079	3.48431	8.03178
1.20438	1.11697	1.27967	0.471795	1.21681	2.27328	0.585958	0.978127	2.91923	0.562472	1.24422	1.33335		0.877684	9.31257	0.928537	1.3457	4.10943
1.1691	1.05487	1.20997	0.526267	1.23787	5.61374	0.569027	1.22047	1.38357	0.536864	1.00471	1.49778		1.32018	1.90758	0.899559	4.8034	1.45011
1.11923	1.01951	1.46393	0.554353	0.979812	3.91016	0.562133	1.6884	0.985976	0.832208	1.2411	4.66524		1.28876	2.14887	1.00902	4.16765	3.02629
1.17723	1.00029	1.13294	0.500296	1.09582	1.83744	0.600315	0.667777	3.08619	0.514691	0.932707	3.31436		2.01787	1.64338	0.852701	3.18342	2.63867
1.15543	1.16933	1.36518	0.501608	0.617896	7.6585	0.615447	0.997883	1.15669	0.533832	0.925169	4.39419		0.823426	1.2479	0.834627	1.07251	7.21766
1.17855	1.0219	1.27105	1.26828	1.1448	3.11123	0.489773	0.943916	3.98507	0.732391	0.709736	7.05585		1.48867	1.78137	0.784201	2.46703	3.13568
1.11514	0.988593	1.18089	0.494154	1.14112	2.15325	0.578231	2.52363	2.31177	0.482413	0.833333	2.09263		0.805778	0.969722	0.880065	3.33514	2.47304
1.13888	1.11827	1.42525	0.610693	0.784875	4.67432	0.642951	1.841	1.76207	0.509954	0.74905	17.7184		1.35873	1.76319	0.683869	8.17623	2.35208
1.13434	0.991679	1.19014	0.484906	0.903816	4.46344	0.727616	1.02017	1.10501	0.615569	0.796802	2.45938		1.22308	1.86168	0.89165	0.881153	3.38754
1.17121	1.08189	1.20203	0.53613	0.908888	5.41017	0.7724	0.921319	2.2903	0.559102	0.739825	1.76921		0.899145	2.18037	1.04408	1.46352	2.93423
1.20069	0.80307	1.23044	0.523557	2.34758	2.38422	0.665393	1.33316	2.6173	0.669887	0.698293	0.964598		0.952447	1.30902	3.54356	3.8226	2.53326
1.14101	1.55392	1.26612	0.640533	1.34492	3.2136	0.633972	1.7817	2.69115	0.517522	0.73059	1.83819		1.59788	1.48088	0.987419	2.70618	3.1358
1.13587	0.993058	1.14761	0.734237	1.60315	2.4406	0.54169	1.49206	1.80648	0.708051	1.05703	4.18754		1.22199	2.84167	0.861113	4.5708	3.69374
1.11768	0.9201	1.25801	0.589488	0.718225	2.7897	0.506109	2.28565	2.58975	0.546286	0.627515	3.04225		1.37248	1.85266	0.872396	4.85071	3.46909
1.08617	1.01033	1.21829	0.472554	1.15963	2.8147	0.638536	1.2489	0.911544	0.51269	0.794001	2.9864		1.46918	2.48412	0.857885	2.32782	2.68656
1.11477	0.68867	1.33046	0.45053	0.797989	1.45563	0.628926	1.15305	2.68877	0.566516	1.16855	2.65427		1.73114	2.31588	0.934915	3.07236	3.65493
1.1034	0.948457	1.19884	0.507496	0.678255	4.68368	0.676649	2.07251	2.55931	0.502719	1.70645	1.48951		0.488704	2.13373	0.931081	1.41202	1.30674
1.33871	0.926567	1.32138	0.45054	1.16454	2.31498	0.670926	0.816903	3.05613	0.51486	0.688161	4.03102		1.35442	1.5288	0.766577	7.32811	1.41195
1.15289	1.06777	1.18835	0.396645	0.575703	1.89734	0.712638	0.7748	2.46841	0.558086	1.14214	1.63794		1.05953	1.56871	1.26318	1.63507	1.58166
1.16196	1.06446	1.19805	0.568538	1.17151	1.58749	1.08444	0.581778	1.22522	0.501298	1.04587	2.4954		0.892337	1.19339	1.62681	1.59589	2.46984
1.16672	1.07393	1.30357	0.501607	1.38803	3.55453	0.650725	0.829351	1.77252	0.600824	0.759541	1.7178		0.975201	2.45353	0.942072	4.39302	2.69754
1.07727	1.0507	1.35203	0.524274	0.716008	13.3427	0.669643	1.02692	2.76357	0.504045	1.12647	1.17791		1.23805	1.46539	1.11314	3.31662	3.93313
1.13871	1.09308	1.20096	0.455096	0.792436	2.24751	0.590141	1.18924	4.00751	0.612275	0.582667	2.46058		0.521275	1.439	0.940941	4.59973	2.15015
1.1533	1.11168	1.18157	0.594869	2.49112	1.36035	0.697895	1.98796	0.8832	0.612315	1.17761	3.11156		1.28624	1.44935	1.50863	3.40381	1.62374
1.09834	1.05288	1.66181	0.479631	0.699071	4.16546	0.512853	0.892612	3.60308	0.574633	0.96544	0.553724		0.942286	2.07647	0.7049	2.14601	2.37426
1.11859	1.10981	1.30357	0.513534	0.774283	2.68974	0.565189	1.42584	0.893259	6.36715	0.555182	1.90382		1.20777	3.27395	0.815021	3.00543	2.68211
1.16649	1.14244	1.23892	0.614624	0.65592	6.994	0.581313	0.84793	1.8935	0.524063	1.70598	1.81784		0.843285	1.15381	1.01023	2.61757	1.76121
0.918706	1.13721	1.3882	0.593052	1.03749	2.9782	0.661264	1.2688	2.5423	0.535462	1.31186	2.41651		0.947637	0.871751	0.879973	1.42956	4.36805
1.70977	1.1633	1.27664	0.487949	1.19812	1.24991	0.580368	0.953724	2.97109	0.655893	1.12076	2.49633		0.691394	0.893215	1.58516	1.18101	2.43467
1.17236	1.02813	1.33626	0.497254	0.924583	5.45355	0.62237	1.51286	2.45414	0.598571	0.646871	2.28129		1.53907	1.74045	0.791997	1.27757	2.32159
1.1804	0.946393	1.30775	0.551418	0.912234	1.63682	0.562632	2.83725	2.39395	0.551657	1.33975	1.44923		1.56394	1.091	1.23501	8.64812	3.76651
1.0855	0.688124	1.27093	0.48595	0.697515	4.49673	0.759463	3.15601	1.07641	0.923055	1.32396	1.38538		1.71337	5.03303	0.842962	2.16105	1.20225
1.07361	0.653419	1.33057	0.601101	1.18086	4.40591	0.625324	1.85627	1.679	0.525273	1.01276	1.28862		0.952835	2.13071	0.958199	2.64041	2.86373
1.12253	0.999753	1.44284	1	0.883453	4.60113	0.574896	1.86223	3.48848	0.502361	1.1412	4.90963		1.88366	2.57766	0.991371	1.59137	2.96089
1.17467	42.8066	1.46919	0.464044	1.71687	3.88166	0.574634	0.713543	3.38906	0.498268	0.993464	2.27625		0.81916	0.668758	0.721286	4.09176	2.60775
1.14941	1.13044	1.116	0.557301	0.605415	6.83119	0.610868	0.915514	0.952254	0.641872	0.481193	1.61146		0.917326	1.94669	0.918011	1.59705	3.02227
1.01524	1.08856	1.21767	0.567914	0.629336	1.6939	0.514309	1.43999	1.17784	0.532038	1.28521	2.02765		0.758071	1.16363	1.39402	2.4948	2.51487
1.16117	1.08698	1.18546	0.495705	0.718011	2.06877	0.605778	0.839281	1.2144	0.5301	1.24862	1.75101		1.1088	1.8546	0.844313	2.26359	2.70077
1.04927	1.01184	1.28794	0.577394	0.830957	3.90811	0.570471	1.042	1.94393	0.518701	0.979371	0.86086		1.07095	2.45584	0.7416	3.16424	1.34848
1.15392	1.09308	1.27324	0.53485	0.614549	2.63564	0.635194	1.60175	2.31883	0.440752	1.22489	1.43363		1.18508	1.68056	3.27443	1.66715	2.4903
1.14685	1.06911	1.22214	0.610098	0.708071	2.91322	0.661154	0.96244	1.2245	0.885412	1.18984	2.50481		1.42556	1.20717	0.710642	4.27428	1.88629
1.10964	1.10308	1.21861	0.465994	0.742481	6.44042	0.619642	1.63842	3.15043	0.462116	0.596039	1.85122		1.63621	1.54728	1.98294	5.64823	2.17757
1.11609	1.11078	1.30575	0.503971	1.34365	2.62349	0.572563	1.1861	2.05357	0.594876	1.07328	2.39994		0.806438	1.66627	0.877732	1.35305	2.72668
1.17029	1.05081	1.40517	0.519196	0.878575	13.9491	0.542076	1.69543	3.98728	0.332509	0.470663	5.66176		1.01758	1.61539	0.716359	2.69898	2.82419
1.05488	1.06908	1.27023	0.53767	1.1622	5.58547	0.722193	0.98964	1.63252	0.497334	0.769078	1.20053		1.16292	1.12131	1.10082	3.28977	2.86288
1.11548	1.09646	1.22743	0.488639	0.798915	3.05727	0.751505	0.803222	1.50464	0.535657	0.865926	1.41038		1.30371	1.10034	2.28641	3.67503	3.191
1.512	1.09797	1.17125	0.604429	0.951435	2.73991	0.558809	2.32313	1.7795	0.646544	0.976569	2.10877		1.02957	3.39402	0.803265	5.18311	5.2096
1.1285	1.02246	1.24486	0.61786	0.612995	3.83876	0.503423	1.63931	2.27823	0.629642	1.27973	2.20091		1.31469	1.6264	0.744249	7.30593	3.26013
1.12225	1.58694	1.31383	0.552454	0.573402	2.65134	0.444414	1.54396	2.27535	0.493622	1.04221	1.86331		0.657503	2.51146	0.719061	2.07704	3.33227
1.12448	0.661621	1.28155	0.471663	1.41327	4.21826	0.87889	2.02637	2.133	0.412932	2.17434	0.810574		1.07568	0.751626	0.808315	2.65161	2.12369
23.5876	1.12664	1.23233	0.545926	0.698508	2.86842	0.462743	1.80796	1.28173	0.622994	0.845232	2.27243		1.28638	1.54946	0.875907	2.00432	1.91935
1.12155	1.03809	1.13314	0.608522	0.7036	3.10093	0.514919	2.16171	4.43564	0.57265	1.10567	1.50248		1.78083	2.99218	0.753247	4.43395	3.29307
1.01838	1.01247	1.40236	0.510355	0.591312	1.69342	0.720441	1.60142	1.58349	0.574091	2.33245	1.07298		1.74721	1.64383	1.38895	2.05877	3.49323
1.17457	1.00281	1.27787	0.500459	1.49475	3.37981	0.61126	1.11739	2.51276	0.559161	0.546092	2.008		0.987507	1.18265	0.785135	4.5791	1.45123
1.14869	0.808007	1.29827	0.586478	0.782844	5.30238	0.478221	1.16656	1.26851	0.761479	1.23555	1.4462		0.808886	1.49795	1.63113	2.0104	5.18561
1.16407	1.18629	1.23484	0.47257	1.70815	3.22793	0.497125	0.980524	1.57714	0.50975	0.614966	1.79244		0.796165	1.85299	0.907483	1.97624	2.15331
1.14758	1.12848	1.37189	0.509978	0.617166	0.649445	0.577692	0.877629	1.77726	0.487303	1.33716	3.60636		2.28565	3.27531	0.800882	2.7357	2.98245
1.16339	1.10344	1.21269	0.545393	0.978628	2.38898	0.998057	2.24455	5.92399	0.594136	1.06254	1.67034		0.956742	3.28876	1.36965	1.41022	1.76702
1.1856	1.05741	1.20605	0.702659	1.09042	4.37556	0.69883	1.75532	1.50283	0.475551	0.610239	1.69182		0.930394	2.3366	0.794844	1.18476	1.4329
1.1314	1.08645	1.25225	0.512695	0.800015	1.30644	0.645877	1.42989	2.3181	0.496551	0.630327	1.5704		1.28976	2.01969	1.12243	4.09898	2.16801
1.12958	1.44793	1.24771	0.523972	0.695433	5.09265	0.539992	0.965482	0.876945	0.571826	0.754746	3.69316		0.541434	0.433193	1.37289	2.34317	2.45311
1.17793	1.00416	1.31789	0.521254	0.622319	5.87563	0.574374	1.21674	2.91569	0.526167	1.522	1.538		0.679316	1.95817	0.887049	2.14974	2.90248
1.13159	1.1174	1.52895	0.489392	0.840868	1.112	0.546721	0.98745	2.19971	0.603367	0.415501	1.88465		0.709372	2.29924	0.781076	1.74225	3.63212
1.15716	1.0815	1.30997	0.680923	1.03718	3.29505	1.01204	1.20051	2.36083	0.806805	1.19657	3.23241		1.02171	3.34638	0.815682	4.68518	3.20139
1.0591	1.07905	1.25911	0.504831	0.736489	0.758948	0.675172	0.879388	4.12327	0.538184	1.13777	1.12134		0.940477	1.76606	1.27394	4.77511	1.1034
1.12993	1.11697	1.20448	0.593279	1.00951	2.9631	0.583	2.26277	5.9782	0.486542	2.06892	2.46192		2.57504	2.21742	1.11056	2.45628	6.05931
1.12793	1.09866	1.21246	0.479233	0.666152	4.94552	0.596236	1.62435	3.27949	0.436985	0.616666	2.1708		1.14092	1.37656	0.952656	1.2874	3.32016
1.72577	1.08878	1.25619	0.42481	1.3786	2.24385	0.610763	1.00689	2.70189	0.555191	1.36852	1.00192		1.72965	0.594306	0.990602	1.3338	2.91507
1.14982	0.967382	1.52504	0.568474	3.01634	2.49584	0.515927	0.694883	1.87118	0.457694	1.18086	0.908518		0.768251	1.82703	0.686167	0.879032	2.13851
1.07378	1.11098	1.49656	0.553807	2.008	3.17786	0.625974	1.08073	2.94272	0.506983	1.12754	1.56503		1.21225	1.16369	0.929774	2.54383	2.74767
1.2861	1.07886	1.30985	0.564296	0.565368	3.2441	0.671288	1.22296	3.01085	0.611407	0.791725	1.23938		1.03671	1.86577	0.721238	2.65763	1.47586
1.15013	0.993164	1.22248	0.486058	2.47666	5.86799	1.19293	1.14731	1.25983	0.616194	0.569543	2.33078		1.21257	2.46659	0.797827	2.53303	1.62582
1.13148	0.798228	1.2428	0.599067	0.957746	4.82485	0.499168	1.15934	3.21775	0.575138	1.0566	2.23778		1.03794	1.66904	0.529477	3.08052	3.49718
1.12464	1.58811	1.21843	0.69851	1.14087	3.32948	0.835908	1.2926	3.04842	0.496703	0.962472	2.03655		0.997399	1.24376	0.875749	4.66976	2.94027
1.13697	1.07969	1.26516	0.72261	1.74516	3.80667	0.518019	0.759872	2.7243	0.559786	0.721547	1.57236		0.920678	1.00886	0.944596	11.7472	1.7754
1.13157	1.03831	1.30487	0.442707	0.834588	2.83832	0.603276	2.10327	2.55829	0.57115	0.988451	1.43505		1.46287	2.34226	0.960109	2.52939	1.80401
1.14552	1.23183	1.24373	0.569712	2.97258	2.66105	0.38174	0.903906	1.99865	0.810803	0.501431	1.22219		1.34385	1.71135	0.735751	2.00972	3.37415
1.18077	1.11863	1.20881	0.457011	0.865179	12.7826	0.612403	1.12487	3.94216	0.511769	1.47733	2.03214		1.15731	3.88122	0.770172	2.91333	1.05885
1.31828	1.14749	1.39007	0.850346	0.891851	3.01209	0.572638	0.771307	1.18962	0.607473	0.997855	1.33531		1.13246	2.37636	0.904503	4.35794	1.8167
1.06941	0.924374	1.30594	0.491466	0.74144	7.87682	0.545599	1.08353	1.5969	2.30877	0.873825	1.69648		1.14268	1.94714	0.933326	2.04384	3.38837
1.13289	1.03557	1.19633	0.575885	0.895281	7.85522	0.520207	0.990125	3.28255	0.489252	0.996491	2.04982		1.06773	0.977469	0.652228	3.68923	3.48419
1.10717	1.13158	1.2537	0.460196	1.37902	2.13123	0.611363	0.822517	3.83859	0.585901	1.27291	1.50584		1.28434	0.685717	0.814784	4.57959	1.92545
1.10669	1.20341	1.14073	0.525245	0.66242	5.76331	0.677139	1.23392	2.48701	0.546242	0.942554	1.61266		1.24961	2.44203	0.687059	2.08817	3.81418
1.08184	1.10925	1.2394	0.445365	0.670441	9.65652	0.604916	0.683126	2.41181	0.541512	0.809807	4.01413		1.68543	3.90838	1.33462	2.12841	1.36468
1.1165	1.11032	1.35083	0.557584	1.11564	2.16878	0.671228	0.884189	2.35806	0.455322	1.27444	2.4128		1.26871	1.90246	1.11883	1.17898	2.52291
1.12901	1.06389	1.2389	0.523452	0.511262	4.14296	0.626805	1.56818	1.03203	0.646722	1.01271	2.84343		0.961429	0.479182	0.738605	6.83877	4.71712
1.44325	1.0768	1.29585	0.539549	1.00891	1.56023	0.517788	2.08022	1.68717	0.514687	0.825885	2.02086		1.05679	1.87497	0.997279	3.1515	3.8119
1.05618	0.980072	1.2536	0.472647	1.16817	1.60977	0.514132	1.23339	1.24736	0.48623	0.950674	2.91893		0.875157	0.831003	0.655756	2.89828	1.96478
1.67652	0.959212	1.2985	0.504639	0.820223	2.35872	0.537822	1.56167	4.39243	0.552912	0.92121	3.05789		0.792537	1.85375	0.85066	3.75424	7.09584
1.55529	1.02572	1.23165	0.436601	2.02965	2.65806	0.578379	0.843173	1.41248	0.557068	0.555542	5.93953		0.96146	0.977337	0.98507	2.23319	7.00504
1.13993	1.05085	1.26698	0.511674	1.06188	8.29127	0.823486	0.837144	2.07537	0.513685	0.619369	3.37844		1.01258	1.81148	0.711074	2.13935	1.90993
1.67323	1.07643	1.14098	0.586929	1.23108	2.96762	0.56516	1.37619	3.04468	0.667245	0.877523	3.2427		1.25977	1.21449	0.768206	5.48135	1.19436
1.04116	1.03881	1.23677	0.513579	0.594605	3.04473	0.645712	1.41721	2.83087	0.701679	0.970125	1.65937		1.9177	0.941801	0.825687	1.20556	5.76724
1.03175	1.10652	1.31066	0.463464	1.14997	6.05991	0.590308	0.836314	4.00033	0.555122	0.815622	2.97183		1.00832	2.31393	1.16976	1.14898	3.06606
1.11122	1.48275	1.38159	0.569981	1.15146	2.75242	0.497999	1.27697	2.59449	0.560689	0.921797	2.60436		1.15669	2.48627	1.12888	3.25652	3.89527
1.03105	1.07116	1.34085	0.519049	1.08068	1.60133	0.528027	1.4192	2.60867	0.492347	0.791579	1.26419		0.742551	1.81132	0.846484	6.42677	1.58959
1.0346	0.910247	1.25354	0.56064	1.35527	3.82557	0.583611	0.703829	3.83274	0.675159	1.46341	3.92956		0.89005	1.84255	0.666647	1.2943	2.65315
1.20214	1.00755	1.28399	0.681305	0.649049	8.24615	0.46742	1.33976	3.12921	0.482748	1.38875	3.34187		1.57598	2.34889	1.28915	1.41876	3.23811
1.15239	1.1084	1.25211	0.544622	1.00869	1.22063	0.671092	0.553526	3.1339	0.671392	0.943297	4.46997		2.1377	0.977651	1.45256	1.82488	3.26908
1.1254	1.10702	1.18449	0.474357	1.48928	3.67678	0.514088	1.36368	4.1702	0.475448	2.85187	2.96299		0.447875	1.45655	0.942231	1.46243	3.42653
1.13734	1.56279	1.40899	0.463391	0.731738	0.882711	0.562151	0.780343	1.49747	0.561092	0.660772	1.62811		1.10867	2.25158	1.34805	3.04825	1.78427
1.15111	17.7379	1.19408	0.445667	0.726143	4.5721	0.527664	1.16601	2.21116	0.486955	1.11524	1.8956		0.973754	1.67298	0.862386	3.19437	1.94754
1.08126	1.04338	1.23492	0.568687	1.38148	3.51954	0.598331	1.37201	3.6997	0.49888	1.12319	2.24412		0.833839	0.865896	0.64436	1.26093	1.99739
1.13795	1.03084	1.92201	0.483938	0.971488	4.02174	0.704128	0.909954	2.89895	0.52932	0.849706	2.73963		1.37795	1.35241	1.02364	3.6517	1.48502
1.1296	1.01357	1.82832	0.500468	1.10713	1.48379	0.511377	1.16253	2.26522	0.715176	0.691017	2.2953		0.723037	2.92935	0.861921	2.84144	3.17194
1.14762	1.02154	1.25396	0.46718	0.81755	1.19325	0.614876	1.21959	1.55942	0.670114	0.942035	2.48331		1.27693	1.96957	1.0389	0.859854	3.02066
1.57753	1.1326	1.17126	0.524694	0.735362	4.10583	0.77155	0.769119	2.88261	0.451316	1.83167	1.52946		0.758554	0.530562	0.747439	1.19184	0.885411
1.12737	1.07106	1.8142	0.500327	0.816719	2.39543	0.647487	1.22497	2.43554	0.537613	0.906765	0.784914		1.02697	1.03281	0.784789	3.87803	1.29259
1.1113	1.1427	1.19509	0.46343	0.749011	3.10516	0.662447	1.01285	1.95059	0.538672	0.868798	2.55088		1.51999	2.45777	1.11924	2.18477	1.70062
1.13307	1.09469	1.31043	0.485569	0.570612	3.77695	0.581621	1.42803	1.83002	0.616574	1.02645	2.21022		1.47883	0.819956	0.673058	6.53671	2.77252
1.09266	1.09577	1.13358	0.472306	0.757055	3.57852	0.562673	3.20335	2.91349	0.656552	1.38977	2.59112		0.814057	1.64102	0.634909	2.03912	3.00957
1.13964	1.07229	1.20294	0.538112	0.685555	10.5779	0.509907	1.35645	1.6458	0.506597	1.01511	2.17605		1.08947	1.36583	0.834116	2.75123	3.20345
1.13298	0.941367	1.58008	0.829923	0.804974	2.62025	0.612582	1.95799	2.35955	0.57584	0.681032	2.93208		1.00057	4.65838	0.755623	3.47372	1.92943
1.19411	1.02129	1.38384	0.487773	0.716692	10.3562	0.465788	1.13027	4.64292	0.586428	1.22946	1.91556		2.40765	0.765298	0.99425	1.78946	1.5255
1.07659	1.03179	1.1673	0.634115	1.22922	2.83379	0.612553	0.835603	2.64967	0.537283	0.765362	3.48175		0.553267	1.29604	1.11928	1.76916	2.15823
1.11391	1.06254	1.23393	0.483518	1.04255	5.87753	0.596565	1.37375	1.62458	0.571793	1.30019	1.19847		1.46937	2.59251	0.783574	1.73731	3.01991
1.1194	1.18201	1.22847	0.485006	0.910293	4.11035	0.534254	1.1287	1.36032	0.471745	1.53902	5.16809		1.19869	1.58007	0.816629	4.69003	2.45112
1.18778	1.13475	1.26279	0.687337	1.06465	3.10126	0.539673	0.830182	2.54051	0.685475	1.13774	3.22781		1.19577	2.73484	0.77031	3.31995	2.14773
1.05209	1.00183	1.20317	0.475714	1.22832	4.47698	0.575557	1.32074	1.97269	0.692676	0.932548	2.09416		1.32664	2.08271	0.877814	3.12409	2.31024
1.10072	1.1268	1.44286	0.563291	0.931586	4.03873	0.612035	1.57341	3.50972	0.649645	1.04327	1.81778		1.6355	4.17864	0.632494	2.9124	2.61378
1.13808	0.999233	1.27338	0.539756	0.603418	3.56865	0.663154	1.34978	2.70151	0.60395	1.02027	1.96324		1.47604	1.7264	0.927657	1.99458	3.3147
1.1727	1.1356	1.46009	0.567261	0.806217	3.22527	0.486905	1.59598	2.54376	0.592379	0.890688	1.90982		1.23289	1.79687	1.00812	4.53142	1.64736
1.12332	1.05556	1.27034	0.47386	0.784525	3.84932	0.50752	1.40986	1.85013	0.733421	0.862837	3.27357		1.38726	1.98892	0.950446	1.52414	2.48685
1.06928	1.08701	1.22708	0.494834	1.73632	2.52774	0.53289	1.60053	3.07063	0.548759	1.26354	3.4142		1.27394	1.2963	0.891657	2.29978	2.54783
1.13771	1.0267	1.25377	0.52218	0.911685	5.76265	0.594125	0.763732	2.6268	0.522367	0.911129	4.48473		2.23141	2.69723	1.31017	2.28027	1.36174
1.12182	1.06571	1.2269	0.566517	1.21106	0.579571	0.594548	1.30413	3.40402	0.604651	1.1753	1.98006		0.853078	1.76586	1.08856	7.06015	1.80564
1.23656	0.92758	1.29134	0.793375	0.726298	2.35897	0.570454	2.07086	1.31154	0.593168	0.752535	2.38896		0.889371	1.13877	0.967507	3.43566	2.30319
1.0697	1.04212	1.19315	0.500933	0.636174	1.10376	0.515308	1.03163	2.96032	0.482879	0.739464	1.03996		1.16262	2.17715	0.908911	4.3875	2.94601
1.15974	1.06122	1.21129	0.606922	0.646269	5.55136	0.474848	2.58534	2.56398	0.549601	0.92553	2.01496		1.22168	1.04774	0.645609	1.82038	3.28307
1.10461	0.906988	1.19332	0.594392	0.928716	1.97795	0.690422	1.51388	2.95231	0.594639	0.725693	3.90228		0.846464	1.45515	0.887317	0.924574	2.37399
1.21093	1.09888	1.27057	0.594941	0.901463	6.42304	0.572374	1.11791	1.34313	0.556466	0.829466	1.26916		1.36386	1.26709	1.37975	3.70662	1.867
1.44608	1.0856	1.22347	0.438917	1.96523	1.49116	0.541902	0.850402	2.95395	0.593897	1.32726	1.70215		0.414773	1.6908	0.925635	1.29345	3.43072
1.18534	1.01965	1.27045	0.642551	0.925493	2.85498	0.73305	0.609423	1.98972	0.529312	0.81993	1.05679		0.633021	2.0898	0.988868	1.463	1.79229
1.1729	0.716071	1.31422	0.449632	1.03274	1.06041	0.692492	0.597749	3.35733	0.564579	0.769165	1.4461		0.871391	0.890312	0.905702	3.41916	2.93681
1.18175	1.07461	1.29063	0.583579	1.11837	1.91175	0.55201	2.5337	2.79322	0.512961	0.911509	2.54301		0.840407	1.83878	0.756476	1.90626	3.4821
1.06271	1.59728	3.67586	0.488514	0.549249	2.21596	0.545194	1.94787	2.83142	0.538512	0.777758	1.57559		1.10457	1.97787	0.748591	3.776	1.21293
1.16513	1.08284	1.13426	0.552344	1.54527	5.40793	0.510701	1.57964	1.81113	0.604794	0.924267	1.70076		1.10777	1.44594	1.44421	1.64698	3.97947
1.16277	1.08276	1.33925	0.617963	1.89432	3.26724	0.528638	1.01832	3.12388	0.522822	0.9709	1.37827		0.994354	3.10986	0.983801	3.40452	2.77733
1.17879	1.10206	1.21491	0.482383	2.05175	9.12043	1.10444	0.964693	2.09984	0.515666	2.01976	3.40744		2.83519	2.0366	0.74958	1.40815	7.61368
1.17778	0.998514	1.37646	0.670005	0.746641	1.00921	0.677284	1.61106	2.25411	0.528762	0.727138	1.06735		0.982138	2.00711	0.528816	2.98628	1.06322
1.22131	1.13155	1.13762	0.468332	0.520634	3.74018	0.545519	1.33489	2.38639	0.490792	1.15809	1.76421		0.903923	1.43996	0.601888	2.75996	2.03656
1.05147	1.02031	1.38271	0.47802	0.949715	4.02806	0.588534	0.80768	2.86365	1.13175	1.08049	2.09299		1.28782	2.20295	0.94858	1.69856	2.83855
1.07245	1.02608	1.22052	0.505185	0.56894	9.89359	0.586122	0.643632	1.44071	0.557362	1.24505	1.57382		1.61925	1.81944	0.737691	4.83529	2.25841
1.1036	0.847149	1.31337	0.471456	0.775407	6.43059	0.738717	1.56238	1.76269	0.5647	1.37887	2.46107		1.39208	1.34458	0.613115	2.29368	1.72417
1.13161	1.05982	1.2965	0.467315	0.855489	3.51283	0.615235	1.11515	1.58624	0.470512	1.0767	1.50425		2.05311	3.36291	1.08465	4.94918	5.61493
1.14023	1.2086	1.38609	0.547502	1.17806	2.82546	0.495007	1.68618	1.74477	0.518154	0.778155	2.27503		0.924073	2.45326	0.828594	2.06004	1.14225
1.04588	1.07691	1.20417	0.742112	0.631367	4.35536	0.686963	0.583024	3.41147	0.513977	1.38457	3.8157		1.56449	1.9002	0.855346	1.78543	4.26851
1.0982	1.01603	1.20468	0.64263	1.00049	2.01447	0.607549	0.771831	2.79864	0.560568	1.10131	1.05426		1.19546	1.11023	1.13467	1.03778	3.10925
1.12531	0.846312	1.27303	0.695831	0.845081	9.70685	0.672219	1.17979	3.12294	0.54748	2.40962	1.23286		1.85571	1.76713	1.24623	1.96521	5.08035
1.13647	0.575331	1.73596	0.490232	0.741415	2.53565	0.524227	1.54093	3.65454	0.760303	0.778912	7.26049		1.59218	1.49548	0.909474	6.33618	2.62816
1.11875	0.848872	1.18518	0.513802	0.64112	8.44328	0.670257	1.96721	3.71331	0.640703	0.904209	0.999129		1.21362	3.97627	0.88284	5.8993	1.33845
1.1089	13.6549	1.22762	0.487856	0.75231	2.80709	0.534963	1.34268	1.51536	0.920633	0.756634	3.77132		1.42146	2.96419	0.893467	2.31982	4.37909
0.999874	1.13364	1.22765	0.485555	0.925861	5.37922	0.490116	1.53068	1.60974	0.547489	0.663676	1.7001		1.55613	1.10541	0.737415	2.08655	1.67926
1.1526	1.04918	1.29226	0.475868	1.13427	1.18767	0.669437	1.67312	2.33686	0.445211	0.874771	1.70688		1.40045	1.46238	0.841881	3.16392	1.74347
1.16979	1.10624	1.18137	0.699316	0.674359	2.30459	0.614483	0.995486	2.05438	0.565337	0.608373	3.25441		1.40207	3.84185	0.737048	2.72978	1.88968
1.35156	0.969085	1.74561	0.549885	1.36567	1.93146	0.447064	0.992346	1.43016	0.542159	1.09397	1.65652		1.84649	2.12585	0.83274	2.68166	4.51254
1.09722	1.18774	1.91854	0.494666	1.29395	3.12442	0.55455	0.832887	1.31057	0.501334	0.945186	1.70638		0.421738	1.58938	0.686054	4.6553	1.46316
1.15118	1.11062	1.24677	0.733546	0.863491	2.78682	0.611175	1.00575	2.04565	0.53483	0.856563	0.755244		1.11137	1.60906	1.23111	1.16498	2.70639
1.06809	1.09796	1.37767	0.598236	0.836316	3.78554	0.861455	1.1951	0.915192	0.591074	1.54975	1.77048		1.0712	1.63866	1.19519	2.44129	4.62308
0.908787	1.03122	1.33341	0.732074	1.37014	1.1626	0.530263	0.913365	2.13547	0.573211	0.874528	2.08984		0.978251	1.24866	0.661884	8.92693	2.30402
1.16116	1.09168	1.19905	0.490907	1.59293	4.07107	0.528576	1.07711	0.651172	0.47873	0.73569	2.68311		1.35723	2.70363	0.817134	1.04734	1.97937
1.56965	1.21637	1.18618	0.472281	1.5764	8.62821	1.1425	1.03086	3.18896	0.562077	1.00806	1.0155		0.871744	1.13236	0.883548	2.1381	2.241
1.12325	1.27257	1.23023	0.560338	0.5941	2.13631	0.570284	1.2497	3.85961	0.476079	0.860033	1.98087		1.20605	12.3467	1.18125	1.20305	2.43319
1.1399	1.1469	1.21553	0.47122	0.903599	10.9557	0.552529	1.05259	1.79664	0.504206	0.709487	4.64723		1.60712	1.25405	0.770323	5.25879	2.97365
1.09549	1.04553	1.24427	0.447624	0.890359	2.97034	0.489095	1.08073	1.53834	0.462266	0.835982	1.02791		0.762176	2.57595	0.841326	1.49052	6.14762
1.12779	1.08528	1.13559	0.477066	0.507273	1.16938	0.454387	1.97817	0.981086	0.476687	0.85026	3.10118		3.87265	1.14686	1.00723	1.52794	2.40344
1.13385	1.11114	1.2511	0.46915	0.997272	4.30226	0.600094	1.32108	3.11214	0.420603	0.978913	1.71489		1.22725	1.68323	0.908298	1.53141	1.01149
1.10042	0.73422	1.28696	0.538859	0.719481	1.60423	0.883385	1.42825	2.18819	0.538609	1.20635	2.43173		2.35671	2.19378	1.14017	2.59692	2.82819
1.05463	1.11909	1.21699	0.474995	0.885774	1.01278	0.607419	1.54819	2.26905	0.633097	0.755141	2.23902		1.02153	2.86859	1.63848	1.50479	1.58931
1.10261	0.766926	1.14825	0.491809	1.46795	3.84179	0.715558	3.13559	2.44988	0.650012	0.725071	1.52379		0.820817	2.10039	1.04767	3.2131	2.71283
1.11106	1.12078	4.42735	0.536727	0.965388	2.86897	0.680837	1.17884	2.19604	0.598387	1.95739	3.05579		1.00843	1.68427	0.71611	2.65983	2.12651
1.12938	1.4715	1.32931	0.552314	0.658945	3.61551	0.821611	1.47706	2.33672	0.693403	1.28731	1.88292		0.792857	2.69545	2.05982	2.81581	1.08249
1.13601	1.00411	1.30445	0.448813	0.800763	3.58449	0.641498	1.32825	4.28027	0.554473	1.32102	1.63143		0.925943	1.47566	0.939502	2.89431	5.10708
1.12917	0.907364	1.28245	0.51422	0.972685	1.95175	0.499972	0.604428	11.286	0.502778	0.9088	1.61153		0.823284	2.97007	0.601176	1.28932	3.48768
1.12636	0.990515	1.3764	0.695543	0.759266	3.41574	0.638721	0.862722	3.46064	0.429812	0.479235	2.1158		1.49235	1.69321	0.808832	3.41738	2.04882
1.18031	1.10709	1.42732	0.491164	0.887639	3.02294	0.466343	0.640721	0.973516	0.434967	0.387582	2.93891		1.62992	2.27986	0.917724	3.2994	7.55022
1.08539	1.15594	1.27771	0.454409	0.7253	2.73751	0.582909	1.24037	1.11164	0.477922	0.761928	3.33886		2.18255	1.90839	1.07904	1.40613	1.87248
1.64317	1.15354	1.30732	0.614466	0.95431	4.44822	0.638757	0.718028	2.12291	0.623765	1.12127	2.2942		0.841463	1.58257	0.688183	2.48516	1.93278
1.11961	1.1064	1.20275	0.733825	0.727014	20.6274	0.55186	2.27314	2.84987	0.477308	1.28852	1.51836		1.07441	2.13119	0.918575	0.931037	2.13016
1.12554	0.920216	1.34166	0.450385	0.863539	3.11478	0.660836	1.00783	3.32673	0.409337	0.682286	3.30071		1.25314	1.709	1.68628	2.45425	2.63889
1.22494	0.78039	1.22065	0.588695	0.731903	3.84102	1.00889	0.858164	2.43439	0.627236	0.523813	1.50381		1.31702	0.818706	0.802918	3.88745	5.36484
1.22279	1.09791	1.26116	0.542035	0.869905	0.677912	0.609045	1.09571	1.92201	0.661146	0.658912	2.30451		1.62131	1.33754	0.895886	4.38635	4.25519
1.88358	1.06811	1.31209	0.590574	0.67222	2.95954	0.575777	0.683662	1.74668	0.501663	1.4791	0.480965		0.901997	2.59092	1.02865	1.11113	3.10877
1.13512	1.05835	1.2301	0.469039	1.09145	11.5248	0.503834	0.910147	0.857921	0.481313	1.0855	2.982		1.17997	1.98076	0.961625	4.57418	2.00695
1.03387	1.07351	1.2618	0.444397	0.714652	2.67769	0.615576	1.06816	0.902021	0.706908	0.650101	4.05149		0.994486	2.10874	1.04177	2.45028	4.26302
1.10522	1.1486	1.2755	0.761501	1.00304	1.67957	0.484682	0.792039	5.93021	0.562589	0.684082	2.18868		1.04456	2.73533	0.979484	1.61142	2.70251
1.11436	1.0623	1.32862	0.510721	1.38019	3.51929	0.564821	0.9242	1.97023	0.537739	1.16323	2.34826		1.26205	2.70752	1.39404	1.97609	1.49971
1.16153	1.2319	1.38218	0.670898	0.741383	2.76949	0.551444	0.790679	2.18681	0.519849	0.784252	3.08214		1.11869	2.28252	0.803155	3.17033	1.02939
1.0883	1.12445	1.15438	0.528124	1.03298	1.73484	0.745539	2.70593	4.37091	0.468536	1.25567	1.35287		0.829613	1.58365	0.504268	2.82108	1.91872
1.034	1.32445	1.35222	0.656819	0.875929	6.62464	0.753484	1.42948	1.9383	0.508491	1.49814	2.91769		0.712799	3.31912	0.561225	1.11714	1.78616
1.12868	1.20983	1.27969	0.495189	0.782751	7.0452	0.637317	1.33119	2.22982	0.649758	1.84157	1.19809		1.92742	1.9815	0.697765	3.07069	6.03254
1.09971	1.1061	1.18347	0.527496	1.00949	10.6898	0.543527	2.49528	1.4817	0.507034	0.944271	3.02523		1.28994	1.91201	0.722945	1.58161	1.44996
1.08362	1.04128	1.31538	0.470598	2.05055	8.31049	0.644466	1.07253	1.48747	0.730589	1.26481	3.15802		1.23639	2.22086	1.08001	3.69554	4.4156
1.33747	0.888532	1.24111	0.507204	1.0683	1.8953	0.574046	1.44938	4.4485	0.549007	1.9561	2.76832		2.52266	2.1333	0.699783	3.44555	3.74389
1.17486	1.05925	1.19118	0.577635	1.08613	8.01879	0.572386	1.21911	1.52576	0.561524	1.15286	2.30841		0.785897	4.05129	1.43264	9.48246	4.13185
1.12756	1.10847	1.16698	0.644054	10.6634	3.68902	0.51215	1.31811	1.9011	0.629732	1.5528	2.47743		0.994914	1.72179	1.29772	1.28428	2.45481
1.17769	1.14664	1.0711	0.51674	2.34224	4.11665	0.526782	0.617481	2.34202	0.647512	1.12724	1.97094		1.26245	2.83734	0.793394	6.69169	3.37896
1.20327	0.64466	1.30636	0.470782	1.03331	9.15373	0.77393	0.932013	2.51231	0.452584	0.835959	3.30812		1.34091	1.77125	0.920183	5.1556	1.15085
1.14455	1.11531	1.17399	0.486928	0.798779	1.97021	0.616743	0.779015	2.26751	0.563824	0.752254	2.48411		1.87322	2.16107	1.01684	1.86047	0.77613
1.06306	1.08841	1.26947	0.498849	0.859509	2.32732	0.561475	1.0336	2.77196	0.541178	1.40857	1.26643		1.3225	1.27148	1.10952	1.56677	4.25814
1.23544	1.11672	8.42981	0.556322	1.1338	3.17492	0.588803	0.745279	2.03053	0.730535	1.11388	1.88437		1.14297	1.54311	0.7303	3.23681	1.96046
1.70868	1.04982	1.17368	0.460788	0.663139	6.46142	0.780225	1.79258	3.80147	0.777211	1.08978	1.75249		1.51859	3.00253	1.02408	1.75022	1.8222
1.13912	1.09465	1.06139	0.544026	1.07401	2.28146	0.534572	0.927997	1.29297	0.537727	2.44617	4.6462		0.907038	2.64799	0.921221	3.74358	2.87424
1.12086	1.20288	1.16584	0.496756	0.979879	4.33511	0.623748	1.45496	1.61694	0.572153	0.638919	1.73605		1.43916	2.17236	0.805727	1.78564	1.54696
1.08065	1.09622	3.08891	0.511925	1.21009	2.7413	0.65111	0.707755	2.91073	0.495873	1.11451	2.37708		0.812594	2.43866	1.00077	5.19493	1.66061
1.12503	1.15175	1.30543	0.699867	0.880465	6.08986	0.588362	0.910803	2.53041	0.567343	0.796013	1.89567		0.966643	1.6828	0.795085	1.40969	1.57435
1.16415	1.10441	1.27239	0.469783	0.859929	3.39796	0.724266	0.649552	3.8033	0.545297	1.45218	1.28121		0.684902	1.22178	0.887295	1.87232	2.55953
1.08738	1.01751	1.32109	0.472188	1.17491	4.082	0.698271	0.458084	2.44392	0.658845	1.04302	2.73971		0.824897	1.53953	1.13352	3.15366	3.93208
1.17452	1.11682	1.25499	0.536602	0.748811	2.39563	0.643597	0.971713	2.20524	0.536003	0.801474	2.54639		0.841334	2.25803	1.03632	3.71557	3.29564
1.12982	1.0113	1.17646	0.458137	0.706669	3.41582	0.601046	1.00686	2.40317	0.756073	1.00756	1.75148		1.72064	1.75953	1.05339	2.43237	3.10273
1.14191	1.12857	1.15606	0.453305	0.590508	2.18319	0.522084	0.891064	1.84866	0.723157	0.903328	1.98428		1.25211	1.78819	0.920436	2.31379	3.71506
1.12237	1.16473	1.24576	0.572665	0.903323	1.50298	0.549881	1.53356	1.52911	0.581288	0.890348	1.69491		0.889583	1.98646	0.949458	1.38748	3.40081
1.15081	1.10372	1.36531	0.469022	0.933452	4.62897	0.569575	1.18594	5.68022	0.603343	1.79331	2.05092		1.8557	0.839029	0.791935	2.56819	6.99829
1.13101	1.11438	1.17643	0.529021	0.634128	2.44866	0.612539	0.83434	1.52425	0.592031	0.758321	1.55673		2.09906	2.15808	0.834401	1.54979	2.65797
1.14319	1.05807	1.26616	0.680146	0.680373	3.58405	0.560257	1.23926	4.05082	0.47572	0.738696	1.89612		0.883999	2.65918	0.816151	0.864218	1.64916
1.10081	1.09701	1.59936	0.697263	0.568824	2.48833	0.605533	1.37286	6.08388	0.431962	1.00729	5.48452		0.938313	1.19358	1.02036	2.03627	3.86812
1.05903	1.13374	1.22555	0.505557	1.39775	1.81277	0.604004	1.03849	1.46284	0.487981	4.25749	2.12427		1.17265	2.17701	0.876497	5.03138	1.82181
1.09529	1.10251	1.27703	0.478391	0.72976	2.53892	0.65796	0.82984	4.70214	0.630456	0.806467	1.79927		0.931815	2.86156	0.606768	2.89345	2.32439
1.16464	1.1612	1.42338	0.51066	0.852292	12.3612	0.577926	1.74964	4.62928	0.558883	1.01038	1.9656		1.03648	1.65888	0.765185	2.60633	2.48841
1.16287	1.60536	1.40981	0.493208	0.697491	4.23037	0.594101	1.83726	2.87199	0.707699	1.50644	1.67736		1.17878	1.7558	0.966282	1.4234	2.40066
1.09054	1.12013	1.12246	0.49334	2.52157	1.13606	0.575598	1.14199	4.27572	0.540111	0.734265	2.32578		1.34656	0.91303	0.677354	3.1722	3.40936
1.17777	0.986466	1.22437	0.459209	0.599186	7.78952	0.664517	1.27187	2.43168	4.63305	0.781699	2.57598		1.03908	1.88085	0.7403	3.67727	3.46899
1.1461	1.168	1.30732	0.4907	1.03102	2.33163	0.544325	0.785996	4.29374	0.486997	0.772558	3.33923		0.988452	1.83924	1.07787	2.36806	2.14907
1.09526	1.27338	1.26984	0.550459	1.07207	4.56879	0.64384	1.09179	1.9436	0.550564	1.15194	3.51741		1.41232	2.83538	0.756815	1.85443	3.9407
1.14704	1.06935	1.24402	0.488081	1	5.45475	0.674521	1.20484	3.00477	0.469245	1.02747	3.14428		1.21051	3.6626	0.882863	1.90871	1.54138
1.13009	1.12208	1.27226	0.4557	1.3147	3.39537	0.597006	2.90699	1.84861	0.598036	0.791746	3.6412		1.22193	1.72929	0.957098	1.59505	2.35137
1.0996	1.05938	1.36604	0.501328	1.15651	8.81975	0.674141	0.972208	2.06056	0.483718	1.049	7.59741		1.27624	1.73101	0.922988	1.79551	1.15218
1.10967	1.15747	1.22106	0.606759	0.786557	5.10764	0.555978	1.01301	1.28227	0.513247	0.669618	5.10901		0.957345	2.81301	1.42476	4.77924	2.14999
1.13163	1.07631	1.23166	0.55022	1.04171	8.79708	0.557889	1.07666	3.27396	0.50803	0.737142	0.512085		1.23865	5.60355	0.893105	2.3418	4.12601
1.11952	1.07967	1.22192	0.469911	1.5287	2.77182	0.605191	1.92981	2.7951	0.551602	1.20252	1.49968		2.02633	2.81507	0.799147	2.12135	4.68469
1.22474	1.07638	1.29203	0.545525	1.09131	5.80524	0.462142	0.596418	1.48898	0.528807	1.16097	2.76557		1.60274	2.32809	1.55844	3.22951	2.69898
1.25029	1.21492	1.25494	0.775603	0.897214	7.55335	0.678786	1.65718	2.99899	0.55437	1.05328	3.64121		1.51632	1.81688	0.804945	4.43565	2.24066
1.4286	1.09339	76.8898	0.473301	0.763136	1.82043	0.5302	1.00608	1.50945	0.558073	0.58406	3.44307		1.32569	1.54435	0.821181	0.618624	1.46031
1.10707	1.04641	1.28762	0.48074	0.918216	3.80723	0.82106	1.16824	3.72988	1.08757	0.954058	2.69443		0.825272	1.8835	1.40554	2.37182	6.74791
1.11275	1.02078	1.19448	0.483895	0.998093	6.51555	0.479509	1.27683	2.5705	0.468921	1.76088	2.38748		1.22523	1.66648	0.810861	1.92187	1.59352
1.0945	0.871082	29.2916	0.594375	0.459755	9.36795	0.623134	1.18939	1.29364	0.562195	0.964066	2.06151		0.924254	1.9165	1.06956	3.77961	1.89763
73.0333	1.06092	1.16939	0.532715	1.27732	0.88065	0.531602	1.0474	5.23909	0.559367	0.963171	4.82247		0.897979	1.96937	0.792594	2.31422	1.73952
1.09554	1.12761	1.26382	0.573875	0.76619	6.31697	0.57271	0.61057	3.12871	0.587633	0.764775	5.32942		0.777888	1.53416	1.08606	7.45172	3.06618
1.15308	1.11236	8.60497	0.512667	1.36451	6.3193	0.676887	0.869548	2.56324	0.526161	1.38379	2.12497		2.21506	2.58796	0.795624	2.75808	4.54269
1.67034	0.945104	1.8903	0.45262	1.45724	3.9737	0.66805	1.21993	3.93073	0.487863	1.05516	1.4543		0.706551	2.13723	1.33566	2.13848	3.15535
1.14936	0.879722	1.24929	0.577039	0.729512	1.25727	0.6243	5.52801	2.3768	0.648973	0.916653	4.21093		0.897066	4.33425	0.916414	1.9803	1.5481
1.12329	1.13002	1.15256	0.547938	0.706058	1.39486	0.569222	1.72439	2.07367	0.592226	0.804357	2.29951		0.672105	0.76234	0.82368	1.73951	1.68477
1.17279	18.8432	1.18663	0.495626	0.657466	3.49243	0.554601	0.457175	5.53221	0.392155	1.88696	1.47664		0.892034	1.55564	1.3121	2.15521	3.45693
1.16231	0.938077	1.20004	0.512082	0.799781	2.82557	0.832424	1.84001	2.52843	0.584197	0.457345	2.32126		1.01267	1.57593	1.27129	0.869743	3.34562
1.07877	1.1127	1.32949	0.628472	0.996462	9.6674	0.670661	2.46549	7.8244	0.494278	1.10058	2.73178		1.08715	1.74922	0.615478	2.2733	1.39229
1.20738	0.926789	1.20862	0.592366	1.31306	2.82254	0.509234	1.42994	4.39324	0.561965	0.465059	2.52497		2.09133	2.31081	0.773608	4.09527	2.50445
1.04524	1.00319	1.28301	0.550208	0.538747	6.68381	0.695942	0.894551	2.68133	0.593607	0.901708	1.62755		0.953817	4.06158	0.730918	1.65645	2.32417
1.17643	1.0851	1.22023	0.583034	0.418523	2.25236	0.640434	1.5517	2.50704	0.605384	0.847533	1.23244		1.25815	1.65347	0.830822	2.72134	2.63873
1.08975	0.758497	1.25227	0.588636	0.699888	3.85906	0.55496	1.29258	1.87639	0.568516	1.13874	0.942277		1.12221	2.54899	0.919811	2.98857	2.77905
1.11277	0.675811	1.14095	0.568876	1.15527	3.01732	0.671692	5.45024	2.84887	0.459819	0.679955	0.989081		1.53185	1.63697	0.833848	4.43746	1.33146
1.10232	1.09093	1.13589	0.473217	0.982162	2.96415	0.591101	0.687096	3.56738	0.582818	1.04623	1.03177		0.806069	1.56111	0.755555	2.24436	2.08203
1.15122	1.06151	1.29442	0.578986	1.05523	2.99462	0.650238	1.62221	2.73461	0.543346	0.94253	2.81417		0.799582	1.58033	0.851884	2.26631	4.37569
1.14592	1.0439	1.3129	0.461262	0.584987	4.86781	0.491138	1.72864	1.05681	0.508307	0.981813	1.97822		1.0579	0.862432	1.11583	2.60943	6.61294
1.11084	1.07975	1.28267	0.64806	0.937028	0.885248	0.690851	0.904496	2.55969	0.48177	0.985756	1.65662		1.20067	2.64256	0.701883	2.25372	0.97013
1.13354	1.05024	1.16996	0.502876	0.62861	7.0911	0.622604	1.43144	4.39249	0.597498	1.03635	3.65425		0.636768	2.23409	1.92808	3.4325	2.84308
0.941485	0.792072	1.24383	0.457794	0.548365	6.55908	0.441028	1.60528	2.76651	0.442609	0.700208	2.48833		2.21181	1.3311	0.642874	1.27477	1.8574
1.11384	1.06193	1.21455	0.585217	0.473093	13.4652	0.762643	1.1359	3.25648	0.502819	0.926922	1.49816		0.941393	2.68077	1.05382	1.214	1.34612
1.2025	1.06296	1.39705	0.497153	1.24169	2.45584	0.5768	1.53279	1.09621	0.550591	1.28731	1.69153		0.777318	1.49582	0.894978	5.18506	1.83141
1.17948	1.15642	1.24063	0.652977	0.68256	2.93771	0.630346	1.13477	2.12464	0.559062	1.13229	6.20957		0.714677	1.90063	1.3674	1.7944	2.82693
1.1597	0.882616	1.4346	0.514937	5.02457	7.48109	0.576087	0.983303	1.69586	0.549928	4.41461	3.06919		0.799716	2.61055	1.25746	2.53236	3.35622
1.17871	1.11888	1.1454	0.516822	0.720639	7.30254	0.601907	1.6279	1.71941	0.499662	0.727179	0.565864		0.691971	2.12288	0.913145	2.43564	7.97881
1.12977	1.10497	1.24426	0.488658	0.988149	2.72873	0.63959	1.99336	1.72502	0.608019	0.672032	1.96416		1.90859	2.09024	0.688228	3.20297	2.17276
1.17261	1.06573	1.19364	0.556875	1.74364	2.2562	0.500698	1.27443	1.96926	0.509115	0.905939	2.90002		1.11885	1.30361	0.82847	1.34363	2.76767
1.06378	1.12268	1.21511	0.45846	0.675042	5.45602	0.70458	0.808871	1.10084	0.47793	0.740387	2.39635		0.938707	2.64915	0.716407	2.19128	2.64768
1.23591	1.12272	1.23823	0.516773	0.82479	9.10494	0.672918	0.935329	1.70773	0.55227	0.664588	1.0677		1.15925	3.225	0.816294	2.09472	4.86715
1.08225	1.17595	1.25631	0.674987	0.909677	4.91427	0.505034	0.847612	1.54108	0.618978	0.811577	1.31933		1.00357	1.74589	1.29447	1.50924	1.58777
1.11695	1.00578	1.30791	0.447075	1.00493	2.37207	0.598153	0.724398	2.36939	0.700043	0.489094	2.91037		2.56927	1.54476	1.13355	3.46484	4.88664
1.12338	1.0994	1.36479	0.651123	0.763939	3.18461	0.56507	0.928331	3.42607	0.779732	2.2339	2.12762		1.05102	1.91461	0.683509	2.92147	1.44711
1.1314	1.1482	1.2148	0.522874	1.53773	4.31046	0.518169	0.61817	1.82617	0.507369	1.27499	1.91523		1.46998	1.30168	0.952961	2.95999	2.53315
1.17066	1.17612	1.18334	0.482629	0.58437	6.79022	0.920944	1.0607	3.14624	0.486107	0.496564	2.40827		1.11789	1.7459	0.967133	2.59082	3.70049
1.08608	0.718587	1.4895	0.510585	1.18302	8.54467	0.600055	1.36309	2.59063	0.526238	0.659078	4.8984		0.857245	2.91193	0.731039	3.51308	3.83844
1.07546	1.35538	1.29803	0.488727	2.37793	5.59621	0.566171	1.55825	2.52815	0.619138	0.74166	2.46785		1.124	2.28605	0.920957	1.78087	9.66617
1.07965	1.08308	1.2005	0.466588	3.02391	1.70671	0.649324	1.37177	2.43876	0.529511	1.11146	1.75909		1.31113	2.20172	1.0095	1.65762	1.15961
1.75534	1.04822	1.20258	0.506781	1.4481	0.767074	0.601157	1.36919	2.83362	0.501618	0.806468	3.26413		0.866125	0.453361	0.867627	1.47994	4.3809
1.4778	1.10662	1.13992	0.483034	1.20721	6.23654	0.635299	1.70839	1.30465	0.477252	1.63618	7.37094		0.991871	1.56454	0.862837	2.03682	4.44238
1.1653	1.06875	1.24643	0.586864	1.29996	6.81744	0.469803	1.0901	1.01106	0.545366	2.34804	1.87759		0.955518	1.85409	1.04854	2.13984	4.03832
1.10857	1.15135	1.04875	0.580862	0.58412	2.56749	0.737805	0.808402	2.38987	0.581681	1.13818	2.75833		0.745341	2.35594	1.38391	4.68303	3.05444
1.17397	1.08306	1.22736	0.585229	1.20004	2.1622	0.673813	1.33661	1.89829	0.563848	0.865363	2.18556		1.38678	1.1287	0.72851	4.83243	3.07747
1.16672	0.934148	1.21148	0.62799	1	4.38083	0.564376	0.989781	2.99582	0.545187	1.62639	1.42639		0.952722	1.20537	1.05741	2.79881	2.42367
1.10126	1.09696	1.41273	0.594992	0.932856	1.4719	0.679489	2.86392	1.96777	0.674008	0.729376	3.87437		1.47483	2.09516	0.897265	2.21114	2.12776
1.13081	1.07204	1.24559	0.502681	0.750915	2.62683	0.747084	0.797619	1.3482	0.527649	1.17839	1.56153		1.90942	1.10045	1.38852	1.54753	2.75928
1.12306	0.84486	1.22739	0.533587	0.889143	4.47118	0.583005	0.95809	0.916198	0.494015	0.844971	1.73951		3.51548	1.99157	0.755937	3.10407	2.24313
1.14457	1.04746	1.28583	0.552208	1.28533	2.11197	0.617314	3.22965	3.61065	0.511549	0.954109	2.00593		0.834445	0.807097	1.01566	3.97597	2.46957
1.0787	1.09791	1.34223	0.623095	0.704023	6.03354	0.572399	0.760333	2.9093	0.500678	1.71516	6.15895		0.771389	2.13515	0.917197	1.8445	2.47775
1.07208	0.821587	1.29715	0.631761	1.42274	2.26778	0.666591	1.14144	1.71122	0.531351	1.9451	1.79639		1.07104	1.89897	0.694581	2.62825	4.13474
1.11581	0.90759	1.18617	0.482842	0.751897	3.51979	0.701476	1.58583	1.69359	0.556015	1.52165	1.50255		0.872435	1.42176	0.835986	1.45606	2.1144
1.07248	1.08821	1.33161	0.491007	0.485488	5.92214	0.632356	0.951031	0.930354	0.5728	0.862419	2.09266		0.930337	2.38587	1.20894	2.57418	2.67683
1.1294	1.1146	1.18197	0.480714	0.87374	2.20569	0.612088	3.27044	1.93142	0.604229	0.692673	0.542725		0.45467	4.16217	0.921312	1.64259	4.85827
1.16196	1.04426	1.39621	0.506725	1.02011	11.5562	0.558009	0.748634	3.96736	0.764272	1.00492	3.42434		1.07504	1.86576	0.656404	1.72395	2.82158
1.16387	1.07729	1.21765	0.970388	0.958233	4.72908	0.503288	2.2814	3.36872	0.597856	0.821687	1.39686		0.986967	0.84157	0.824622	2.25397	2.24697
1.13316	1.11836	1.2587	0.605397	0.668787	21.7936	0.602907	1.15453	2.09941	0.516306	0.909936	2.78084		0.839045	1.7261	0.796559	0.867577	7.10344
1.10031	1.15463	1.35395	0.503453	0.654522	5.53522	0.601737	2.04956	1.67339	0.71145	0.844238	1.09935		0.858665	3.51683	1.03903	1.83121	0.897456
1.19004	1.07348	1.71379	0.492009	0.838886	5.9474	0.515685	2.10124	2.19024	0.573459	0.966001	2.74102		0.934865	0.998352	1.53676	2.27865	2.98566
1.14529	1.05339	1.21493	0.477587	0.675195	2.79717	0.628388	1.16254	1.79002	0.637575	1.32126	1.33637		0.779791	1.97054	1.19731	1.96816	2.34892
1.18373	1.10625	1.29946	0.871965	0.987823	0.878519	0.603545	2.15157	2.53479	0.45729	0.80347	3.35746		1.62808	2.66335	0.832713	1.52078	1.99711
1.63993	1.06184	1.26174	0.510143	0.567002	2.5532	0.523907	1.40866	2.40938	0.475437	0.58523	2.44052		0.843146	1.49197	1.2658	4.84378	1.27206
1.15783	0.72097	1.33503	5.53744	0.751322	3.32567	0.664568	1.00279	2.56859	0.583894	0.647969	2.78038		0.589509	1.62545	0.519992	2.16644	2.72972
1.0546	1.08055	1.28515	0.474196	0.748572	5.18005	0.584002	1.70176	1.83555	0.701922	0.771967	1.85898		2.75902	1.03688	1.2641	2.8655	1.17543
1.14445	1.0907	66.2269	0.44798	1.22689	6.43248	0.581057	0.807515	1.72207	0.631619	0.716439	6.44663		1.13387	2.57142	1.15523	1.92465	2.91679
1.1786	0.903166	1.22831	0.499825	1.0995	4.70631	0.612232	0.972027	2.0605	0.550473	0.846803	2.08162		1.04211	1.5052	1.42256	3.25844	2.15123
1.59478	1.12412	1.26467	0.461926	1.28515	2.57243	0.568791	1.56458	1.91737	0.502217	0.923564	2.29531		1.17297	1.48475	0.600541	2.66353	3.67487
1.68048	1.06564	1.21618	0.683556	0.61767	7.30097	0.572567	0.849301	1.57393	0.867695	0.80064	1.01892		1.79013	2.35466	0.862621	2.93943	1.37788
0.966606	1.1099	1.35325	0.460321	1.31583	1.9202	0.618722	0.98852	2.36401	0.543219	1.44042	2.11718		0.604059	2.30808	0.715403	2.57472	2.1189
1.12708	1.09136	1.39177	0.45508	0.96047	4.62267	0.566185	1.02113	2.40548	0.632486	0.829892	2.16708		0.926563	1.70016	0.855879	1.67301	1.25937
1.29769	0.972595	1.10778	0.740804	0.938032	4.36808	0.586199	1.19028	2.51881	0.600951	0.67093	1.57015		1.85973	1.2973	0.828949	1.55571	4.99792
1.16186	1.04886	1.2158	0.500739	0.68673	9.04866	0.562692	1.11806	3.84468	0.70646	0.722175	3.56398		0.86095	1.32932	0.775733	3.64716	2.85523
1.13519	1.05349	1.40553	0.549356	1.04018	4.74663	0.598699	1.31172	2.41049	0.5281	1.05798	5.49156		0.877454	2.23542	1.00157	1.59889	1.8646
1.1424	1.07539	1.27184	0.432036	0.858816	2.51474	0.478976	0.702984	1.74797	0.568401	1.46515	2.98019		1.05241	3.5774	1.42268	2.37525	4.68998
1.15217	1.11312	1.20563	0.457965	0.834103	1.91193	0.593005	1.88437	3.72666	0.557886	1.13282	0.908568		1.8534	2.49584	0.831035	1.31099	3.10966
1.08764	1.05657	1.26496	0.470137	1.03038	2.0772	0.544518	1.09069	2.46045	0.67689	1.07257	3.01214		0.406214	3.83715	0.685765	3.49439	3.09617
1.08838	1.18426	1.29584	0.47332	0.947468	4.91775	0.639386	0.838982	3.68326	0.568214	1.24766	1.63763		1.75785	3.30846	0.838786	1.54574	4.51317
1.12329	1.08247	1.92668	0.519966	1.03903	5.18798	0.531821	0.991636	1.80241	0.554978	0.452013	4.0394		1.29746	1.58248	0.739113	1.3263	1.7638
1.17491	1.12458	1.22432	0.457514	0.855278	5.69631	0.779579	1.17146	3.02349	0.598574	1.10036	1.67494		0.988741	2.11426	1.11944	1.03842	2.91136
1.15435	1.08022	1.32833	0.551614	0.564152	3.22921	0.610673	1.62252	4.92106	0.51411	1.5178	1.06631		0.806422	1.39733	0.793506	1.23053	1.60699
1.26285	1.11536	1.30669	0.490158	0.951374	28.4753	0.6272	1.29661	4.98528	0.55958	0.839212	2.14984		1.5248	2.42056	0.761362	2.44361	3.96434
1.09759	1.09127	1.25602	0.476018	0.725257	3.1525	0.562968	1.32768	1.82301	0.567503	0.704506	1.3992		1.05531	1.49139	0.705059	4.52751	2.18459
1.17737	1.12136	1.22885	0.544901	0.774099	5.13068	0.617872	1.59553	1.89916	0.694233	0.596524	1.68609		1.56502	1.083	0.625478	3.22844	4.35383
1.18859	1.08236	1.26024	0.535812	0.966227	5.05758	0.610506	1.21772	2.36537	0.545119	0.812096	0.751529		0.994036	2.56649	1.43211	3.12499	5.84391
1.08311	1.0163	1.28649	0.498081	1.38475	3.1431	0.751466	1.03026	2.20373	0.592024	1.05285	3.40284		0.972037	2.02001	0.679161	2.05542	1.10636
1.1101	0.95355	1.36542	0.461792	1.31563	12.2514	0.647977	1.32632	2.15459	0.768293	0.689285	1.64149		1.33512	1.40538	0.861986	4.38247	3.61025
1.13864	0.85455	1.21272	0.44178	0.875184	6.75931	0.459793	0.900453	1.78844	0.522202	0.872411	1.41319		1.10444	2.34099	1.47737	2.10701	3.32544
1.13657	1.12386	1.8865	0.555952	0.754195	3.0392	0.673253	0.849575	1.3479	0.52264	0.859709	1.4805		0.611232	1.74484	0.842741	1.48255	0.914573
1.75558	1.09999	1.27774	0.498442	0.726442	5.10788	0.687904	1.06017	1.8942	0.547093	1.01262	1.60758		1.21362	1.63225	1.64089	1.87833	3.05586
1.10481	1.13601	1.21998	0.624732	0.658658	1.49361	0.552684	1.20461	2.63985	0.599717	1.195	2.56576		0.634778	4.71837	0.669886	2.6388	3.57022
1.1913	0.98041	1.16837	0.492043	2.9694	4.45831	0.606722	0.855621	2.5812	0.627206	0.922334	2.42913		1.17376	2.77424	1.05196	3.0463	2.21059
1.201	1.10579	1.17981	0.448463	0.794204	3.78012	0.567679	1.37638	1.587	0.594721	1.11284	2.13091		1.0773	1.87749	1.09496	4.41813	1.46166
1.15293	1.03347	1.11544	0.494467	2.67601	3.29535	0.590984	0.698189	2.75343	0.678878	1.15451	2.68222		1.57798	0.85278	0.721401	1.76574	4.98473
1.14813	0.981022	1.17544	0.460366	3.55509	1.28158	0.668012	1.24776	8.86008	0.561194	0.551275	2.15774		0.735426	1.39852	0.699155	2.54841	2.59747
1.04591	0.990981	1.06985	0.544933	2.5948	2.31783	0.561636	0.566878	1.67771	0.833413	0.475308	0.930821		1.3976	0.997601	0.783506	2.67853	3.74243
1.10829	1.09955	1.29333	0.420293	1.10803	0.825162	0.518423	1.29866	2.97583	0.510997	0.811755	0.528235		1.13833	1.56916	0.556539	4.55706	2.12669
1.13844	1.05579	1.2554	0.480576	0.788746	2.25199	0.523198	1.6093	3.51493	0.42796	0.871009	4.73975		0.929103	1.67163	1.51254	1.39429	3.10663
1.16595	1.02885	1.24775	0.453931	0.805072	1.39471	0.64709	0.808655	1.98192	0.521025	1.50236	3.50817		1.3102	1.65263	0.574345	3.05805	4.99506
1.12498	1.08202	1.16645	1.10914	0.696887	2.76011	0.591594	1.05874	1.50097	0.548176	0.611509	1.7371		0.978064	2.00842	0.866795	1.60591	2.66459
1.1289	1.08143	1.13703	0.427247	0.55235	6.64802	0.604503	1.50261	2.92628	0.568325	0.699067	2.63628		1.87493	1.36229	0.82071	2.12558	4.05679
1.18025	1.14245	5.24347	0.560404	0.67194	2.18987	0.618334	1.40259	8.16611	0.535146	0.818416	2.27864		1.02824	2.60889	0.863665	1.77981	1.6961
1.19183	1.01731	1.13278	0.547578	0.643517	1.78254	0.550958	1.64078	2.6116	0.47436	0.982852	2.85402		1.05568	2.78425	1.04179	5.34933	2.27449
1.14015	1.09128	1.2041	0.522969	0.931418	8.65824	0.606171	1.73367	1.55096	0.63648	0.997102	3.08132		1.82803	0.653188	1.09289	3.52523	3.6627
1.56215	0.685226	1.23276	0.478449	0.879826	2.30328	0.560416	2.18668	3.83196	0.563934	1.68895	1.97201		1.25494	1.49929	0.728644	1.86316	3.79026
1.09954	1.0155	1.32954	0.811205	0.421014	4.27256	0.449206	1.15905	1.92237	0.634517	0.8652	3.21333		0.82115	1.78737	1.17	2.27796	2.91314
1.15978	29.4784	1.41152	0.518681	1.20653	4.02554	0.758968	1.46178	2.15739	0.50763	0.90926	2.19561		0.798698	3.76532	0.924259	1.27805	2.38827
1.81237	0.952698	1.24775	0.599687	0.630888	12.6489	0.859481	1.85473	2.77932	0.524792	0.748369	2.75876		1.5131	1.56287	1.0119	1.35208	2.76953
1.11931	1.1187	2.10612	0.618549	1.22948	2.1166	0.477877	1.08293	3.31906	0.510063	1.30146	1.35203		0.766628	2.60364	0.841599	2.18784	3.99675
0.981912	0.853239	1.53547	0.526564	0.561711	4.74902	0.696864	1.29277	5.02805	0.564915	0.685945	2.13383		1.2283	2.46682	0.795937	2.43137	2.37452
1.1719	1.24681	1.33266	0.97687	1.69624	1.24024	0.608714	0.516819	0.748377	0.437079	0.782991	2.6584		1.40659	1.64783	0.886896	8.09025	4.29809
1.16136	1.13672	1.25119	0.524758	0.696695	4.43882	0.504661	1.43878	2.89251	0.56333	0.82867	1.4991		1.06648	0.886017	0.797736	4.83717	2.27129
1.12196	1.11095	1.33069	0.525136	0.825957	3.18259	0.525912	1.30839	1.6129	0.530977	1.99723	1.37437		1.03563	1.3633	0.907195	4.81134	1.60798
1.12365	1.10401	1.3777	0.513907	0.732339	2.98781	0.65594	0.889021	1.76963	0.617392	1.166	2.06869		1.13907	2.26659	0.652012	3.7942	6.29492
1.19488	1.08819	1.28487	0.536641	0.766564	8.25687	0.625885	0.607497	2.66082	0.527934	1.20331	2.7715		0.880255	2.24259	1.43796	3.62573	1.38136
1.14838	0.74785	1.24606	0.466571	1.28205	3.81398	0.683949	1.39763	2.36122	0.595429	1.45829	3.36592		2.16521	1.19874	1.19436	1.60937	2.25455
1.02187	1.03761	1.70246	0.481637	0.669785	2.25463	0.567547	0.904293	0.630265	0.560732	0.773565	1.98958		1.22253	2.84757	0.954706	1.81914	1.77772
1.12413	1.67262	1.37386	0.487701	1.02839	3.13124	0.611297	2.74844	2.91245	0.497021	0.593947	1.80888		0.797482	1.39063	0.865815	3.38697	2.52828
1.12369	1.06401	1.2032	0.748069	2.29467	5.80506	0.655265	0.918937	1.25604	0.559899	1.9555	2.47647		1.01549	1.07078	1.03879	5.42342	2.82529
1.11681	1.05558	1.40522	0.618454	0.996172	3.80031	0.666125	3.90706	2.28386	0.60466	0.654805	3.73863		1.92263	2.48822	0.716583	1.64705	2.50684
1.08562	1.10274	1.26645	0.568427	1.09245	4.36152	0.526796	1.42197	1.30409	0.41413	0.744148	2.29101		0.938441	3.74619	0.55905	3.61615	3.05176
1.13455	1.12552	1.39846	0.460478	0.708803	5.10752	0.617865	1.89409	1.57755	0.498135	1.77258	1.81851		1.41352	2.02621	0.927851	3.52945	2.00174
1.15375	1.16472	1.27643	0.469802	0.538061	9.88338	0.601592	2.6982	5.78005	0.583877	1.58105	1.79794		0.876473	2.25178	1.14991	4.49776	4.12769
1.13623	1.06084	1.42746	0.498406	0.629284	4.37897	0.484589	1.26219	1.57141	0.712988	0.554517	1.77932		0.800089	1.27409	0.87775	3.2024	1.94145
1.15172	1.1485	1.1439	0.523009	0.800495	1.91074	0.532796	1.0691	1.86609	0.571589	1.04802	2.35567		0.962622	1.58665	0.944564	1.30089	2.59324
1.12584	1.08711	1.32646	0.426552	0.872384	3.08602	0.533795	1.07032	2.72426	0.562003	0.500792	3.06144		0.928316	1.36993	0.86398	1.92217	4.2932
1.12139	1.43279	1.85102	0.492535	0.84218	3.79884	0.785992	0.840587	1.11313	0.495838	2.23384	2.52588		0.757049	3.33175	0.895623	2.15432	2.06469
1.19358	1.11073	1.29344	0.581738	0.824721	3.21306	0.639477	0.629382	1.99552	0.557046	1.56056	1.23016		0.766022	1.78107	0.77508	4.52677	3.51521
1.18584	1.01246	1.34451	0.627162	0.991332	5.37592	0.663048	0.921542	2.2034	0.513946	0.804563	2.8405		1.49952	2.25276	1.7488	0.982843	2.28993
1.45954	1.04998	1.192	0.427615	0.85366	3.50173	0.553042	0.669598	2.90528	0.557778	0.757209	1.39119		1.86257	2.21512	0.965443	2.21246	1.98385
1.15853	1.10084	1.24236	0.490384	0.728451	2.22993	0.581086	0.674458	3.07813	0.751716	0.526866	1.01388		0.490164	2.33949	0.881526	1.78228	2.66908
1.028	1.01727	1.20015	0.577013	0.749552	5.3233	0.569384	0.971169	4.02722	0.534908	0.880388	1.98518		2.13833	0.514064	0.717529	1.57582	2.32873
1.16514	0.995332	1.13499	0.798308	0.909387	2.29914	0.533256	1.65373	2.91074	0.48899	0.608131	1.61994		1.73866	2.26043	0.966022	1.98218	1.43037
1.15666	1.02281	1.24916	0.543919	0.983801	2.27677	0.690907	0.963607	1.93558	0.583814	0.719435	1.12536		1.43251	1.44605	0.710393	3.58171	2.45181
1.11778	0.754719	1.25981	0.544927	0.499011	2.06246	0.633596	0.82513	0.985686	0.462012	1.07869	1.47052		1.11111	4.80649	1.26728	2.13155	2.38917
1.08702	1.13836	1.31256	0.538979	0.859559	7.10646	0.443382	1.08288	1.19316	0.44416	0.869601	0.918066		0.893275	0.557958	1.12806	5.49224	2.29273
1.18989	1.11143	1.22173	0.463873	0.94073	9.13862	0.463944	1.11507	1.57718	0.546661	1.05149	1.66087		1.21622	1.19593	0.604757	3.54404	2.66695
1.24693	1.12315	1.31667	0.495421	1.84604	11.2943	0.458394	1.19197	2.61038	0.746221	1.01297	1.0496		1.71886	2.26566	1.19814	2.81983	4.10411
1.13912	1.07914	1.35654	0.5017	0.657311	3.71522	0.654738	1.05416	2.05997	0.489031	1.1603	2.61507		0.893197	3.40069	0.863109	2.33901	4.66761
1.13211	1.65222	1.11639	0.647094	0.800711	7.67215	0.582484	0.844102	3.20431	0.73316	4.89097	0.795108		1.20725	0.811883	0.579963	7.35454	2.4019
1.11575	1.0636	1.16255	0.446554	0.611575	3.88921	0.730314	0.942847	6.62069	0.815406	0.97672	0.496553		0.895374	4.47378	0.739055	1.37934	2.53765
1.13789	1.01677	1.48573	0.529645	0.848332	3.83889	0.767738	0.766585	3.31561	0.558597	0.644183	1.58907		0.658522	2.17298	0.821029	1.89582	2.51812
1.10544	0.976909	1.13265	0.581724	0.792697	3.29519	0.569904	0.911111	2.49439	0.534257	1.67573	2.63359		0.989397	2.04218	1.38535	2.02835	2.025
1.0988	1.0443	1.19843	0.49671	0.886835	1.23637	0.538016	1.18688	3.60045	0.493595	0.845208	2.2715		1.80646	0.8708	0.730846	2.22398	1.93109
1.17879	0.976715	1.263	0.552412	0.689385	3.17508	0.67125	1.00281	3.92598	0.612471	1.59554	1.93412		1.39178	3.79964	0.959874	2.71623	3.00643
1.16946	1.0645	1.21405	0.724073	0.876208	2.66978	0.737978	1.06574	1.71896	0.651318	1.05361	1.89567		5.11465	1.78173	0.962748	3.48022	1.10032
1.13393	1.10709	1.28244	0.646665	0.629977	2.97387	0.795497	0.975563	2.45359	0.897633	0.770182	3.16112		1.40108	1.13942	1.28379	3.01453	1.87789
1.20282	1.03906	1.41709	0.44969	2.23481	1.6665	0.61707	0.79217	3.5698	0.553519	1.21674	2.81623		1.17105	3.80358	1.0409	1.85698	2.19723
1.04813	1.01963	1.16855	0.542678	0.899966	2.48594	0.613149	0.89562	1.21054	0.486898	1.73795	2.04931		1.65612	2.69666	1.03881	2.30719	1.6585
1.11571	1.05176	1.19296	0.562	1.10586	1.20454	0.592029	1.57888	1.83278	0.59815	1.15771	1.77809		0.954611	1.26691	1.06485	4.33609	7.29526
1.1621	1.11835	1.15031	0.470682	0.847874	5.25115	0.506975	0.979887	1.93805	0.582173	1.14911	3.01968		0.760334	2.54709	0.738576	2.13126	3.8052
1.11617	1.00935	1.24348	0.498026	0.754469	8.75723	0.658862	1.02904	2.85373	1.55426	1.87208	2.14212		0.885351	0.68725	0.81257	1.47947	3.43474
1.04048	1.10156	1.32209	0.4836	0.803009	1.20298	0.768574	1.38519	2.72495	0.563384	1.12933	2.10806		4.34327	1.9435	0.827864	3.60887	1.27388
1.18533	1.16581	1.22806	0.443149	0.881846	2.74899	0.510331	1.04333	3.4218	0.493756	0.579466	1.68173		1.93297	3.06874	1.4142	2.53252	3.16557
1.05942	1.14607	1.35051	0.797668	0.809075	5.67108	0.737448	1.15823	2.26127	0.508461	1.54588	0.942227		1.42083	3.11165	1.44251	2.10828	3.45694
1.17446	0.914232	1.13377	0.454472	0.789851	2.03239	0.505504	1.1521	1.17466	0.591731	0.820233	2.34614		0.889105	2.37449	0.790678	2.52293	3.75296
1.1835	0.953701	1.15082	0.467981	0.96992	3.91024	0.576575	1.5674	2.33373	0.50413	1.93994	0.557567		1.16272	1.73031	2.56277	2.82751	2.53073
1.08375	1.06761	1.20371	0.590133	0.83862	2.96737	0.611251	4.27999	3.03183	0.506949	0.712721	2.72912		0.849258	2.22213	1.32479	6.32664	2.23069
1.01689	1.09334	1.36693	0.481035	0.533691	14.8277	0.650716	0.874347	1.31356	0.591555	1.29071	2.27903		0.81101	1.84484	0.572018	1.55235	1.6339
1.08882	1.11483	1.34486	0.533508	0.709499	5.41648	0.53221	1.05011	3.91768	0.594087	0.755961	1.07213		1.75818	1.00924	0.967958	1.95216	4.52218
1.08995	1.10182	1.23264	0.50451	0.633406	4.49832	0.676181	0.972504	2.24921	0.537372	0.907631	1.80347		2.05621	2.52212	0.888049	1.30111	1.1582
1.10995	1.05927	1.17026	0.472847	0.691365	3.09125	0.661712	1.82789	2.88615	0.408365	0.486857	1.33379		1.41753	3.4753	1.03319	2.1844	2.967
1.27102	1.10363	1.19867	0.588749	0.584292	13.589	0.649996	1.43466	3.50231	0.451887	1.48457	1.96069		0.621292	1.11189	1.03756	1.49591	2.19975
1.14218	1.07847	1.40474	0.705871	0.60684	4.3959	0.604294	1.05825	2.39923	0.531812	0.8636	2.34157		0.900553	2.06778	0.844094	2.22073	1.32823
1.14307	1.08997	1.27814	0.63749	0.911084	2.14292	0.526489	1.4529	1.138	0.568995	0.925855	3.34679		0.935872	2.88232	0.878167	1.06237	4.46513
1.20299	1.14308	1.35711	0.576219	1.18841	8.1353	0.596774	1.36009	2.42394	0.520686	1.05426	4.98597		0.864083	1.50521	0.859592	2.0758	5.32569
1.01609	1.06202	1.35829	0.575076	0.669686	2.08692	0.635159	1.22079	1.99031	0.469913	1.07741	0.952881		1.80871	1.19542	0.634185	1.36155	1.28171
1.14369	1.06003	1.35221	0.48491	0.96841	3.56691	0.682624	0.952714	2.59725	0.780428	0.885098	3.57754		2.46132	4.27728	0.99965	1.60694	2.50553
1.06539	1.11837	1.29372	0.505525	0.512402	7.17666	0.595386	0.946512	1.94868	0.641164	0.807014	2.52497		1.65497	2.96999	0.74256	1.52037	3.02712
1.10633	1.10038	1.29713	0.555028	1.02927	9.14863	0.569141	0.78071	1.54626	0.570402	1.35583	2.99044		1.00754	1.25815	1.20285	3.02009	2.32952
1.07068	1.07805	1.42203	0.542983	0.760468	2.99353	0.905448	1.05428	2.08105	0.500434	1.94126	0.55187		1.48499	1.8777	0.713829	2.28006	2.76021
1.16778	1.06726	1.29189	0.524268	1.01034	3.7236	0.651878	1.25649	2.67207	0.717911	1.60142	1.156		1.59815	0.62044	0.779105	2.00488	2.91459
1.13219	0.989635	1.16855	0.546121	1.61726	3.15673	0.764583	2.06644	1.8666	0.62168	0.815947	1.85129		1.15368	2.04583	0.626816	2.93346	3.79029
1.11126	1.06257	1.22849	0.547117	0.448228	1.93338	0.549533	2.37696	1.89161	0.387681	0.798705	2.99965		0.927869	1.1285	0.687053	1.57771	1.38174
1.11296	1.04548	1.33347	0.480167	0.894966	10.8922	0.605141	0.629404	3.75467	0.711656	1.61733	1.64962		1.17349	2.3391	0.78629	0.84068	1.62992
1.23698	1.70729	1.33891	0.488021	0.759203	3.47628	0.481407	1.72322	2.92422	0.609879	0.990322	14.8824		1.329	2.03582	0.793088	1.12057	2.81108
1.07127	1.06852	1.3462	0.505101	0.787304	3.64183	0.453829	0.766733	4.5545	0.495044	4.54784	1.50652		0.505569	2.94933	0.612686	2.01197	1.54655
1.28622	1.05425	1.24979	0.557708	0.719342	1.46464	0.59168	1.36472	2.97912	0.609756	1.0183	2.34674		1.06037	1.55047	4.39561	1.89326	2.07339
1.17615	1.08863	1.40904	0.609869	0.821936	3.01348	0.633363	1.25131	2.79058	0.515524	0.919042	1.0516		1.1194	2.02177	0.648841	1.63141	1.43241
1.10798	0.852904	1.18955	0.662264	0.537374	2.2266	0.604987	0.940037	2.45881	0.600781	0.937128	0.491397		1.52238	1.3	0.798852	2.25842	3.07655
1.15144	1.08277	1.23241	0.474952	1.21307	7.05964	0.569957	0.541202	3.41686	0.516099	1.22494	0.512429		0.974778	2.78139	0.997972	1.73974	1.46358
0.950283	0.965308	1.24795	0.501773	0.778388	7.68704	0.598896	0.940159	2.13137	0.541981	1.32982	1.79004		0.568296	2.14971	0.906192	1.53933	2.48219
1.2032	1.05626	1.30094	0.533351	0.977632	2.19812	0.611026	0.998314	3.4624	0.559528	1.27345	2.35645		0.717074	2.38201	0.8844	3.55717	1.33891
1.23327	0.847234	1.35686	0.549699	1.30799	3.8486	0.641353	1.87303	1.75173	0.628937	1.02067	2.83824		0.835016	1.9128	0.838819	3.00911	2.80546
1.0725	1.12769	1.25861	0.51128	0.867455	1.87047	1.03619	1.49985	3.74589	0.480432	0.877689	2.11272		0.67898	1.5754	0.740257	1.09396	2.77368
1.12857	1.0619	1.22367	0.51253	1.57925	1.96018	0.681008	1.2499	2.26655	0.578556	1.15042	1.16325		1.24409	1.79382	0.509953	3.32187	2.81964
1.13673	1.04128	1.31888	0.478174	0.890764	1.96088	0.639023	0.73107	2.3746	0.524297	1.2009	2.49544		1.49205	2.01251	0.809556	2.61076	2.62834
1.00577	0.930771	1.23668	0.733179	0.735287	3.66953	0.463986	1.16242	1.52474	0.538775	1.14992	1.53007		0.800247	2.32583	0.571036	2.43259	2.44429
1.22031	1.03334	1.2619	0.512476	2.16457	5.57456	0.52378	0.774867	0.995266	0.594366	0.782553	3.0569		1.21314	1.91083	0.79151	1.94849	2.04112
1.09845	1.11387	1.26017	0.486811	1.36923	6.92236	0.535834	0.734503	2.18049	0.575786	1.05778	3.01055		1.58957	1.06477	0.964553	3.34312	1.96378
1.10943	0.653765	1.29418	0.488572	0.880165	4.20914	0.491209	1.19875	1.67999	0.574083	1.26444	2.30071		1.61406	3.0187	0.860097	2.94641	9.56426
1.05291	1.08024	1.3193	0.741085	1.29758	3.21212	0.557993	1.50229	2.32137	0.580996	1.97627	2.03899		1.15192	1.81522	1.82404	3.97839	2.22026
1.11246	1.19604	1.34519	0.610075	1.02446	8.06834	0.587848	1.02388	3.49988	0.598005	0.791229	2.14488		0.873198	0.530794	1.08344	2.50079	2.30782
1.18156	1.06566	1.11405	0.500174	0.78077	7.25414	0.513147	1.3109	2.82281	0.49506	3.66424	2.33574		0.972813	1.59633	0.640428	3.39834	3.16976
1.1318	1.06502	1.19282	0.588003	0.901731	6.16132	0.73848	1.25638	2.57986	0.953253	0.998118	2.43801		1.28749	1.33628	0.860621	1.17906	2.35698
1.09961	1.08718	1.19685	0.48739	0.730428	2.01655	0.706484	1.00511	3.82517	0.745824	0.830137	3.87873		0.902237	1.75691	0.977803	0.968844	4.20361
1.23289	1.11767	1.27687	0.458829	1.22396	2.82936	0.626075	1.28991	1.93236	0.599089	1.24367	2.32882		1.28034	0.972122	0.780531	0.625455	4.32374
1.12602	0.956747	1.17653	0.481328	0.775901	1.95207	0.53453	1.17737	0.788842	0.618468	0.848792	2.29561		0.864342	1.19312	0.989851	2.31202	1.5989
1.14734	1.05189	1.18752	0.548912	1.09997	3.48913	0.521685	0.918112	2.11141	0.550757	0.79547	2.65312		1.45621	1.22602	0.747965	2.0829	1.22091
1.10529	1.13615	1.2344	0.497895	0.84034	0.619251	0.694241	1.02912	1.83367	0.512482	0.952413	1.07323		1.93671	1.60373	1.85824	2.99616	2.9336
1.10221	1.1422	1.21692	0.480616	1.14709	0.748967	0.587372	1.02007	1.13453	0.593941	0.885874	1.80488		1.16526	1.4369	1.1394	3.44875	1.4768
1.06467	1.24842	1.19398	0.489424	0.758577	5.01936	0.60639	0.708083	4.89873	0.505967	0.875639	2.62286		0.899416	2.41942	2.6662	2.41876	2.0914
1.63965	1.05425	1.24827	0.490574	0.771073	3.15105	0.554038	1.35741	3.86017	0.53619	0.723212	1.36287		0.884517	1.54371	1.16652	1.53396	1.77826
1.08417	1.10644	1.32793	0.639861	1.98284	1.78839	0.577799	1.33754	2.44538	0.535536	0.560857	3.07172		0.949011	1.7628	0.830238	2.78444	2.0129
1.17901	1.11285	1.23296	0.534972	1.25455	3.71419	0.689633	1.54378	1.27928	0.572585	0.924584	2.24122		1.09999	3.85981	1.2854	4.12855	1.74272
1.07377	0.949538	1.25823	0.486929	1.42521	3.34011	0.745615	1.13625	1.3959	0.533777	1.58394	4.39657		1.12673	2.42018	0.857034	1.42803	3.41694
1.11112	1.01915	1.26776	0.602371	0.646967	3.77624	0.551022	0.597915	3.80997	0.522309	0.838792	3.72207		1.09638	3.63906	1.69333	4.87372	3.00213
1.03179	1.15603	1.5045	0.460893	1.24916	6.23697	0.521405	1.10162	3.52095	0.94381	0.843904	2.22009		1.03502	1.21839	1.3838	4.54261	3.29533
1.07075	1.14709	1.83809	0.520591	1.88564	3.27722	0.489295	2.57031	3.48434	0.531617	0.701953	2.27872		0.771963	1.9393	0.807375	3.25411	3.37228
1.13949	1.00982	1.16587	0.489643	1.23318	4.3195	0.69346	0.908512	0.807969	0.556232	1.01841	1.72017		0.992958	3.51087	0.781888	6.57184	2.30436
1.4261	1.05094	1.21639	0.577831	1.56395	7.86001	0.723739	1.73252	2.16622	0.475889	0.634489	2.29788		3.81667	3.51105	2.11942	0.974391	2.22828
1.12369	1.10861	1.34852	0.492648	1.29589	3.92834	0.550311	1.427	1.90462	0.65652	1.61405	3.43077		1.0649	0.997194	0.793976	1.65525	1.75573
1.12197	1.08281	1.35004	0.715823	0.688587	3.6409	0.701889	1.37163	1.76385	0.6497	0.81865	1		1.43566	1.40988	0.816978	1.11662	1.67382
1.14128	1.09703	1.36383	0.63367	0.66298	3.35438	0.376936	1.42098	2.97485	0.715695	0.86177	1.60283		2.28024	1.74216	0.81577	2.14008	4.91595
1.1481	1.08756	1.12259	0.472812	0.996069	8.87367	0.56623	2.15444	2.26445	0.624649	1.01203	0.49546		0.762477	1.7371	0.811353	1.13232	6.78381
1.76788	1.05509	1.32928	0.473202	0.699963	4.71616	0.861861	0.976086	1.88029	0.578718	0.701713	0.996623		1.86891	0.904957	0.852446	1.79934	3.06403
1.1469	1.00939	1.17364	0.489359	0.736054	3.67303	0.516267	0.717136	1.46577	0.536739	1.43254	1.81965		1.53211	1.48711	0.862365	2.98471	5.54483
1.20632	0.97077	1.22475	0.645554	0.992366	3.20366	0.895367	0.723347	2.42248	0.494331	1.4029	2.6177		1.04235	1.70521	1.25115	2.66119	2.11773
1.13038	1.11216	1.24269	0.468884	0.635419	3.15239	0.441497	1.05126	3.58058	0.667476	0.665319	2.34383		1.19795	1.69745	0.741071	5.30535	8.65444
1.08268	1.11141	1.3034	0.508259	1.20745	1.44388	0.559105	2.36665	3.30119	0.577814	1.23819	3.11802		1.04511	1.49638	1.16262	0.627885	2.37326
1.12495	0.86442	1.71275	0.576309	0.759941	6.84671	0.649295	1.11446	4.46756	0.578894	1.03679	3.07947		1.16255	2.80314	1.34265	2.63815	1.73715
1.11279	1.0936	1.27259	0.493505	0.908044	4.36846	0.572188	1.68037	1.41088	0.747296	0.747839	1.41221		3.53552	1.04083	0.527427	1.3581	3.40147
1.1632	1.03443	1.23873	0.478385	1.03562	2.68208	0.574851	1.86909	1.51094	0.539033	0.701553	4.35142		0.689352	2.97428	0.814427	1.23884	2.31234
1.15198	1.05199	1.25873	0.578406	1.29177	4.88529	0.663559	1.0057	3.21851	0.499767	1.1927	1.38738		0.930202	1.14886	0.759505	1.59747	3.26678
1.14916	1.21033	1.27607	0.608671	0.661611	2.95982	0.740519	1.16985	2.62709	0.612961	2.59711	2.10569		1.06722	2.96121	0.7925	2.78245	3.15147
1.17174	1.09588	1.26131	0.808761	0.608379	2.64518	0.580237	1.12379	2.41723	0.544216	0.648407	1.66947		1.16757	1.90301	2.09108	6.87078	2.89973
1.20801	1.2954	1.18775	0.521646	1.10632	7.32299	0.688179	1.30962	2.58321	0.625531	1.06246	2.50232		0.959539	1.75165	0.642117	2.29443	4.1915
1.08249	1.13984	1.28125	0.428602	1.87279	2.54566	0.72153	1.05976	1.80003	0.641386	0.847235	1.92577		3.52899	1.33473	2.08	1.31198	5.25981
1.19976	0.901178	1.4741	0.537985	0.580198	2.99146	0.609672	2.24326	3.18833	0.515517	0.63936	4.94592		1.65346	1.15115	0.913976	1.58749	3.62468
1.13495	0.852852	1.2955	0.587621	0.876314	1.89575	0.583597	0.755201	2.73309	0.529275	0.909915	2.69161		1.41777	1.05826	0.704911	2.42884	4.46865
1.12473	1.10056	1.24704	0.442876	0.616745	2.12498	0.777184	2.87895	2.18991	0.61646	0.981027	2.45227		1.31503	2.84	1.17494	1.35263	4.96699
1.09238	1.13635	1.2748	0.446432	1.04448	1.46657	0.465598	0.83068	2.09614	0.454712	1.12737	1.56157		0.871433	3.15282	1.02764	1.75228	7.34823
1.15564	1.1065	1.15235	0.559823	2.64582	7.00796	0.533136	0.83186	0.993133	0.5078	0.843162	1.37126		1.06019	1.34855	0.9907	1.96452	2.58568
1.20799	1.454	1.35838	0.627674	0.780315	7.52973	0.677005	1.78773	3.47977	0.562503	1.23807	3.18902		3.56735	1.53451	0.782576	1.87115	6.27536
1.27682	1.12832	1.29492	0.49188	0.743001	3.42359	0.493575	2.30026	3.05089	0.7446	1.30667	4.57875		1.17131	2.29736	1.09496	1.43829	3.70108
1.14488	1.15465	1.34961	0.616502	0.93877	0.578844	0.712969	1.04686	4.23462	0.534757	0.756332	1.28695		1.06132	1.34996	1.25584	2.88742	2.8627
1.10724	1.07116	1.21914	0.468513	1.03792	0.956781	0.490981	1.47969	1.67941	0.544021	0.948288	2.55884		1.05296	1.46059	0.964473	2.2451	4.56879
1.14572	1.13758	1.22241	0.676989	0.780655	2.71195	0.50148	1.20436	5.2252	0.497447	1.77066	2.10115		0.85683	1.46418	1.19557	2.30533	2.43408
1.096	1.12741	1.2725	0.465882	0.81844	4.22541	0.660376	0.921435	2.28797	0.575583	0.76286	3.19657		0.704645	1.83843	1.71338	4.68247	2.18392
1.10362	1.06725	1.38573	0.469455	3.35846	3.52583	0.829041	2.42809	3.24113	0.513631	1.08155	2.29979		1.06263	1.17415	0.936755	1.607	1.55396
1.15749	1.04524	1.21978	0.521245	0.933412	2.50598	0.625964	0.715828	1.92879	0.576686	2.56212	3.65095		0.842602	1.2521	0.761785	3.68591	3.61076
1.0289	0.936641	1.27717	0.45888	0.753922	13.171	0.637869	1.35135	2.65093	0.595785	1.09879	5.61541		0.423635	2.21493	0.743788	1.43421	5.51304
1.17341	1.09144	1.70729	0.499725	2.20859	3.62077	0.656919	0.651502	2.52052	0.566282	0.998679	1.70526		1.54426	1.85082	1.07133	1.83069	2.66636
1.20577	1.05645	1.32433	0.49977	0.763437	2.21006	0.502923	2.77891	2.54278	0.610126	0.865333	6.20743		1.21015	0.632022	1.225	2.43769	2.99797
1.09272	1.05131	1.25851	0.476195	0.894633	0.669286	0.579483	0.754025	2.0827	0.763345	0.719184	2.21328		1.31894	3.43485	1.44613	2.18057	1.44983
1.17717	1.08738	2.47962	0.480881	0.654016	2.89655	1.07124	0.966489	1.92378	0.528169	0.708777	1.77883		0.971047	1.67646	0.805085	1.37574	2.51698
30.1084	1.01266	1.74983	0.606637	1.00201	5.61428	0.604437	1.13061	2.35509	0.800274	1.09505	5.18723		0.75825	1.58674	1.47463	2.52674	2.38823
1.18601	0.933007	1.31554	0.636373	0.638716	5.31296	0.73593	3.01677	1.68374	0.479411	0.934443	2.09742		1.09026	2.89308	0.866201	1.57605	2.25189
1.10772	1.05344	1.46992	0.448373	0.942479	4.40323	0.674359	0.583586	1.37498	0.491941	1.46313	1.55053		1.40192	1.0767	0.786592	2.47827	4.18489
1.13057	0.776634	1.15344	0.493508	0.808101	9.85173	0.699136	2.08264	4.49488	0.461989	0.680441	2.75714		0.951038	1.65918	1.84944	2.32356	2.50859
1.1138	1.11752	1.23752	0.499805	0.706366	1.00937	0.666688	1.70447	2.4588	0.68936	1.04133	2.11598		0.881249	1.31689	1.92792	2.63251	1.75588
1.09314	1.10973	1.30905	0.531423	1.27341	1.46626	0.579846	0.692441	2.88137	0.508715	1.30187	2.56854		0.836416	1.62183	0.930733	1.27628	1.99955
1.08979	1.12831	1.4986	0.483311	1.32993	2.0082	1.04534	0.900293	1.87243	0.525344	0.986297	3.25424		1.03405	1.4663	0.780552	1.48531	8.87952
1.11696	1.08753	1.21872	0.487932	0.595601	2.21012	0.640928	1.3221	5.01505	0.584065	0.770959	1.55811		0.939594	1.10298	1.86709	3.81578	2.71928
1.1072	1.06212	1.31705	0.521043	1.04694	2.35123	0.4469	1.57643	1.96282	0.485153	1.20264	2.0547		1.46378	2.27224	0.85477	2.89249	2.66613
1.63304	1.13832	1.29246	0.514319	0.604696	2.00864	0.55221	1.10112	2.90563	0.558023	1.02336	3.17464		1.66939	1.60091	0.690004	5.99853	2.86403
1.14601	1.855	1.21417	0.46079	0.653313	3.5578	0.611188	1.48813	1.56616	0.589071	1.04177	2.74639		1.18505	1.88637	0.874168	2.38106	7.58261
1.13734	1.32757	1.21776	0.575598	0.635267	4.21054	0.915205	1.06494	1.79148	0.540742	0.960129	2.15967		1.9066	1.83839	2.05212	2.61986	2.04253
1.12571	1.04214	1.16632	0.500433	0.529037	4.46991	0.62497	1.21171	3.871	0.565537	0.878149	2.57947		1.07231	2.2927	0.80094	2.75317	5.02001
1.0876	1.08945	1.28382	0.522104	0.94784	2.26383	0.498986	1.20056	3.39919	0.481483	0.979224	0.85281		1.33263	3.03937	0.671538	1.51002	3.38431
1.09451	1.08113	1.23624	0.583512	0.69346	4.12291	0.564693	1.17466	1.68572	0.434796	0.857811	3.02144		1.31457	2.35527	0.768951	3.41885	1.59552
1.16424	1.15888	1.44758	0.479395	1.01967	7.4956	0.677948	0.891972	1.40757	0.550049	0.766536	1.6597		1.20999	1.57649	1.04933	1.68173	1.55539
1.09714	1.04805	1.24984	0.482653	0.679081	3.6449	0.668969	2.03698	2.55997	0.543518	0.92084	2.34841		0.976482	2.4332	0.755264	1.85242	2.30538
0.934993	1.13912	1.29474	0.773784	0.797793	10.4473	0.611756	1.98399	2.12405	0.525871	1.4612	1.44577		1.0871	1.81353	3.73399	1.68247	1.72962
1.10607	1.12048	1.15872	0.435426	1.29715	2.22674	0.549581	0.770982	2.10974	0.587148	0.446554	1.54534		1.05535	2.23929	0.753293	2.21147	1.34371
1.07781	1.08955	1.19491	0.436261	0.924998	2.67695	0.65803	1.57303	1.86927	0.49394	0.550736	1.62081		1.17614	5.15323	0.798249	1.69559	1.62497
1.11837	0.787563	1.64495	0.512877	0.893803	5.17614	0.496207	0.702221	1.71496	0.480076	1.18576	0.97128		1.12388	1.25845	0.721762	7.22577	2.42451
1.10736	1.09866	1.32649	0.467195	1.31399	2.29549	1.00776	1.09535	4.02895	0.628002	0.993653	2.42121		1.93191	1.49508	1.14105	1.54522	1.21049
1.14999	0.996171	1.23628	0.705265	0.715936	11.5183	0.572922	0.975376	2.7885	0.503624	0.819526	2.35249		0.679174	1.93354	0.658487	1.72282	4.54448
0.917661	1.09657	1.26582	0.566045	1.01814	1.57501	0.513042	0.743046	2.073	0.546133	1.10275	2.22278		0.909626	2.17143	0.978843	3.49804	6.28245
1.09956	1.00566	1.22317	0.446562	1.18816	1.01897	0.534312	0.993508	2.87218	0.481478	0.712284	2.96786		0.846146	2.22508	1.36547	1.86576	2.16707
1.14489	1.05934	1.16929	0.67336	0.862936	8.89791	0.544689	0.686608	2.99929	0.422817	0.881979	3.2456		1.17788	1.22873	1.53851	2.0414	1.45896
1.16409	1.13137	1.18757	0.460005	0.825579	1.47348	1.23171	0.53049	1.69044	0.453984	0.842963	2.07848		1.64099	1.3195	0.840231	1.79839	4.53914
1.0442	1.1823	2.25106	0.898513	0.508521	10.7678	0.680111	1.60093	3.8989	0.475752	0.873103	3.39091		1.01058	1.49092	0.804036	0.741866	3.08259
1.14062	1.17141	1.26656	0.613576	1.4126	2.09195	0.617399	1.02633	4.04314	0.52475	1.02166	3.62068		0.481982	1.13345	1.14111	0.70313	1.58712
1.10209	1.08323	1.32324	0.540475	1.87869	2.88412	0.781276	0.94087	3.60824	0.549195	0.911541	1.9981		0.960491	3.78469	1.11226	37.9947	1.59937
149.416	1.04627	1.34616	0.48137	0.694433	4.25765	0.627502	1.12072	2.44544	0.452577	0.984463	3.48689		0.761729	4.88753	0.5733	3.62017	2.95888
1.12986	0.997222	1.29777	0.483375	1.24843	5.43163	0.626302	4.53615	1.75178	0.470715	0.73719	2.99447		1.00522	1.91352	1.09632	1.47527	3.82107
1.12962	1.07287	1.29009	0.453225	0.838166	2.69005	0.766751	1.76886	4.23237	0.556741	0.967243	3.15123		0.847623	2.91417	0.839973	1.48139	1.04773
1.08381	0.83764	1.29582	0.56461	0.845127	3.15061	0.807915	0.98852	1.75806	0.544041	1.63	1.01955		0.96328	1.24817	0.638263	3.75672	2.49094
1.1887	1.02275	3.21279	0.476756	0.571164	6.5219	0.583942	1.24665	2.21158	0.544395	0.815597	1.96004		0.977898	1.41585	1.35098	1.57287	3.69877
1.09362	1.06329	1.22403	0.518576	0.722641	3.93354	0.726454	1.37216	3.80646	0.694846	0.915055	1.77995		1.40407	1.88398	1.03017	3.2394	1.14622
1.12597	1.07438	1.40642	0.660899	0.714636	2.08452	0.564806	0.574401	2.78017	0.604253	1.01061	1.17255		0.936574	1.98113	0.74716	1.27977	2.31767
1.09005	0.81489	1.23602	0.477172	1.18053	2.45481	0.512081	1.00463	1.9722	0.549531	0.956579	1.64204		2.05943	4.34164	0.533703	2.1814	2.43726
1.20466	1.0404	1.21296	0.866899	1.17811	7.48898	0.563439	1.6877	1.84829	0.49928	1.65959	1.17538		1.30584	1.93756	1.28429	1.33955	4.29751
1.1252	1.06015	1.24138	0.503624	0.872853	2.27446	0.644095	1.09634	2.22632	0.472125	1.37195	3.909		0.765211	2.0902	0.829941	1.49329	3.63529
1.1357	0.940771	1.17092	0.45203	0.966523	6.79557	0.687558	1.1377	3.8811	0.553009	0.9313	5.0256		0.76038	1.37256	0.818661	2.56181	0.85409
1.16435	1.07734	2.04637	0.508746	0.737204	3.06496	0.678856	1.31997	3.07445	0.44546	0.766907	2.37517		1.45312	1.552	1.0106	3.53595	2.20896
1.13365	1.16491	1.24151	0.536134	0.737837	1.60043	0.662418	0.988425	2.72719	0.526854	0.790383	3.3247		0.886386	1.52456	1.29159	2.59363	4.198
0.929245	1.1404	1.11843	0.55769	0.801099	3.88894	0.762389	1.02079	1.33416	0.529975	0.733112	1.52786		0.834955	2.03492	3.12743	3.84101	6.91785
1.07773	1.12299	1.21276	0.472478	0.63775	6.93603	0.560949	2.06272	2.81877	0.569415	0.993183	2.22236		0.789124	1.60982	1.3133	1.31738	2.96408
1.13259	1.045	1.18771	0.498663	1.30843	2.598	0.696827	0.893292	2.5212	0.562336	0.934674	7.56998		1.86402	1.25989	1.59351	2.26264	1.5339
1.10631	1.11446	1.31161	0.60538	2.11934	2.45293	0.959272	1.48742	1.98436	0.463859	0.562097	1.65093		1.52161	1.5543	1.14726	2.4849	3.35267
1.14037	1.13117	1.32357	0.545942	1.05023	2.97377	0.475121	1.57739	2.28828	0.541961	1.01831	1.10668		1.33726	1.36601	0.66733	1.61305	2.6364
1.11092	0.975897	1.23228	0.471346	1.03113	5.77681	0.582935	0.965445	1.62396	0.547591	1.02781	1.6594		0.915256	2.24714	0.676774	4.02085	2.48729
1.14219	1.1589	1.17085	0.742087	0.669617	3.27368	0.689747	1.31086	5.87614	0.585928	1.24922	1.17434		0.6904	1.19397	0.6043	2.28143	3.43465
1.12998	1.10074	1.18633	0.574491	0.756148	0.793651	0.766709	0.499977	2.3667	0.526587	0.706487	2.19004		2.64292	1.43013	0.922665	1.73513	1.51977
1.13225	1.12709	20.0393	0.445737	1.06061	9.78904	0.453994	1.77411	4.12021	0.583891	1.10268	3.17713		0.99162	1.50495	0.802123	1.72189	3.93779
1.035	1.11118	1.18924	0.864893	0.711757	6.03701	0.593556	1.59808	2.43023	0.671004	1.34675	2.83721		0.877381	3.24786	1.17145	2.33225	1.29402
1.02781	1.04561	1.35214	0.611014	1.32987	2.42385	0.59363	1.71489	0.60923	0.584728	0.84752	6.14506		1.81827	3.95707	0.7887	2.15957	1.43391
1.09781	1.09414	1.2812	0.547626	0.593327	2.60457	0.570701	1.4678	1.19641	0.403987	0.669106	1.64168		1.008	2.08324	0.870399	1.62997	1.97564
1.0773	1.10143	1.1936	0.773727	1.66539	8.6699	0.736225	1.14895	2.36051	0.519621	1.05515	1.60399		0.387801	1.68612	1.53959	3.12977	2.93769
0.922709	1.06078	1.44242	0.588895	0.989965	7.44858	0.574185	1.02428	0.869709	0.443035	0.866436	1.01594		1.53534	1.64057	1.14417	1.88203	2.49764
1.17488	1.067	1.20517	0.677064	0.893752	3.51264	0.462032	1.07927	2.88501	0.554287	1.89444	2.50176		1.09038	1.4086	0.892286	3.04266	3.28432
1.12473	1.05639	1.09243	0.503414	0.720059	9.31683	0.98995	1.27789	1.08606	0.538649	0.786035	3.39266		0.805947	2.94201	0.754794	4.58761	4.98327
1.19734	0.915716	1.26971	0.545218	0.707324	7.45624	0.63297	0.47029	2.78721	1.72276	0.881635	6.93483		1.23968	1.75533	0.849467	1.08017	2.91312
1.17662	1.07124	1.14748	0.524476	0.878046	3.75047	0.766782	1.59778	1.31147	0.586117	1.98914	1.98771		2.25062	2.58224	1.1765	2.69233	1.81075
1.17799	1.05873	1.14274	0.575178	0.75491	3.32103	0.713083	0.690755	3.02518	0.580899	1.39063	1.12339		1.84961	4.11466	0.823924	2.06303	3.12603
1.11062	1.12123	1.16384	0.634346	0.802455	1.31405	0.664041	0.9812	1.25014	0.472445	0.838291	0.958482		1.1487	2.09361	1.48456	3.50036	1.12581
1.07496	1.06567	1.17984	0.826384	0.886602	3.68477	0.551071	1.05846	9.67377	0.593693	0.808254	7.00921		2.52494	2.13986	0.764956	2.98642	3.91142
1.12859	1.07915	1.24302	0.469355	0.698327	1.64326	0.628335	2.90114	1.89621	0.627385	0.90077	3.44395		1.43422	1.58729	0.980392	2.96788	2.66623
1.06004	1.11254	1.17662	0.632526	0.903775	1.35296	0.557494	2.61933	1.88919	0.526858	2.69294	2.17539		1.34268	5.4059	0.864987	4.51333	4.9367
1.07203	1.15385	1.2174	0.527549	0.895796	2.85249	0.623282	1.72016	1.79135	0.546091	0.84455	1.17484		0.735438	1.95793	1.17982	2.99634	3.54543
1.17416	1.1017	1.27646	0.557306	1.10472	0.569644	0.546239	0.767062	2.92733	0.508281	1.77445	13.3346		1.22307	1.99294	0.812167	1.87086	1.16567
1.16829	0.796926	1.29619	0.463018	0.517149	3.19601	0.83275	1.68107	1.61526	0.572856	1.80681	0.610748		1.33855	2.79007	0.733411	3.71272	7.28395
1.13162	1.15972	1.83971	0.504376	1.30181	2.69671	0.656126	2.13102	1.71811	1.19315	0.944625	2.35769		1.29117	1.75383	0.972707	5.05556	2.62742
1.14969	0.985623	1.26658	0.465047	0.903355	11.5832	0.589471	1.31811	1.61318	0.725796	0.884443	1.35997		1.11479	1.47012	0.972767	1.97976	3.96405
1.11397	0.857345	1.18358	0.451679	0.858554	3.09616	0.49999	2.15062	3.29913	0.528219	0.975016	1.86526		0.932988	3.88106	0.994026	4.44569	7.4978
0.980093	0.979759	34.6516	0.761427	0.719851	5.31605	0.591214	1.04835	4.7112	0.454657	0.895498	2.29794		0.727459	3.04677	2.18327	1.84735	4.42571
1.11638	1.08697	1.29709	0.6043	1.10793	4.01097	0.669989	1.2194	1.07404	0.54322	1.5148	1.74141		1.67629	1.28305	1.40601	1.82814	2.72805
1.1341	1.15468	1.79371	0.486537	1.35477	4.72814	0.486758	1.41132	1.85077	0.56348	0.564151	2.49256		1.00389	2.24212	0.691179	1.78946	3.12903
1.07298	1.04025	1.26085	0.495631	0.79369	3.43981	0.754547	1.82437	2.76007	0.461322	1.51865	1.69691		0.767516	0.639912	1.66815	6.23832	3.76811
1.12636	1.10803	5.32448	0.474725	0.545785	1.71632	0.627884	0.8799	1.94707	0.468952	0.956154	0.651219		0.959875	2.15246	0.645513	1.18611	2.64883
1.23083	1.08811	1.19984	0.454118	0.657021	0.950728	0.604105	1.29396	2.29907	0.538733	0.589272	0.950091		0.841355	1.89145	1.05604	1.35946	2.71732
1.16613	1.11925	1.18027	0.504194	1.00388	3.0531	0.582271	4.51847	1.49578	0.518534	0.979336	1.25541		1.78035	1.40692	0.881111	4.42903	2.00811
1.15636	0.917579	1.24732	0.645552	0.804009	3.43928	0.557248	1.72609	3.53334	0.852691	1.98066	0.517013		1.23041	2.58862	0.726198	1.2015	1.9059
1.69762	1.10914	1.37578	0.59045	0.855273	5.46045	0.515287	0.655814	2.54652	0.520809	0.794482	0.62407		0.872655	2.58272	1.62145	2.01313	2.97982
1.08298	1.07148	1.33408	0.47421	0.972805	2.19821	0.509296	1.37888	2.27629	0.608467	0.727881	2.25404		0.940082	3.29595	0.730971	1.15303	3.64518
1.10862	1.14532	1.35549	0.724588	0.668126	0.792188	0.579066	0.615577	1.19882	0.541225	1.3495	1.64496		1.38368	1.635	0.61	2.46916	2.9344
1.15216	1.04235	1.23902	0.440921	1.00636	7.05529	0.634191	1.79483	1.07065	0.502244	1.01991	1.53328		1.05688	1.67274	0.746936	3.23492	3.32526
1.13201	1.01909	1.27135	0.47362	0.881982	2.98637	0.624709	2.07747	3.16392	0.601519	1.59399	1.99748		1.90948	2.98111	0.742131	5.25294	2.69943
1.06296	1.14925	1.28865	0.498738	1.15409	9.53621	0.499814	1.83484	4.03707	0.776905	0.813598	0.564353		1.03451	1.34959	0.689281	2.72857	1.59097
1.16214	1.13551	1.17413	0.812084	0.652113	7.4206	0.591754	1.7925	2.24695	0.605521	0.810676	1.99191		0.748375	1.48683	0.559363	1.20047	1.98369
1.6608	1.03265	1.24966	0.478126	0.827621	1.37207	0.887991	1.05417	2.36736	0.485799	1.04324	1.88788		1.24734	0.849199	0.964524	2.11754	1.56634
1.17829	1.03003	1.32332	0.463192	0.768534	5.28453	0.591394	0.829883	5.25864	0.570768	0.728539	2.0131		1.41634	1.59905	0.533199	1.05144	4.43808
1.17989	1.09339	1.13523	0.676037	0.657385	2.86502	0.713307	1.31763	3.53498	0.56171	0.871309	0.471721		0.760179	3.32747	0.85683	2.18727	2.88585
0.947749	1.12419	2.05683	0.484392	1.21535	6.91201	0.554511	1.0514	2.05784	0.492604	1.1811	1.92504		1.35639	3.5198	0.964582	0.858987	1.70256
1.17022	1.03702	1.18867	0.50496	0.842587	4.29523	0.483835	1.26588	1.98295	0.524184	0.951358	1.53956		1.02427	2.3045	0.942134	4.25452	3.96275
1.14457	1.11772	1.65988	0.490516	4.7776	0.757311	0.537111	2.09267	2.77145	0.777844	1.07106	2.2063		0.516201	2.39567	0.815048	5.41888	2.40197
1.2991	1.12416	1.31892	0.479114	0.847395	2.10928	0.508213	0.88261	2.56016	0.857326	1.02752	1.30524		1.00918	1.35974	1.16444	2.2654	2.96116
1.1166	1.05978	1.23563	0.483114	1.12658	1.63825	0.709305	1.11757	1.50576	0.54417	1.16261	3.939		1.11075	2.36833	0.659973	2.06822	1.01963
1.15289	0.949223	1.43401	0.505777	0.919192	3.16315	0.875614	0.970227	4.43141	0.617539	0.830807	1.1896		1.09713	1.51474	0.824808	3.0572	2.89348
1.20279	1.0919	1.38686	0.567803	1.14197	3.37174	0.531231	2.24037	2.30762	0.500895	1.70565	3.12233		1.23906	1.21272	0.911654	3.15597	3.28547
1.07578	1.10544	1.62451	0.745359	0.785145	2.5191	0.553725	1.04142	1.77517	0.779063	0.732601	2.70848		1.21443	1.38821	0.845019	4.30951	2.24614
1.24231	1.09806	1.28058	0.521145	0.973054	5.30783	0.76957	2.40155	3.52627	0.530622	1.35412	2.22872		0.687157	2.42577	0.860044	2.49658	3.07729
1.93049	1.2044	1.34834	0.926223	1.51972	3.50328	0.644905	0.827199	2.62025	0.603618	0.963609	2.79155		0.801752	1.70194	1.01127	4.70945	1.58065
1.15627	1.10489	1.29532	0.614595	2.444	2.16356	0.620146	0.955692	1.42451	0.556939	1.1042	2.08119		1.23136	1.72728	0.997868	2.2303	4.15644
1.01833	1.13288	1.30651	0.523179	0.903592	4.18262	0.64332	0.585621	3.22159	0.482294	1.22466	3.72655		0.940311	2.60783	0.86934	1.52262	4.65834
1.11379	1.08339	1.29553	0.519856	1.39881	2.61394	0.556524	1.30913	2.24773	0.582488	0.905181	1.56793		1.27869	1.93848	0.890364	2.65573	2.84754
1.07382	1.13163	1.16406	0.479137	0.705581	1.46422	0.507677	2.17695	1.14038	0.585644	0.775388	3.0751		0.809146	1.92061	0.705144	4.91973	1.86311
1.13831	1.08646	1.17391	0.458502	0.74722	2.87584	0.540474	0.864644	3.46401	0.494115	1.17232	4.28337		0.664694	0.760004	1.0426	3.02076	2.15747
1.20848	1.12202	1.25967	0.557192	0.559692	3.79525	0.693395	0.801065	2.43802	0.488359	0.853623	2.75146		0.702586	2.95089	0.946045	1.6382	7.30231
1.11586	1.07037	1.34884	0.536816	0.580565	9.54401	1.11384	1.18776	1.41627	0.518448	0.671073	3.9165		1.14538	1.47061	1.31465	3.08612	3.23314
1.1101	1.09093	1.32106	0.512037	0.882532	1.34242	0.62587	0.872758	2.40476	0.590487	0.86314	3.74246		1.14189	2.68014	1.54178	2.05156	10.7206
1.12822	1.07997	1.26854	0.497905	0.870524	3.26254	0.604294	0.863733	3.93913	0.656444	1.17158	6.22257		0.907069	1.85794	0.857338	1.51367	2.57281
1.15953	1.41552	1.28753	0.580256	0.925124	6.59957	0.566153	0.823149	1.50972	0.561145	0.797778	2.94309		1.93148	1.2129	2.69074	1.95266	2.07208
1.13811	1.04283	1.17075	0.464168	1.34725	3.53087	0.502999	0.911871	3.0506	0.588208	1.1382	1.95278		1.62815	0.799053	1.99298	1.81993	3.80794
1.11372	1.10924	1.28114	0.455685	1.02862	5.15299	0.693638	0.979426	3.97506	0.572411	0.712892	1.91381		1.0005	1.44028	0.744102	1.36523	2.65255
1.07305	1.11204	1.24966	0.517784	0.945591	4.67201	0.635485	1.6889	2.54557	0.530128	0.925597	1.20757		0.916464	2.89595	0.841345	2.11743	5.33655
1.18445	1.11272	1.89673	0.579401	1.42852	3.84842	0.656022	0.91485	3.15078	0.478415	0.898737	0.490372		0.965739	6.48545	0.711451	2.717	1.83875
1.15084	1.03401	1.19175	0.551217	0.778542	6.38258	0.755673	1.03921	1.44925	0.473613	3.09553	3.1885		1.12139	1.71395	0.942867	2.24767	2.93854
1.15918	0.895893	1.15239	0.632143	1.05785	6.34792	0.577346	0.882444	0.923198	0.564537	1.00581	1.51237		1.32894	2.30678	1.0029	1.50426	3.6829
1.11806	1.05009	1.1913	0.474765	0.698178	1.82825	0.716052	1.01317	3.4499	0.560584	0.652103	2.8681		0.893634	1.89584	1.1032	3.22566	1.90999
1.10629	1.14846	1.27456	0.481005	0.71543	5.63537	0.615463	1.89912	1.40168	0.527423	0.609443	1.04447		2.04909	2.63818	0.838007	3.85307	2.06072
1.16704	1.11104	1.19093	0.544297	5.41507	3.68855	0.682127	0.866743	3.06297	0.489102	0.9303	4.52739		0.949968	1.77464	0.931724	1.71081	1.3423
1.11355	0.771224	1.3319	0.470019	0.737321	3.06278	0.741974	1.38965	1.23182	0.891971	1.72979	3.01298		0.861022	2.56356	0.845592	2.79135	4.2459
1.14859	1.0703	1.28758	0.524199	1.84356	3.94188	0.559847	0.852734	3.41114	0.578739	0.969828	2.18793		1.94134	1.6872	0.646529	5.28944	3.96122
1.11025	1.132	1.76966	0.559362	0.784102	1.33358	0.76574	1.06996	2.7286	0.567084	1.61269	3.02196		1.2471	1.22269	0.917353	4.09089	3.91446
1.73216	1.05449	1.4731	0.495881	1.25935	2.54847	0.581372	1.22566	2.50015	0.587585	1.26015	4.64052		1.61843	1.1411	0.758568	1.80712	1.8793
1.1516	1.13926	8.89184	0.498501	0.979246	2.33337	0.619097	0.905531	2.34658	0.56045	1.00137	3.268		1.04974	3.36299	0.889065	2.83821	2.02617
1.15124	1.06983	1.34383	0.589585	0.732003	7.5271	1.13327	0.634799	2.48991	1.0831	0.638295	1.53513		1.82825	3.20515	2.6918	7.35069	3.78064
1.08974	0.74249	1.66755	0.504563	1.10652	6.39771	0.486964	0.931277	2.3033	0.474546	0.761322	3.31227		0.882906	1.87483	0.840486	1.2235	2.35154
1.11746	1.09578	1.24894	0.632839	0.714718	5.89921	0.738086	0.791901	4.76948	0.560676	1.93934	1.48515		1.20268	1.7902	1.07026	2.55235	3.09434
1.094	1.09637	1.24632	0.49372	0.843571	3.02837	0.576448	1.17226	1.28231	0.635839	0.929003	7.78436		1.00803	1.40637	0.711226	0.94237	3.1532
1.35948	1.18968	1.28056	0.535881	0.433514	2.84005	0.522712	0.87162	3.186	0.548994	0.825754	2.69159		1.07765	0.659689	0.671778	3.97233	2.98944
1.12171	0.989714	1.19905	0.497016	2.25922	3.92154	0.685338	0.99187	0.969714	0.526609	0.659961	4.39092		0.450538	3.46886	0.728118	3.08074	3.27958
1.17548	0.805819	1.20866	0.480548	0.686079	5.70619	0.545717	1.81424	2.7874	0.533425	0.944207	3.6448		1.28057	2.56294	0.915304	3.88417	2.07943
1.14037	1.07631	2.21481	0.494034	0.792805	3.93066	0.506278	1.07542	1.20963	0.481042	0.880259	1.58355		0.830726	1.26784	0.799421	3.5278	1.34524
1.15501	1.11452	1.14037	0.531245	1.01636	18.2944	0.792051	1.33508	3.83148	0.81772	0.950572	1.38387		1.15363	2.06144	0.630598	4.85331	1.59109
1.81545	1.07967	1.22075	0.589397	0.688479	6.1583	0.633666	0.942177	0.922411	0.666617	1.53798	2.49765		1.07282	2.02059	1.08351	2.65539	1.72784
1.13456	1.00278	1.31269	0.492496	0.698893	8.94504	0.516137	2.06214	1.59777	0.548331	1.16374	1.84798		0.63833	2.71351	1.15764	2.49093	3.87846
1.12807	1.08885	1.33564	0.456324	1.25141	3.03709	0.597595	1.29356	0.94052	1.33109	0.754718	3.48279		2.26933	1.90366	1.64113	2.09537	3.12339
1.13639	0.799255	1.17311	0.840846	0.478621	2.11022	0.642804	1.04012	2.60723	0.519516	0.874774	1.59087		1.12702	1.35355	1.01735	1.08171	4.18695
1.17193	1.0392	2.01978	0.53273	0.602381	9.72353	0.582251	0.873441	4.18588	0.784639	0.990957	3.53546		1.38112	1.31693	0.875556	2.47936	7.52898
1.18953	0.979382	1.32132	0.555167	0.725272	1.54906	0.644646	1.31619	1.36608	1.56091	1.19909	3.69646		1.74696	2.20087	1.30624	5.64502	2.81882
1.07281	0.990585	1.21512	0.587336	0.807304	0.536116	0.610029	0.682742	4.75603	0.517954	0.987204	4.81538		1.22487	1.62775	0.966311	2.22071	2.96686
1.14439	1.12844	1.42566	0.48892	1.09186	4.04223	0.622227	1.54209	1.92248	0.520903	0.612178	3.36652		2.10854	1.79852	1.37086	1.6558	0.9336
1.19448	1.06692	1.1835	0.745026	1.49709	2.84	0.518567	1.2569	2.46352	0.52779	1.15135	1.46168		1.61407	1.90957	1.42095	2.01462	2.63071
1.12628	1.13993	1.22584	0.481416	0.646015	4.5532	0.614942	1.95805	1.32229	0.672638	0.883625	1.15797		0.780943	1.98799	0.927877	2.03137	3.66636
1.06385	1.10368	1.20575	0.515846	0.825644	4.58187	0.572008	1.98224	2.39637	0.547845	2.54397	3.48427		1.32791	1.77074	1.90901	5.05652	1.21427
1.0473	1.11579	1.19348	0.598345	1.34611	4.87368	0.624491	1.33884	2.88459	0.453141	0.436698	1.89274		1.17353	2.23165	0.652772	3.77748	3.967
1.16959	1.09281	1.2951	0.50264	1.11517	10.1067	0.518495	2.9059	1.37817	0.522664	0.741083	2.18147		0.933026	1.0774	0.865926	0.957215	1.45556
1.49224	1.1074	1.22044	0.498831	1.57078	3.02073	0.549305	0.960245	3.13915	0.548273	1.07841	1.90974		1.2661	2.04038	1.03441	1.38187	1.52326
1.5666	1.11511	1.18706	0.525411	0.819693	3.05127	0.998748	1.01883	1.98952	0.508837	0.788822	0.522934		1.71366	1.11105	1.61106	5.9194	3.03417
1.11246	1.13695	1.20205	0.786873	0.686588	1.65418	0.673004	0.959812	1.9475	0.599635	0.904237	3.12519		1.4644	1.90397	0.967612	0.817833	4.01755
1.09913	1.11968	1.31584	0.62368	0.629468	2.28502	0.537252	0.945555	1.77838	0.587704	1.11602	4.13499		1.50779	1.24093	0.970541	5.62328	3.64343
1.13223	1.07283	1.26831	0.529132	0.669423	6.67128	0.50592	1.90169	2.20963	0.863001	0.803477	1.56567		0.756606	1.54201	1.06354	2.31946	1.06887
1.15428	1.02199	1.30821	0.799173	0.920871	1.62104	1.00498	1.05398	2.89323	0.463341	1.43202	1.91047		1.53344	2.25493	1.28292	2.91628	3.20914
1.07554	1.11063	1.2054	0.503043	1.91105	17.3393	0.584867	1.26589	2.26731	0.571226	4.03537	1.45676		1.00691	1.38412	0.82504	2.278	4.2212
1.20013	1.01722	1.16307	0.577671	1.50789	2.53464	0.586567	1.04766	1.6757	0.542098	0.784502	4.7273		1.32686	2.03115	1.00041	1.72037	4.12192
1.14348	1.12514	1.35396	0.440593	1.03028	5.98995	0.554684	1.44232	1.76546	0.543202	1.21461	1.37178		1.02346	2.17436	0.709879	1.42789	2.09124
1.13981	1.02678	1.20079	0.577371	0.673864	3.98505	0.628469	1.55995	2.08055	0.512062	1.63685	2.68709		0.806343	1.31994	0.622228	1.85726	1.77446
1.12239	0.99093	1.29817	4.0157	1.8789	3.3015	0.538526	1.04168	3.44827	0.612824	0.948099	1.95887		1.11743	2.0754	1.14165	1.65601	2.81984
1.28779	1.10106	1.2833	0.758431	0.736304	2.45064	0.831935	2.32043	1.68642	0.5487	0.70258	4.25525		0.826254	2.86039	0.951793	5.54127	3.51408
1.09547	0.965372	1.23083	0.476457	0.537644	3.34707	0.747812	1.13629	1.79656	0.488036	0.816346	1.4355		1.62117	2.29508	0.934628	1.07027	2.97909
1.14327	1.08602	1.36214	0.482007	0.825976	2.43467	0.520962	0.606316	5.15012	0.830608	1.43333	2.10199		1.16126	2.23827	0.671325	2.81472	2.15037
1.14681	0.963516	1.19833	0.450979	0.781266	1.47838	0.767674	1.48505	3.4053	0.494084	0.827279	2.17288		1.16231	2.35873	0.780071	1.26836	3.54937
1.10132	1.0417	6.91414	0.481676	0.743608	3.61635	0.601726	1.08584	3.36908	0.604491	0.854574	3.6583		1.94067	1.74282	1.21382	0.915886	2.09086
1.09497	0.765015	1.27983	0.522863	0.731489	2.5022	0.71227	1.60439	2.89537	0.54493	0.535666	1.70351		0.750132	0.461736	0.911281	1.98021	3.8361
1.22223	1.14318	1.08032	0.723415	0.927982	3.06513	0.711765	1.38728	2.19223	0.529559	1.51623	2.02603		0.711458	2.28097	1.0961	2.42929	2.87969
1.0961	1.12845	1.24762	0.458768	0.871546	4.60095	0.614601	0.724182	1.03551	0.496389	0.949048	3.43329		1.41461	1.11549	0.802204	1.68402	4.5438
1.04034	1.07514	1.26424	0.576481	1.3717	5.23698	0.673314	0.862595	6.19637	0.450887	1.03636	1.41786		1.06697	3.88701	0.780307	1.54896	3.71586
1.1013	1.00749	1.16888	0.464973	1.05141	4.72394	0.542755	2.79862	1.8656	0.560947	1.01165	3.80784		1.13558	2.99745	0.887891	1.94989	2.67119
1.09198	1.10941	1.32507	0.535502	2.32156	7.38117	0.452395	0.627782	3.31429	0.565844	1.11006	1.11106		0.674551	1.74507	0.803789	3.21814	3.22413
1.19162	0.883057	1.18885	0.591185	1.8563	2.72682	0.987454	1.21341	7.33315	0.531031	0.761081	2.41264		1.09168	1.94181	0.871863	1.3818	4.06008
1.06681	1.17625	1.45131	0.590499	0.994653	2.20165	0.577973	1.26317	0.923124	0.610807	0.809803	1.20403		1.03776	1.94985	0.760499	0.927259	2.2069
1.07155	1.05361	1.35997	0.49497	0.903505	2.27699	0.566616	1.29367	4.86716	0.558778	1.0862	3.03419		1.70526	2.51712	0.765885	5.4828	1.85854
1.21228	1.04844	1.59204	0.638948	3.8638	4.7674	0.498227	0.88213	1.47277	0.450947	0.947874	4.29143		0.913634	0.829096	0.957393	0.951663	3.20626
1.15431	1.00391	1.27397	0.435871	0.785269	3.1689	0.605866	1.31004	1.99938	0.637844	1.05248	3.93061		1.23666	4.0293	1.02272	1.95286	3.6104
1.13253	0.771988	1.26873	0.448647	0.728908	2.59086	0.653394	0.731145	1.14929	0.595812	1.00941	1.5913		0.978786	1.72284	0.879269	1.9419	2.93628
1.14033	1.08684	1.20761	0.483561	1.22503	1.45031	0.689938	0.721767	2.59827	0.490112	1.17404	1.63871		0.973239	2.59773	0.9894	1.69562	1.23452
1.09767	1.07809	1.28951	0.51395	3.07484	2.12676	0.626182	1.17227	1.59089	0.538118	1.24506	4.28029		1.26606	2.31546	0.533547	0.738728	1.3605
1.10094	1.36504	1.18338	0.476935	1.03186	2.69669	0.614877	1.27471	2.36901	1.71776	0.724108	2.5894		2.4796	1.31636	0.971716	3.00223	1.32726
1.16166	1.09349	1.33433	0.74485	1.02844	2.45762	0.640196	1.48864	4.36415	0.48576	0.798351	2.82608		0.721931	2.30152	0.649091	1.76401	1.59437
1.10479	1.08617	1.45548	0.673435	1.47764	6.55755	0.691479	1.04243	3.14692	0.541027	1.11528	2.52952		0.884828	1.69836	0.842681	3.16753	2.81301
1.4616	0.898253	1.24693	0.509376	0.625025	4.97676	0.786514	1.92696	2.17741	0.58796	1.13095	2.50924		1.12151	3.41452	0.65244	4.74184	3.51298
1.21193	1.10594	1.21175	0.525852	0.692959	1.90655	0.59652	1.03615	2.58914	0.696913	0.476034	0.696078		0.78187	1.57644	0.786867	1.87408	1.60353
1.16893	0.826522	1.24923	0.573423	0.791596	0.680622	0.584721	1.09843	2.13838	0.623222	0.954917	2.99709		1.191	1.09625	0.9286	1.39873	3.28433
1.16081	1.11595	53.2258	0.464589	0.922837	2.29848	0.605484	1.07352	2.44077	0.467163	0.940867	2.36047		0.98842	2.37487	0.898617	5.45467	4.77204
1.14831	1.04863	1.72362	0.471952	0.68712	8.71992	0.68009	1.00734	1.79853	0.562765	0.768915	1.3342		1.18811	1.08635	0.980428	2.67882	2.40526
1.09592	1.12135	1.27523	0.450665	0.620262	7.76688	0.677431	1.09853	2.67857	0.487049	0.746687	1.46864		1.23234	2.09515	0.766492	3.99984	2.06385
1.18784	1.11579	1.1268	0.549501	1.87189	1.84699	0.526788	1.76678	0.915957	0.52585	1.50938	1.37921		0.855452	1.54373	0.790505	4.09793	2.11015
1.12647	1.09101	1.26683	0.566779	1.41794	1.92142	0.631441	1.287	2.14871	0.537854	0.624419	1.80849		1.41837	1.3948	1.06348	4.28725	2.92566
1.15223	1.21001	1.27802	0.623365	0.934769	3.77465	0.645304	1.7607	2.79449	0.573201	1.01518	2.37251		1.3754	1.77965	0.605818	4.64737	4.31247
1.17439	1.09667	1.21126	0.482037	0.990126	2.64768	0.672535	0.866059	1.79001	0.48063	0.837654	1.40496		0.776084	1.50432	0.695762	1.20636	3.19577
1.73295	1.12129	1.93421	0.488983	0.797083	1.34932	0.468566	2.10554	1.16838	0.476611	0.71678	0.496791		0.943524	2.00313	0.746079	1.80958	2.11976
1.13433	1.12494	1.27106	0.540309	0.827656	2.53501	0.542301	1.12774	1.65438	0.589135	0.861737	1.278		0.837447	1.13136	0.932954	1.37858	2.32501
1.19116	1.0269	1.21508	0.458372	0.980735	4.38409	0.599565	1.23551	1.77341	0.660279	0.834098	1.60935		1.48678	1.73343	0.94114	3.12423	2.47817
0.999297	0.796688	1.23978	0.515159	1.3447	3.82669	0.661447	0.788079	2.15389	0.571896	0.752128	2.89605		1.33125	1.30412	0.88271	1.59509	2.42538
1.035	1.1446	1.28338	0.591707	0.966653	2.25877	0.631081	1.31735	1.58847	0.523342	1.16387	1.49644		2.19964	1.7845	0.822487	1.5525	1.25431
1.16586	1.09367	1.24894	0.485861	0.855667	4.18012	0.651443	0.73548	2.80337	0.537355	0.725765	1.26613		0.94311	1.50212	0.996653	3.21788	2.10405
1.11392	1.09834	1.47277	0.772219	0.817293	2.10209	0.540048	1.03343	3.15438	0.55142	0.445179	1.39186		0.694583	3.14349	1.31788	0.905886	1.59057
1.07883	1.07563	1.19603	0.653145	1.2435	5.87313	0.648222	0.764653	2.50144	0.749209	1.60322	1.60858		2.28985	0.450508	1.26972	2.75423	3.38456
1.09756	0.913865	1.10674	0.508627	0.898522	3.19426	0.548788	1.58523	2.05017	0.562524	0.876173	0.513945		1.02315	1.72786	0.838844	2.60543	2.42925
1.09936	1.13192	1.22023	0.585124	1.07915	2.16654	0.688793	1.03534	3.20336	0.702949	0.882971	3.01812		0.535369	3.23701	0.946169	1.9012	4.53882
1.19033	1.06239	1.24497	0.503529	0.803504	2.85624	0.611713	1.17681	1.85096	0.510286	0.800189	1.22187		1.18097	1.36941	0.954445	2.22507	1.82107
1.11154	1.01715	1.24096	0.497142	1.36824	3.50112	0.631038	0.88933	2.21656	0.532492	0.941884	2.31254		0.965757	2.34178	0.834612	3.60898	1.87097
1.15573	1.07914	1.23944	0.519429	0.701311	1.69176	0.493978	1.77375	2.54949	0.537484	0.892428	3.59778		1.14032	2.40857	1.05614	2.0736	4.29851
1.11566	1.04187	1.25641	0.562676	0.820131	3.04567	0.48511	0.874664	3.73788	0.567462	0.711716	2.44723		0.806609	1.29753	1.04322	1.28489	2.0566
1.14998	1.01545	1.20631	0.432453	0.677516	1.85183	0.537726	1.01524	2.11197	0.561087	1.5074	2.84851		1.61465	2.68012	1.41521	1.1462	2.40194
1.13226	0.947381	1.24317	0.561939	0.736689	4.46892	0.572303	1.74851	2.86889	0.480963	0.902474	0.938284		1.19654	2.68588	0.845392	3.37817	2.20448
1.13983	1.19745	1.18138	0.485618	0.899103	3.51561	0.535273	1.37737	3.71587	0.608888	1.54124	2.88487		1.10589	1.42665	0.947049	4.99876	4.188
8.29044	1.06641	1.23762	0.441141	0.549395	6.33311	0.937277	1.20088	3.6064	0.610254	2.36166	1.41217		0.770488	1.01329	0.89707	2.08746	3.73927
1.17019	0.934231	1.21681	0.482527	1.3797	2.58549	0.589312	1.5856	1.90941	0.570551	1.60887	1.16106		0.790969	1.43035	1.11244	1.65818	2.42492
1.08386	1.12019	1.41112	0.881513	0.621796	1.68451	0.574197	2.02302	0.898433	0.540282	1.01483	2.15884		1.92955	2.33044	1.02167	2.25386	3.27475
1.15168	1.12478	1.25839	0.655404	0.611674	5.03603	0.640827	2.28048	0.889582	0.539244	2.63638	1.36023		0.726704	1.22956	1.10256	1.50303	2.56977
1.16569	1.11364	1.25452	0.58663	0.837297	6.58673	0.598336	1.17068	2.1738	0.602582	1.453	1.34232		0.886353	2.12287	0.825743	2.13861	3.24846
1.15714	1.07664	1.31142	0.753502	1.57846	4.9427	0.567398	1.45487	2.99614	0.477482	0.860222	2.11097		1.3221	2.08022	1.28879	2.96535	0.796651
1.05654	1.04382	1.31515	0.576513	0.913055	4.56821	0.525433	0.833496	2.36274	0.579256	0.707596	1.14373		0.815419	1.36968	0.796933	2.0951	1.25657
1.14882	1.07734	1.24239	0.51042	1.71504	1.33632	0.690631	1.85664	2.31548	0.509992	1.56348	1.15854		1.27296	1.76058	0.880841	3.80303	4.57631
1.10151	1.15536	1.71791	0.649454	1.61759	2.03721	0.49803	1.11466	2.8032	0.576027	0.726098	2.08115		1.38981	2.48603	0.936673	3.85591	3.16691
1.14148	1.14502	1.76425	0.666377	0.503387	2.42039	0.732005	0.895919	4.33388	0.536644	0.838176	2.31801		0.725524	1.91625	0.878625	2.2066	2.34118
1.04171	1.13059	1.35384	0.510075	0.959239	1.50269	0.540965	0.732312	1.80151	0.507429	0.76043	1.53162		0.666513	4.73397	1.1862	2.22072	3.1381
1.14702	1.1174	1.2093	0.456948	0.83824	1.18032	0.486206	0.924176	2.19183	0.531061	1.66238	3.14144		1.05467	1.2093	0.849049	7.55427	2.20994
1.16486	1.08964	1.31348	0.48821	0.92102	10.5481	0.598446	1.67111	2.27458	0.453388	0.75908	1.73974		0.845912	2.02116	0.938542	2.17498	4.38468
1.07832	1.08413	1.23593	0.495173	0.678269	6.60432	0.486954	0.648391	2.08015	0.567679	1.23313	1.59714		1.64417	3.65569	1.11614	1.13982	2.12082
1.0867	1.14334	9.26379	0.502966	1.05082	4.43853	0.640169	1.58518	2.59307	0.62393	1.20237	2.2664		0.886956	1.08982	0.791667	2.03061	1.46705
1.18128	1.06199	1.34153	0.794823	0.868643	2.12465	0.531133	0.624206	3.13527	0.629496	1.60898	1.14689		1.00284	0.676198	0.717118	2.16682	3.69061
1.04045	1.07738	1.33134	0.629824	1.02173	2.35151	0.948431	2.10133	2.20463	0.646475	0.66887	1.78109		1.15726	2.18601	1.77496	1.63894	4.41033
1.18965	1.10383	1.30866	0.509683	0.573992	6.23067	0.736566	1.10512	1.99642	0.489606	0.98344	2.32273		0.903201	1.09167	0.496213	2.32832	3.17377
1.17726	1.09279	1.50456	0.456674	1.37053	4.31734	0.551495	1.1595	3.80939	0.54654	0.773501	1.27753		0.894363	2.2681	0.496677	2.46995	4.36602
1.13795	1.09498	1.23582	0.451315	0.732756	9.90638	0.564868	1.19168	1.91305	0.552517	1.03157	3.35665		0.860704	3.50765	1.01704	2.42257	6.20411
1.15066	1.71011	1.28268	0.485274	0.890024	4.72475	0.630206	0.971615	0.847863	0.592837	0.628992	2.05247		0.673484	1.20014	0.998841	3.64857	1.76001
1.09608	1.12869	1.22674	0.609523	1.16296	3.09349	0.679147	1.1047	2.68795	0.512205	1.22766	2.84529		0.739241	2.88268	0.729275	7.20825	4.41717
1.18482	1.26189	1.28283	0.483427	0.82894	2.12417	0.566503	0.926814	0.897529	0.510456	0.981249	9.73619		1.37973	1.71371	0.753428	6.4989	7.78579
1.19836	1.05872	1.17988	0.702844	1.23714	6.46984	0.51504	0.740488	2.32851	0.605958	0.650064	2.08942		0.876034	1.95341	1.42784	1.27302	1.30615
1.21393	1.13281	1.33631	0.574404	0.788792	4.80276	0.735963	1.17165	2.29093	0.493332	0.624453	1.91485		1.12311	1.12222	0.890786	1.59464	2.39816
1.05771	0.984529	1.28641	0.508779	0.710766	4.9884	0.478191	1.69947	1.28696	0.528248	0.838064	1.93387		1.02108	1.94642	1.64585	1.88129	4.39897
1.09784	1.06982	1.27076	0.459865	1.70746	4.78603	0.828222	0.744835	1.91388	0.523576	0.857835	1.79307		0.88888	1.89161	0.650531	2.47517	3.80419
1.11441	1.0989	1.23622	0.509802	1.42175	7.52428	0.913927	0.885141	2.49136	0.527729	0.93842	2.55828		1.48984	3.01057	0.888137	4.2554	2.39368
1.19639	1.12858	1.68864	0.617597	0.501331	2.70242	0.57978	1.02621	1.92794	0.590109	0.79329	2.58617		1.94787	2.21533	0.833252	3.03451	4.65024
1.64478	1.02079	1.22535	0.493806	0.793216	3.11939	0.605504	1.02604	2.41043	0.716574	1.04378	1.55101		1.33496	1.33906	0.963601	2.46193	1.94226
1.16788	0.920083	1.2042	0.443199	1.67395	6.6942	0.642111	2.27323	1.53141	0.544955	1.18625	0.766106		0.840451	1.86334	1.01097	2.51572	3.98552
1.20251	1.89758	1.33477	0.551301	2.06631	3.07467	0.519163	1.96075	5.00208	0.73094	1.04827	3.10448		1.72396	7.20109	0.878503	1.31568	3.81055
1.1668	0.992401	2.09275	0.630864	0.573463	4.7069	0.612848	1.08016	1.79794	1.0679	0.916977	2.07741		1.03422	2.37717	0.78262	3.93412	1.95149
1.07543	1.29106	1.23445	0.453722	0.842048	3.07737	0.640642	1.13747	1.5625	0.734967	1.26047	1.15331		1.0796	2.98835	0.841419	0.69793	2.23276
1.12161	1.11271	1.3163	0.484617	0.94603	2.56984	0.617146	0.931691	1.12483	0.595005	0.654197	1.43223		1.74233	1.25166	1.06611	2.07526	2.19569
1.14798	1.1219	1.26047	0.513752	0.830586	4.71051	0.494746	1.72759	2.9106	0.554914	0.547788	1.30841		0.99312	1.84615	2.21024	2.42751	3.91579
1.15185	1.12839	1.1795	0.488591	0.734262	1.46652	0.640356	1.08256	3.49886	0.517261	0.998143	2.86635		0.962053	2.51999	1.24918	2.64823	5.10442
1.14153	1.11058	1.29942	0.478993	0.586818	2.8601	0.739263	3.03293	2.27701	0.508979	1.06985	3.99654		1.30745	3.22332	1.05637	3.8667	5.63277
1.1172	1.07114	1.14324	0.74247	0.695692	4.8599	0.583701	0.78733	1.86476	0.425702	0.756403	3.0613		1.94946	3.65901	0.65167	2.77027	1.71374
1.0669	1.08018	1.19295	0.513699	0.725911	1.13467	0.653269	2.21187	2.91414	0.550291	0.789737	0.862757		1.21038	1.77678	0.956502	1.77102	2.72481
1.18104	1.11026	1.27478	0.508797	0.693453	5.22651	0.576619	1.17704	1.93638	0.679953	1.32517	2.21103		1.16489	1.99584	1.07123	7.3852	2.57379
1.17613	1.0856	1.33385	0.497465	0.86458	18.6754	0.603615	1.43463	1.68233	0.487018	1.42619	2.89027		1.45474	4.01791	1.40691	1.70827	1.82485
1.11551	1.19792	1.28746	0.518676	0.93206	8.30488	0.521422	0.823996	2.54994	0.556034	0.876823	1.22063		1.21646	1.87303	0.665349	2.7726	3.23353
1.25563	1.04119	1.20326	0.594026	0.926727	3.09123	0.533326	1.09178	1.91012	0.565043	1.05859	3.39049		0.895	1.65218	0.703548	2.21949	2.39617
1.1487	1.52357	1.14886	0.472388	1.24989	2.5199	0.597279	0.970019	2.57048	0.578773	1.30005	7.29288		1.14329	1.27784	1.13994	3.36223	2.94506
1.13574	0.962587	1.37008	0.462955	0.921228	5.96034	0.552608	1.57663	1.64367	0.493902	0.707562	2.00073		0.476812	1.44323	0.8559	2.32786	2.21649
1.17626	0.959255	1.31315	0.497137	1	2.7794	0.541348	2.1969	2.38436	0.702749	0.948465	1.54614		1.3093	1.91554	0.904247	4.70072	2.55737
1.11932	0.827625	1.24589	0.758866	0.800751	2.13986	0.600498	1.08821	1.99289	0.509173	1.38779	2.30227		3.42597	1.70835	1.45434	2.65942	2.97374
1.20052	1.03652	1.27803	0.508359	0.680528	1.7603	0.465705	0.91009	1.93882	0.457105	5.84057	1.90611		1.61351	1.6476	0.846322	3.16305	0.996339
1.16813	1.06072	1.16249	0.728129	0.706321	7.55917	0.748396	2.14202	2.96008	0.485587	0.648301	1.33296		0.893608	1.86104	0.738661	2.65159	1.7792
1.0854	0.851424	1.32917	0.871385	1.37145	3.05749	0.716488	1.05305	1.87608	0.507914	1.16953	1.70763		1.23373	2.03478	1.01373	3.3708	1.06438
1.14407	1.04403	1.43612	0.515464	0.943832	3.4816	0.600222	0.822285	2.07691	0.586421	1.29045	0.787139		1.10926	2.01835	1.42458	3.44396	2.19857
1.16548	1.04993	1.31706	0.503393	0.969461	3.56081	0.60201	1.08801	0.897879	0.511836	1.11591	3.46195		1.9356	1.73383	0.74352	2.81372	2.60446
1.04624	1.14099	1.46838	0.431382	0.948671	2.73027	0.585501	1.11671	2.33697	0.478936	0.784811	2.67388		1.37806	1.51811	1.45243	3.81679	2.24839
1.10219	0.940677	1.21242	0.511669	1.54186	2.48977	0.632476	1.26233	1.26914	0.58961	0.794305	1.76607		1.40848	2.47522	0.818828	1.51189	3.56457
1.17903	1.13765	1.40703	0.48252	0.666337	2.08309	0.548568	0.629696	1.78439	0.502906	0.945876	1.5503		0.848172	1.72755	0.697734	1.80598	2.11272
1.11875	1.06068	15.29	0.484649	1.66086	2.12445	0.627975	1.55839	2.33603	0.50849	0.772178	2.87684		1.90329	0.729017	0.695083	2.8112	2.59254
1.08232	0.997041	1.29148	0.613103	0.854828	1.09815	0.683046	0.936533	2.13251	0.686594	0.582338	3.76553		1.36277	2.64004	0.68754	4.6517	4.03119
52.9423	1.0963	1.21451	0.447601	1.11462	1.85411	0.608289	0.808139	2.98493	0.612264	1.34154	2.83975		1.0805	2.51471	0.756605	1.2548	1.5814
1.13995	1.03138	1.28653	0.511237	0.732622	3.34675	0.544865	0.713085	0.826698	0.691565	0.719237	1.46206		0.851912	1.4677	1.73287	2.32112	2.68227
1.15153	0.952839	1.2128	0.556165	1.03321	8.48713	0.609699	0.784964	2.21861	0.533301	1.02307	3.24728		0.88201	1.98119	1.02446	2.97551	3.00965
1.11435	1.03195	1.24622	0.558564	2.61365	4.40359	0.582698	0.702615	1.48771	0.586207	1.12835	3.33435		1.23508	0.593199	0.92248	2.19993	1.98614
1.16147	1.07094	1.23597	0.530944	1.31163	1.38699	0.637447	1.59562	1.55816	0.51675	1.19232	1.18284		1.2842	1.40607	1.24528	1.65581	1.84866
1.0844	1.06742	1.22704	0.597811	0.966689	6.62169	0.7068	2.65155	2.85964	0.645767	1.15769	2.41096		0.486775	3.75044	0.789652	1.82538	2.04075
1.17861	1.0693	5.60064	0.563681	0.807946	2.21025	0.822596	1.00733	2.17895	0.637367	0.773037	3.17607		1.57165	3.73914	0.788612	2.99746	3.68155
1.15916	0.959163	1.25287	0.519157	1.45403	3.55234	0.667651	1.40351	2.02562	0.520806	0.906398	1		0.603266	2.41152	0.902387	2.14773	1.87949
1.18515	1.04105	1.17021	0.592517	0.588359	4.98427	0.513183	1.43104	1.94813	0.533395	0.662099	1.9467		0.439145	1.99344	1.30178	1.31144	3.54275
1.13254	1.11607	1.31141	0.485372	0.648373	1.40956	0.531711	1.32261	1.7531	0.620467	1.1811	1.72535		1.15234	1.46072	1.81106	1.51167	2.08715
1.13721	1.07032	1.19546	0.461009	1.16766	4.35064	0.473623	1.40471	2.84696	0.51785	1.06922	1.57776		0.997768	1.9006	0.991568	1.71012	1.2437
1.13516	1.07325	1.27601	0.499012	0.636432	1.24674	0.54367	1.09358	3.28404	0.529947	0.902705	1.15318		0.829675	3.03215	0.63569	1.53227	2.43464
1.16884	3.05418	1.34662	0.539974	2.38312	2.98167	0.659769	1.17711	4.12974	0.566914	0.878077	2.30493		1.16405	4.12444	0.699104	2.17299	10.2389
1.12252	1.10378	1.31571	0.48103	0.703199	1.99076	0.564527	0.949233	1.60551	0.488716	0.8043	1.77145		1.88095	2.14124	1.12399	1.45042	4.75922
1.09951	1.11685	1.73949	0.506972	0.899555	8.36499	0.687192	2.12645	1.80945	0.445982	0.694347	1.75264		1.06264	0.786637	0.827069	1.89186	2.71097
1.1519	1.10614	1.19407	0.586209	0.735332	4.01019	0.510844	0.776472	2.17531	0.489967	1.04717	1.93547		1.2182	1.71057	1.1925	1.47009	6.51089
1.16208	1.05182	1.51243	0.608636	0.781085	3.95703	0.730047	1.08272	2.14553	0.486343	0.908229	2.00693		1.76367	2.88755	1.15545	1.27365	2.54395
1.14088	1.04685	1.32171	0.48341	0.848227	3.77178	0.828186	0.793502	1.83789	0.706871	1.54703	2.00428		1.42715	1.60205	0.973538	3.53347	2.49497
1.21736	1.11556	1.21534	0.509158	1.9383	5.2714	0.674621	0.906362	2.05552	0.459023	0.946411	1.75206		1.87636	2.0613	1.81144	1.42643	4.27327
1.16188	0.961988	1.24241	0.532225	0.953161	10.2552	0.494265	1.14923	1.87996	0.610201	0.89072	2.47191		0.993977	1.49813	1.61354	1.88113	1.18911
1.12294	1.02206	1.38289	0.491354	1.44627	2.19055	0.686819	0.600135	3.20945	0.500731	0.896041	2.63018		1.11604	4.33786	0.830641	0.947841	3.47004
1.17436	1.11112	1.54447	0.474874	1.20003	4.43948	0.781304	0.823176	3.25808	0.496828	0.957363	3.80474		0.783567	2.6116	0.582534	1.73557	4.86522
1.0688	1.09002	1.25618	0.545109	0.77723	3.67654	0.591018	0.883505	3.36441	0.551845	0.960668	1.51852		1.10149	2.28816	1.19276	1.97744	0.860975
1.04722	1.1353	1.77738	0.476938	0.827362	2.57444	0.65043	1.24225	0.756731	0.464183	0.644097	2.02396		1.65493	2.64473	0.963454	2.29656	3.82345
1.10031	1.00454	1.34033	0.56745	1.14739	4.34405	0.554952	1.4644	5.46004	0.591088	1.38043	2.66581		1.93617	2.15992	0.760095	5.24601	2.31718
1.12385	0.987815	1.29195	0.58319	1.40968	3.59389	0.583242	1.88417	2.23597	0.536962	1.0344	0.460596		0.7989	2.12152	1.199	6.39635	2.04905
0.963532	1.03702	1.36802	0.481393	0.970441	4.88307	0.616452	0.973172	3.53318	0.474794	1.18072	0.93653		0.691783	6.19711	1.58107	2.58716	3.65513
1.1115	0.931359	1.17629	0.717331	0.73061	3.50388	0.579415	1.51934	2.43213	0.585365	1.04581	1.84206		0.798602	1.58594	0.843291	2.36033	2.91556
1.33959	0.979583	1.2184	0.571812	0.665867	2.01817	0.81725	1.58052	0.972209	0.541747	0.589733	1.48383		1.00695	1.35995	0.916089	1.08008	3.58161
1.51626	1.04286	5.15887	0.505074	0.795034	4.25386	0.563767	3.58293	1.10428	0.555065	0.481567	3.59707		0.900144	3.09002	1.59888	6.35639	12.4327
1.18426	1.15146	1.36765	0.485996	0.978583	2.25181	0.732689	1.87021	2.24361	0.478847	1.29743	1.51184		1.71125	1.88919	0.813112	2.87844	5.32752
1.70866	1.09731	1.21925	0.955169	1.72937	1.37191	0.49794	0.909241	1.95087	0.592898	0.700956	3.51026		0.868945	3.06069	1.03312	3.36947	2.82002
1.07463	1.13997	1.25459	0.490394	0.669532	4.68431	0.582716	0.810591	2.63847	0.600995	1.30995	3.53916		1.39301	1.45332	1.31958	2.95083	5.08038
1.1339	1.1172	1.14964	0.49538	1.60889	1.19231	0.504844	1.79927	1.62286	0.555242	1.01308	2.86221		0.922459	0.480639	0.773733	1.56247	1.9582
1.22632	1.08797	1.25366	0.500275	1.13642	4.82	0.618438	0.968816	7.04288	0.487648	0.839499	2.07166		1.07835	3.51385	0.926485	2.44192	2.18118
1.16008	1.09862	1.40372	0.484403	0.548584	2.60994	0.671507	1.64407	1.07607	0.620191	0.615673	1.11104		1.92443	2.09423	1.51657	2.85381	2.61019
1.1634	0.938571	1.20604	0.498237	0.625482	0.789104	0.561303	1.43192	3.64587	0.495592	0.887189	3.18042		0.828965	1.05848	1.11924	3.95452	2.53021
1.15618	0.880961	1.1571	0.579614	0.853653	4.15055	0.5213	2.0303	1.86258	0.548835	0.711221	2.23903		1.07648	2.75972	0.896599	2.41416	2.93676
1.09675	1.00355	1.23005	0.503694	0.772611	1.44667	0.663734	1.82719	3.56931	0.455188	1.00051	2.61147		1.78211	1.46289	1.10006	3.40167	2.9056
1.60408	0.915436	1.44071	0.525572	0.740987	3.07093	0.605669	0.851517	1.36495	0.62221	1.1848	1.46013		1.87845	1.43449	0.812971	1.84008	2.8019
1.22799	1.26435	1.43254	0.445995	0.757152	2.88387	0.674486	1.36844	3.73027	0.538781	1.64553	2.72945		1.07601	2.53335	1.52288	1.41682	1.85932
1.17203	1.10492	1.25318	0.464335	2.18606	4.969	0.446429	0.76393	2.31694	0.469935	0.909724	2.34127		1.13431	2.2988	1.11595	1.09247	4.98745
1.13684	1.09453	1.33797	0.470211	2.4611	3.07542	0.600602	1.03497	1.67962	0.444961	1.02551	4.78584		1.66381	0.8815	0.74648	3.80761	2.48805
1.11514	1.09765	1.22954	0.549939	0.770055	0.90503	0.645738	1.10235	3.02202	0.628503	0.817054	1.99683		1.3054	1.90945	0.627519	2.46031	0.734657
1.14679	1.00831	1.16644	0.477233	0.892773	10.2986	1.15166	1.78559	2.13864	0.480331	1.40475	4.75485		0.958409	3.11496	1.49763	1.5134	3.22491
1.0764	1.03403	1.21255	0.515349	1.00877	6.42232	0.627136	2.22556	2.77778	0.622377	1.2657	0.827433		0.706851	1.47038	0.930817	1.32116	1.86035
1.16457	1.28148	1.27764	0.48526	0.670379	3.86685	0.609725	0.841745	2.44186	0.562635	1.10156	4.57084		1.02313	2.64885	1.22219	1.16394	2.48198
1.08692	1.06182	1.21414	0.492353	0.801682	5.93827	0.691706	1.20999	2.13787	0.711226	0.999323	4.85308		1.18061	2.15213	0.698	1.28116	5.45906
1.59688	1.0526	1.21843	0.541047	2.17144	1.19509	0.715093	1.50032	1.54999	0.53678	0.80253	2.1139		1.17883	3.73549	1.09078	4.27725	1.86722
1.12459	0.980662	1.17468	0.637513	0.897252	2.09027	0.504378	0.48786	1.97628	0.490697	1.06571	1.60176		0.875412	1.2938	1.28356	1.92859	5.60754
1.08101	1.02148	1.23288	0.522106	0.660958	2.76962	0.627677	0.845271	1.35559	0.61357	0.658287	9.42967		0.80157	1.85565	0.949272	1.10103	0.723874
1.06634	0.947885	1.23055	0.466719	0.832355	1.80284	0.73589	1.96889	2.43414	0.589029	1.32303	1.93069		0.836774	2.80585	0.829754	2.43549	9.89949
1.10506	1.07276	1.24981	0.504631	0.598361	5.96226	0.504339	1.79967	1.93607	0.733542	0.790552	4.19135		0.574253	1.56472	0.962518	1.52062	1.7371
1.1568	1.06669	1.288	0.583588	1.07465	1.66481	0.595264	2.09845	2.08594	0.515902	0.89146	1.40205		1.59088	1.57957	0.895744	0.894713	3.01681
1.14834	1.09211	1.33548	0.488185	1.12669	1.73736	0.548441	0.866654	1.73227	0.458942	1.1182	2.00972		1.84868	2.09516	1.44556	3.58268	1.28576
1.12903	1.07306	1.16957	0.468376	0.75948	9.42761	0.527408	1.20583	0.869254	0.671063	1.01542	1.13516		1.01843	1.06022	0.750147	3.01843	2.90403
1.18359	1.3534	1.27416	0.560105	0.635757	2.89834	0.567105	1.29357	3.26201	0.56274	1.44333	1.07552		1.24497	1.13816	1.48419	2.58265	4.25179
1.08666	1.02883	1.2221	0.477868	0.956625	3.48167	0.518494	1.47226	2.81932	0.46348	1.03188	1.5628		0.902501	2.05546	1.4209	3.54048	3.40141
1.10127	1.11809	1.84982	0.563338	1.3557	3.09012	0.85371	1.6447	2.43639	0.525172	1.26114	0.497013		1.66512	1.80577	0.873966	1.34427	3.86632
1.19749	1.18437	1.40795	0.546014	0.50558	3.38218	0.66771	2.01216	1.44613	0.475825	0.832907	4.20593		1.11687	2.49511	0.974476	2.3141	2.98375
1.07828	1.72165	1.35609	0.580645	0.824723	3.9302	0.552762	0.764345	2.52256	0.773104	0.842892	4.32489		1.16993	2.00839	0.63862	5.41162	2.87414
1.13182	1.12178	1.27023	0.499166	1.59383	2.95722	0.638464	1.53708	2.50405	0.450665	0.817985	3.10844		0.498236	1.13695	1.20778	1.90585	6.2062
1.07505	1.09929	1.26343	0.482	0.893716	9.13632	0.646931	1.06532	1.34479	0.651169	0.928689	1.48832		1.25395	1.98597	1.04562	2.28799	3.74509
1.07437	1.16919	1.28964	0.674071	1.13013	8.69702	0.547309	2.35746	1.26443	0.471632	1.63248	1.20987		2.55937	2.0212	1.52015	1.61523	0.919928
1.58447	1.0897	1.28336	0.498513	1.05457	0.812119	0.487401	0.935929	2.27604	0.560875	1.43498	6.20365		2.402	3.05123	1.14508	1.40618	4.84471
1.06429	1.20201	1.11607	0.425536	1.22958	3.2526	0.686941	0.712227	1.74768	0.516114	1.67357	1.06787		1.90372	1.87511	0.82448	1.69388	2.25515
1.16613	1.15668	2.67549	0.475936	1.45202	4.84432	0.725305	1.02058	0.860815	0.540822	0.820447	2.71979		1.04368	3.37073	1.4363	0.97803	1.36194
1.05438	1.1119	1.13024	0.505748	0.712117	2.85717	0.746709	1.31549	3.01673	0.544934	1.02933	6.05975		0.658198	1.42146	0.699595	3.31085	1.5506
1.15154	1.09097	1.21848	0.628621	1.01821	2.89226	0.48453	1.1817	1.13981	0.549142	1.71129	3.15558		1.08309	1.62622	0.755601	2.27537	3.67809
1.21802	1.14749	1.32017	0.928082	1.0736	7.56126	0.49839	0.728077	1.29404	0.593978	0.882453	1.63761		1.0184	1.33771	0.840496	3.29568	1.82918
1.18937	1.00581	1.83797	0.525701	1.00049	4.63221	0.549199	1.8259	3.04876	0.536345	0.544587	2.04511		1.13138	2.2619	1.06936	1.55014	2.13076
1.15741	1.24781	1.27954	0.459401	0.580759	4.67172	0.580161	1.05676	2.04568	0.546308	0.829733	3.03783		0.782451	1.29974	1.06295	1.66209	3.02933
1.1154	1.13581	1.32566	0.430552	0.726165	3.76337	0.587148	0.667167	2.02074	0.53612	0.705333	2.1582		0.909074	0.681549	1.17182	1.28435	2.34547
1.13592	1.05739	1.2452	0.780384	0.885609	4.7783	0.510127	3.00807	3.97665	0.649241	0.871288	3.3487		1.29755	1.80502	1.03738	2.16504	1.25375
1.11979	0.996424	1.20577	0.583066	0.624866	4.20591	0.576159	0.820463	2.07755	0.568965	0.696694	2.23475		0.952638	0.775572	1.09927	1.60879	1.41831
1.1592	1.08405	1.33169	0.489127	1.37188	5.15864	0.712359	1.17319	3.24274	0.457007	0.847195	2.63116		1.83429	1.74505	1.07685	1.69751	1.07545
1.11783	1.15501	1.13428	0.643397	0.607605	3.63272	0.506587	0.728625	2.95804	0.534912	0.531972	2.89125		1.69527	3.37008	0.653922	2.99152	1.32442
1.06671	0.990979	1.20059	0.508623	0.961475	5.24043	0.669017	2.39006	1.61906	0.510533	0.738727	2.11968		1.35737	2.92861	1.01959	1.64408	5.38185
1.07007	1.06288	1.22188	0.471853	3.08812	7.42633	0.711246	1.63396	2.29203	0.466489	2.05246	1.50109		1.31527	2.00517	0.847344	3.71613	3.03531
1.08424	1.09892	1.15985	0.607984	0.765636	2.84928	0.584109	1.10785	3.30209	0.543566	0.942838	4.54417		0.821878	1.71539	1.2607	2.90613	2.71316
1.08623	0.743269	1.36597	0.49551	0.730428	2.05239	0.573497	0.613257	1.5911	0.574971	0.577593	2.13088		0.986798	1.57479	1.13605	1.86198	1.86432
1.10061	1.11489	1.2949	0.443251	0.715166	3.87133	0.647583	1.38109	1.70687	0.525783	1.59994	3.84405		1.13715	2.28226	0.901838	2.03993	1.35889
1.15838	1.02407	1.18484	0.561894	0.991997	2.2622	0.576792	1.18799	6.44402	0.605839	0.557925	2.07816		0.984733	2.13355	0.942174	2.40689	2.71138
1.18499	1.22391	1.21678	0.477913	1.35144	3.00307	0.472116	1.49919	2.49962	0.644905	0.808516	1.35121		0.815382	1.961	1.0842	1.4313	2.86008
1.15619	1.12199	1.28146	0.471718	0.808715	5.12729	0.510575	0.707449	3.30175	3.28539	0.682277	3.0643		1.34987	1.13279	0.672309	2.3654	2.16959
1.10416	1.01417	1.23567	0.490699	0.805552	9.73999	0.562303	0.865496	1.02766	0.627567	0.872761	3.02856		1.50987	0.811394	0.571074	3.99069	2.27721
1.20755	1.00871	1.22395	0.595605	0.969221	6.95745	0.5763	2.253	1.49604	0.519934	2.50205	1.23456		1.2863	2.04152	1.35826	5.04532	2.32669
1.27875	1.08795	1.31856	0.520026	1.37177	7.87145	0.680882	0.897553	1.20023	0.576715	0.838571	1.23353		0.837843	2.599	0.920344	1.81906	0.910732
1.19373	1.08501	1.25801	0.497391	0.715431	4.6556	0.815568	1.0804	2.48657	0.711583	0.903029	2.66529		0.823598	1.60353	1.03324	0.822763	2.82581
1.14379	1.06503	1.22453	0.505287	0.791077	3.29753	0.56694	1.43174	1.69933	0.48607	0.834935	9.67073		0.867492	1.76295	0.660838	3.65827	2.43905
1.10527	1.11855	1.27327	0.546182	0.542756	3.45551	0.497663	1.01479	1.25571	0.572804	0.805645	2.17535		1.7663	2.28247	1.56095	1.89239	2.12392
1.10133	1.1328	1.20568	0.43774	1.63707	3.27157	0.554697	0.898206	2.1983	0.48655	0.66557	2.21044		1.13656	2.12321	1.14026	3.39664	1.6611
1.11675	1.13253	1.12856	0.528955	0.930502	4.6647	0.75557	0.903834	2.15701	0.773173	1.07461	1.69233		0.745152	2.91574	1.20937	5.69194	3.18863
1.11671	1.08111	1.37043	0.564914	0.577923	6.2803	0.783639	0.743168	2.12585	0.528003	1.1415	2.20787		1.17556	2.05168	0.649524	5.43022	2.16768
1.15998	1.06838	1.30813	0.606439	0.833797	6.81467	0.7047	1.10073	2.48095	0.490706	1.08021	1.79972		1.26234	2.08752	0.883181	2.65856	1.49133
1.27349	1.04114	1.31679	0.54178	1.30919	1.4792	0.576001	1.29162	1.98766	0.519467	0.738486	3.89776		1.61333	2.84328	1.6401	1.47761	2.54546
[truncated: 8,030 more rows]

## Sheet: Fig 3A 
tfSQSTM1 (Red:Green ratio)(5000 cells per condition)
Negative Control 1	sgATG9A	sgRB1CC1	sgATG7	sgATG16L1	sgATG10	sgWIPI2	sgEPG5	sgTMEM41B	sgMEF2BNB	sgLOH12CR1	sgC18orf8	sgVPS37A	sgACP1	sgTMEM251	Negative Control 2
4.38351	0.767757	2.84991	0.784834	3.64354	2.64254	0.924916	2.9518	2.14253	2.57642	1.57781	3.73107	3.28328	1.74213	2.00945	2.84337
2.73296	2.06342	1.61269	2.7529	2.43255	2.47375	1.89212	1.92685	2.53093	2.6933	1.10745	1.96755	1.06039	3.46468	2.47505	2.36956
2.1164	3.44427	0.797062	0.747578	1.74054	0.71856	3.10731	1.85177	1.45082	1.55964	2.76518	5.82666	1.9796	1.68332	2.80658	1.2513
2.86442	0.926674	1.01524	2.42508	2.97286	0.845127	4.87229	4.7311	3.87338	1.4689	1.11731	2.64095	3.8973	1.41258	2.35562	1.81552
3.5615	1.32351	2.19339	3.10997	2.57736	2.48761	0.94571	4.80424	2.74212	4.66986	2.8247	1.3981	3.67149	3.11941	4.18389	1.98075
4.50981	0.901087	1.86068	2.11496	2.70982	2.14234	2.3738	1.64765	4.25444	1.71199	2.57445	3.05681	2.14007	2.63004	3.48285	3.5297
2.97273	2.76774	3.18869	2.12598	2.82641	0.90876	5.16328	2.39996	3.04007	5.04042	3.57383	4.56054	3.14037	2.59339	1.09049	1.5203
3.41577	1.73569	0.804697	3.83372	2.83737	1.73213	1.5011	1.75014	3.12554	3.35448	1.8532	3.51505	4.31384	1.22351	2.99431	3.10941
2.62656	0.770727	3.276	0.863949	2.95033	5.01531	4.40335	1.57246	2.89127	2.83374	2.71136	1.75426	2.46869	1.9918	1.51838	2.74723
4.06031	3.55481	1.48757	3.74659	1.1859	1.79985	1.96352	4.55078	1.48882	2.85317	1.22089	1.37023	1.13931	3.90023	1.01157	3.77869
3.43489	4.2983	0.994602	2.22573	1.29645	1.10147	2.16193	1.54248	2.14316	1.0549	1.74415	1.54449	1.64008	1.75129	3.14207	2.15155
2.22842	1.42886	1.77234	1.0788	1.87024	4.28478	1.96218	1.11458	2.64262	1.20166	0.8291	1.9916	1.88294	3.50074	1.71323	2.77111
7.39688	2.93765	1.86427	0.416918	0.950774	1.0515	3.32352	1.31011	2.89763	2.66218	1.90999	2.24168	3.6257	3.57164	1.17133	2.63324
2.05627	4.29317	0.683277	0.958533	1.40494	1.14183	2.33649	1.32583	2.0882	2.45821	3.60827	1.4206	3.28316	3.89673	2.8461	1.48937
1.99321	1.45781	0.92255	1.2569	1.13588	2.0703	1.10017	4.16908	2.43777	3.42099	2.59842	2.38421	2.91086	2.42466	3.17347	3.16637
1.11075	0.790823	1.63188	2.05231	1.99121	0.892044	1.00616	3.63004	1.2608	1.57838	2.30567	1.8773	3.95827	1.7881	2.18549	3.32527
2.16284	1.03916	2.1645	2.95933	1.62739	1.17414	2.26203	5.76375	1.81591	2.45048	2.63643	1.09917	5.3405	4.85536	2.31422	4.9354
2.26963	0.815115	0.627551	1.5358	2.59973	0.961081	1.19057	4.06263	0.996387	3.27759	1.28677	0.667127	1.9061	0.566929	2.11918	6.69878
3.40205	2.38287	2.4997	1.54587	1.28217	1.03482	1.19208	2.08362	1.26685	3.08193	1.48019	2.07704	2.48406	1.5999	2.34211	3.12653
5.07757	1.32578	1.38517	0.882881	1.07154	2.27143	2.05754	4.97039	4.34873	2.57731	4.0834	1.83865	1.67018	2.51227	3.84991	2.96478
2.63168	1.10722	0.643974	3.75057	1.27406	3.70316	1.17811	1.83366	2.69232	2.76919	2.47928	1.48907	2.24003	3.63808	2.38878	0.80398
3.2206	2.84088	3.15147	1.6519	1.6347	5.15796	7.79222	1.13055	5.81002	1.08817	2.713	1.31781	4.04754	1.45144	3.95728	2.0253
2.44886	1.98977	0.864052	0.892277	2.68581	1.2894	3.66155	1.20979	2.23916	2.66872	2.35359	2.01023	3.10873	4.65852	4.62993	4.77289
4.54589	0.775576	3.01883	2.24435	1.90902	2.45029	0.859474	2.0085	3.68736	2.91618	3.72875	2.4771	4.73151	3.27285	1.44314	1.88084
4.57166	0.81274	1.98141	3.38384	1.09903	4.02443	2.86896	1.24476	4.71023	2.28898	2.16707	3.22315	2.05635	1.25559	2.87623	1.748
2.94974	1.30032	0.849459	3.79296	0.873457	0.96716	1.6783	4.08139	3.54094	2.2222	0.893601	2.33983	2.41766	2.70777	2.59597	4.073
5.17144	0.739844	1.3183	1.05161	2.70534	1.43681	3.43862	1.6684	4.65297	2.2413	3.26583	2.82739	2.08198	4.00737	5.3869	3.5547
1.27238	0.868018	1.25933	2.87002	1.13251	2.51996	1.82284	4.02562	2.4729	0.732138	1.98472	5.72856	3.47501	2.02645	0.853508	3.51975
2.90496	3.14001	1.77957	0.979014	3.75241	1.26299	2.51616	2.06084	1.56072	4.52666	1.21389	1.79779	1.5942	1.16987	2.53387	7.73159
3.16394	1.81299	0.79783	2.79819	1.85015	2.41052	1.84303	2.40009	1.36147	1.99509	1.46067	1.33524	1.39668	1.44397	5.62953	1.66073
5.86136	4.38087	1.01581	4.89465	1.44724	1.86451	3.16282	1.34448	3.51394	1.00839	4.53042	1.27959	4.17706	2.26024	3.45498	2.64343
5.49506	0.746601	1.85622	3.57032	3.04004	1.04498	1.53928	3.2582	2.25427	1.49562	1.95305	2.98164	3.37791	2.68016	2.21571	1.96249
2.25321	0.870867	1.08275	1.02634	2.25072	1.02748	1.08876	1.91117	2.55078	2.58884	1.27106	1.27136	3.97034	1.58574	3.7729	2.64993
2.99131	0.891539	0.76352	2.12647	2.71323	3.26751	0.888313	2.06243	2.44819	0.768295	3.0696	1.26461	5.9381	3.33561	2.15165	2.46688
2.50301	0.807767	1.98173	2.31367	0.776234	1.3745	1.05093	2.63944	2.58361	2.81263	0.899816	2.36728	1.84248	0.936191	3.40439	3.42923
3.11348	1.37725	2.81898	0.989068	2.26306	1.43086	3.27697	2.47318	2.74107	3.37669	2.99759	2.62651	2.67942	1.80346	2.20547	3.02698
3.8761	1.01663	0.686193	3.8798	1.70087	1.00126	3.70466	5.28715	2.60776	1.40652	2.19369	6.40513	1.47355	6.28178	2.34964	2.53098
2.01495	0.930232	2.2375	1.99287	4.70954	0.948387	0.921055	1.50673	1.13535	2.41841	2.08037	1.87837	2.42441	4.03698	1.33986	3.74547
5.38927	3.10195	2.40354	1.05552	2.48364	3.63604	3.36833	1.75122	0.792181	2.09307	4.6798	2.27489	1.2265	1.42653	1.58178	2.46219
4.50102	0.698386	2.82844	1.11558	3.11121	1.47765	4.21236	1.38155	1.79184	1.88627	1.38055	0.971685	2.24499	2.01131	2.91445	2.40478
2.98052	1.18643	1.85086	1.0847	1.1878	3.69211	1.00499	1.62003	1.74079	2.69036	2.51622	1.5013	2.64415	2.02211	2.02214	2.8136
3.43635	2.99306	0.890405	1.8086	2.16352	1.37719	1.89643	2.41786	1.6457	4.61062	1.681	1.64091	1.46189	2.00834	3.29171	2.432
3.03073	3.66676	1.13858	0.652803	0.857886	1.98141	1.27557	1.95589	1.33848	0.991242	2.21213	1.84815	1.91769	2.26661	1.3785	8.30127
2.49986	2.78735	1.82115	0.796288	1.20757	1.04717	1.30558	2.23575	3.01961	1.43714	3.93099	2.01258	1.9382	1.16392	2.45861	3.60413
2.79347	0.944921	0.910955	4.11594	1.18388	2.98651	3.49587	2.0567	5.06308	4.24407	4.52444	1.44363	4.25572	2.75002	2.56979	2.83058
2.45241	1.40649	1.79182	2.17804	3.92363	2.88999	1.23467	1.39006	1.4446	3.17836	2.01627	2.85432	2.86108	1.87146	3.92096	2.29724
6.49372	1.03747	1.19987	3.9462	1.01052	2.4343	1.11239	1.43134	2.86964	1.35046	1.88265	1.9357	0.923575	2.64224	2.27755	2.26974
6.52655	1.00995	4.34553	2.01838	2.06047	1.48278	0.964504	3.40958	1.70365	1.61914	2.63298	6.5091	4.39543	2.14356	1.82217	3.39244
2.89013	2.35657	3.6724	4.5412	1.13164	3.03093	1.92391	2.8079	2.9185	3.18542	1.84092	1.65248	2.07322	1.41277	2.64597	1.64537
2.89311	1.64876	0.815318	0.807703	3.21942	1.00775	2.7126	2.21043	1.39113	1.79488	2.47277	2.84968	2.82977	1.40361	2.08405	4.46683
2.36791	4.33264	2.66973	1.73644	1.37471	3.45194	2.48734	2.83119	4.79384	3.03035	3.6352	3.47494	1.25245	2.2661	2.07746	2.12218
3.51171	2.10348	1.88819	3.16152	3.16104	4.59698	2.5177	3.82648	2.97931	1.71497	2.79221	6.19246	1.3141	1.98115	2.15681	3.52458
4.13164	1.32557	1.58629	1.59314	1.76752	1.06795	2.49627	1.60283	0.935291	4.92206	3.0473	4.27549	1.53073	3.08962	1.6188	3.22727
1.65428	4.56906	0.875404	3.41544	4.21655	4.06165	1.12643	2.43712	2.98113	1.56433	1.83866	3.04873	1.25186	1.72419	1.73345	2.77127
1.39951	0.77581	0.797841	1.13166	1.2231	1.68821	2.56461	2.36319	1.89034	2.11701	1.75563	1.89414	1.07212	1.84798	6.93505	1.32332
1.93824	2.33054	1.68483	3.48731	3.32354	0.296657	0.964681	1.20923	6.6644	2.18052	1.98471	1.38955	3.75891	2.53741	2.66707	1.47553
3.09433	0.738891	0.798003	2.86876	1.16358	2.26543	1.19651	1.39013	1.96306	3.18989	2.49022	1.44839	2.43252	3.32676	3.01383	1.89141
2.22441	2.22426	0.890269	1.37372	0.969987	3.68055	1.14811	1.30457	3.26937	2.28768	5.03389	1.42934	1.57973	2.85934	1.74667	1.5827
2.35333	3.36342	1.49728	2.36659	2.00767	1.17564	3.00835	2.67098	3.63153	1.27675	2.29232	1.98299	2.43676	3.71979	1.95692	4.99063
1.72359	0.867968	1.55418	1.76042	1.58091	1.02391	1.04767	1.80528	1.43797	2.75305	5.88484	0.826516	1.53853	2.59443	1.64162	3.62529
1.89324	0.762581	0.695473	2.64658	3.65013	3.53908	2.73928	2.19595	1.30993	1.18156	1.25172	1.47719	3.38202	0.825336	2.27189	1.97115
1.74385	0.839496	1.74405	2.7999	3.21188	1.05235	5.86402	2.00709	2.73937	3.0878	2.26851	2.26913	2.31691	2.24198	1.95615	4.52295
1.70325	2.85898	2.10461	0.983735	2.0835	1.04429	1.03495	3.51039	1.56946	1.5247	2.13717	1.47982	1.76433	1.14624	1.87692	1.86576
1.5999	1.79407	1.49491	4.62336	1.16549	1.56595	3.01736	1.57198	3.48311	1.68257	2.48093	1.26189	1.96436	4.64107	2.72634	2.96939
3.91373	1.06452	1.22628	0.995534	4.01397	1.31641	1.08825	2.09397	1.49996	3.10016	3.11115	1.77565	2.43664	1.88179	1.70624	2.57547
2.49148	1.60829	3.1404	5.5104	1.95006	3.57002	1.12381	2.55598	2.37116	0.830694	3.42539	1.97671	2.67345	1.4999	2.20325	2.02628
3.16575	3.50261	0.902579	1.06204	2.05857	0.969257	1.48098	3.5269	1.23423	0.772993	1.20604	2.70487	1.77628	3.30046	1.31503	3.64456
1.46856	1.30468	1.10203	0.210338	1.56726	4.1737	1.24961	3.41716	1.96968	1.47763	1.71203	1.6322	1.80374	2.63532	2.10014	3.86963
2.73811	3.09562	1.84365	3.46948	2.20065	0.840259	1.70721	2.28955	2.41142	3.39835	1.40147	3.7656	3.59064	0.767579	2.20612	3.61378
6.20702	2.02784	2.44884	1.08016	1.9993	2.19658	3.04963	1.93308	2.18524	2.9356	2.80865	1.49555	2.25146	1.91934	2.44353	2.50764
4.90928	0.912956	0.520787	2.63673	1.9904	0.900672	1.46286	2.7917	2.4252	1.84449	1.71541	3.35425	2.74991	2.34981	2.44557	2.39637
1.31873	3.34678	0.773576	0.973357	3.8691	2.8426	1.72789	1.8681	5.76832	2.40342	3.21719	4.06348	1.70258	1.30515	2.36604	3.65766
4.07243	1.61402	2.96599	2.16379	1.06891	1.12511	2.21331	2.21192	1.99873	1.57278	11.0012	2.25947	4.87101	4.26666	3.08485	3.11237
1.93703	2.6917	2.95067	1.07027	4.56871	2.23405	1.46651	2.80567	0.70408	3.36482	2.81278	2.30027	1.97682	1.36191	2.31249	2.33331
1.2636	1.06563	2.89735	0.960221	1.09668	1.97261	3.15511	4.11154	1.5908	1.58924	4.97609	1.02553	0.682326	3.24683	2.19852	3.15814
3.64414	1.86749	2.77526	0.928641	1.82247	1.05251	1.40191	4.93485	1.26736	3.10925	1.65453	2.2866	3.10309	1.2443	1.83744	3.98575
2.71731	0.806683	0.796635	1.59479	3.93429	0.820925	2.50333	0.374876	2.48103	2.22122	0.898142	1.50892	1.4184	3.47536	2.11995	2.63626
1.98244	0.9287	3.90666	0.870447	6.01415	0.871155	1.04799	2.9379	2.46675	1.66771	3.11646	0.374486	1.66578	1.85833	1.67082	2.8655
2.11184	4.38176	0.698003	0.932962	1.09852	2.41837	2.57571	1.03482	2.01858	3.57343	1.31191	0.923632	5.18867	0.813399	2.31783	1.34418
2.52787	1.98595	0.708849	0.978312	2.20851	0.766825	1.38945	3.28519	1.69216	2.78263	1.68134	2.18168	1.9375	4.40665	1.75677	2.9071
2.14526	0.687256	0.880439	2.99426	3.01377	2.3733	2.73585	1.47699	2.11605	3.08019	3.78691	1.71979	2.20706	0.903976	2.65815	2.43793
2.70994	1.17536	1.57812	2.06734	1.1418	0.936968	3.00989	2.4719	2.1623	2.2479	1.97722	2.33691	1.98087	2.2288	1.88454	2.54796
5.12858	3.28253	3.1668	1.32854	0.979875	0.53351	2.37284	0.885642	1.05693	3.77069	0.688217	1.39842	0.86112	2.67114	2.26542	3.15963
3.68347	1.0049	1.60662	1.66536	1.11819	0.820947	4.28363	0.598704	1.55367	1.39886	3.17938	1.11865	2.28625	5.65863	2.87479	0.58291
1.29762	2.27403	0.806515	4.87718	1.35774	5.27845	2.54189	2.61884	1.93881	2.33113	1.14025	1.92638	1.54427	0.734539	1.00793	2.05409
2.88305	2.63036	1.55526	1.03667	3.02896	3.09478	1.07791	2.33478	2.40989	2.14364	2.21548	6.2187	1.57347	1.48254	2.13225	2.47836
2.44987	1.73016	1.20116	6.95036	1.22615	1.4001	1.72732	3.64493	2.5876	1.94401	0.705471	1.32011	2.25054	2.58934	3.55394	4.1772
2.21492	4.80754	1.04563	1.1884	0.87006	3.63308	3.20061	3.62731	1.23186	1.22968	1.58969	2.15916	3.01377	3.34525	1.97995	4.1895
3.09755	0.737993	1.7516	2.23672	1.09752	1.12957	3.63548	1.41787	1.84798	1.09705	0.791528	1.30061	1.94929	3.86334	1.08655	2.60268
0.91902	1.62759	1.08122	1.94262	1.36138	0.969441	1.44927	3.20899	1.20601	2.03579	2.01577	2.76912	3.14475	3.79304	2.30468	3.17021
1.56605	1.93502	3.28947	1.44193	1.94658	1.10107	1.7124	4.055	1.49802	2.60143	1.91496	1.56674	1.90299	2.35132	3.66985	2.95054
2.47272	0.783044	2.61995	0.776134	1.0582	0.734273	0.933167	1.78367	2.84928	1.03421	3.99639	1.92736	2.54724	2.31007	3.94846	3.39305
3.64262	3.4498	2.44246	2.96821	3.55206	3.73281	3.08487	4.37481	2.38245	2.62518	1.48415	5.33434	2.6349	2.88126	1.20396	1.78865
8.42293	0.639111	2.7356	3.91415	5.35401	2.04041	1.12879	2.92197	2.22159	4.93785	1.02441	2.08016	2.51166	1.83658	1.19052	2.10254
2.55744	2.25288	2.36725	1.18514	0.981216	1.02965	5.25031	3.94465	2.32786	3.54449	1.44915	3.30262	3.68687	2.04466	1.21951	2.30772
3.08834	0.718824	0.777719	1.11684	1.19381	0.917582	2.15856	1.1162	1.44247	1.94936	2.16244	5.91031	1.2224	1.75333	1.21325	2.39809
1.99393	1.24515	2.94388	0.962384	1.89424	2.04603	2.4922	1.1254	2.41737	3.91086	0.953084	0.800762	2.78483	1.72386	1.31282	3.32696
1.66574	2.16816	0.793202	1.04337	1.8197	3.01019	3.50995	2.32985	2.0506	2.70961	2.46871	6.87592	3.32384	3.50497	2.84285	3.62952
7.8498	0.810155	2.59366	1.42441	1.06082	3.33616	1.18038	2.36928	1.27506	5.27607	5.16287	1.26904	2.47065	2.77599	1.38959	6.19492
3.89237	3.1173	0.751767	0.94186	3.16585	1.68157	2.47879	3.32684	1.09868	1.73489	2.41362	6.05818	1.52636	0.714558	8.53454	3.5192
2.23761	1.35561	5.09601	1.43634	3.11649	2.89076	0.483218	3.83545	2.23597	2.72998	2.77075	2.2114	1.76425	2.97514	2.19243	8.3967
3.66539	5.75821	1.5572	3.45706	4.32788	3.57949	6.38541	1.73385	3.10354	0.926277	2.78748	1.19663	3.12527	2.45695	1.19305	0.759164
2.99571	18.8378	3.63714	0.885738	1.40211	6.58694	1.07648	2.74806	0.768413	3.67974	1.74229	1.60494	1.01861	2.26128	1.79697	2.7114
1.98803	0.876414	1.82898	6.07601	1.97839	1.0314	2.17236	1.88543	2.27508	2.44551	0.896597	1.57819	4.87005	2.54822	2.41861	1.10051
1.87443	0.884011	1.79428	0.882445	2.667	1.75831	4.08772	1.5261	0.308642	3.39833	5.91341	2.12083	1.24475	1.37502	0.862057	1.55759
2.01812	1.70927	3.67179	1.62874	2.2284	1.16309	2.78322	3.38759	1.68889	2.92571	1.72421	1.37795	3.79724	2.03447	1.36091	3.48596
2.85227	0.787279	2.72734	1.9585	3.22156	2.52675	1.09382	2.2611	1.44253	1.60239	0.904812	2.98307	1.25755	3.69733	1.97027	3.21927
3.24578	3.11396	3.46282	1.00159	0.842353	1.40869	0.95739	1.15466	4.18196	2.68402	1.90811	1.74937	3.06403	2.10904	2.39829	2.48767
6.04282	0.797539	0.815446	1.79573	0.943299	1.00491	0.89883	1.11591	4.02591	1.06165	2.78202	1.50669	1.99296	2.0706	2.93871	4.18362
3.93831	3.47369	4.78408	1.15295	1.00291	0.902447	1.20898	3.82473	2.19389	1.07237	3.07651	1.31848	2.53796	2.42425	3.05503	2.37328
3.4856	2.61304	2.44834	4.18959	3.06851	0.922792	5.21462	3.22688	3.07877	1.22391	0.782823	1.48339	4.4779	2.51242	3.74584	2.57947
4.12846	0.99419	0.852696	3.07994	3.70439	2.67256	2.35477	1.88744	1.72467	2.38623	1.35498	0.996176	1.38075	1.06658	0.80358	2.69467
9.79802	2.9659	2.43597	1.7396	0.635783	0.977728	2.13146	1.3453	6.08047	2.40342	1.77923	1.4738	1.75171	1.12694	3.92566	2.32728
4.76405	0.799001	3.43785	0.98096	2.17223	1.5336	1.44727	3.1709	1.79371	2.11409	1.99877	1.48215	2.18472	2.77257	2.0344	1.9754
2.00749	2.93093	0.937367	3.25663	1.48212	3.45991	4.15895	1.5792	2.84416	2.62501	3.42907	3.13125	1.70885	3.67474	2.28595	1.74685
2.80873	0.699619	3.65212	0.790639	2.82358	1.05075	3.07556	1.91389	2.72346	1.37531	2.42865	1.57985	1.97212	2.0996	2.003	2.78437
2.74333	0.769616	0.860297	3.14708	2.01594	1.05319	1.70551	1.49116	1.35397	1.81043	3.44676	2.215	1.62847	1.19783	2.44692	3.18594
3.61292	5.99707	0.667974	3.50615	1.25851	1.94721	1.02785	2.54284	1.75271	3.67548	2.24277	1.94831	2.54301	2.43012	0.745771	2.22854
3.0044	0.927703	0.689043	1.05702	3.06776	1.79126	1.2574	2.68462	1.44243	1.28747	3.1414	0.964501	1.0518	1.55165	1.79279	2.50197
1.77445	0.910424	2.18011	4.3883	3.51957	0.826479	0.143807	1.43919	1.62384	1.1809	1.50458	1.82739	1.51371	1.60239	2.12435	2.87808
2.81523	0.708972	1.54224	0.91994	1.71838	2.86617	2.09791	1.4849	1.44461	2.00492	4.40053	3.22327	3.13556	2.04619	1.36096	1.3967
2.25825	0.690803	1.07033	2.5549	2.92808	2.77377	14.3323	3.93773	2.64238	3.40941	1.23923	5.33037	2.01249	2.61691	1.40482	3.25018
1.50531	5.00534	3.13168	2.8062	3.31282	3.30103	1.20704	3.70778	6.0825	3.28451	2.60649	2.16367	1.40022	2.1162	1.35161	2.25347
2.01079	2.92133	0.790618	1.39477	4.48744	0.866621	0.861576	1.87568	2.30443	3.00741	1.90886	0.511539	2.43901	1.41497	3.24871	2.31822
1.5754	1.80952	2.74575	0.889984	4.40929	1.04331	1.12373	4.54311	1.63383	1.53736	4.68873	2.95802	0.847459	1.26	4.12856	3.22913
2.9982	1.35512	0.643822	1.97463	3.70847	0.899066	1.1096	1.84457	3.36859	1.05297	4.93187	1.85237	3.44922	2.93708	1.12313	3.97336
5.28941	0.899741	1.98246	1.2977	1.1383	2.39968	1.23345	2.53519	1.75059	3.601	1.99037	1.8841	1.97863	2.79487	2.26726	3.88851
2.04068	3.97047	1.0161	2.66153	2.63381	1.21503	3.2635	3.14801	0.988172	2.71301	1.81587	1.60042	3.23488	2.04811	2.00008	3.32136
1.80484	1.69744	0.95086	2.02304	4.3968	2.98872	0.994743	7.31076	5.86456	2.09699	1.49717	3.44102	2.56053	1.34271	3.20282	1.6488
3.88346	0.978772	4.2067	2.22026	3.1922	0.827509	1.09279	2.08229	1.64242	1.66634	1.88353	1.66777	1.05388	3.05408	2.49523	2.68738
2.87269	0.971155	0.776376	2.09963	3.20578	2.838	3.672	1.35232	2.55318	1.93483	3.39621	2.89789	0.653919	2.05026	1.76431	2.7379
8.13794	2.32007	1.93854	1.12847	2.87619	2.25399	2.79271	1.90655	2.19177	0.695948	2.59056	2.33846	3.09789	1.06893	3.34716	2.81296
4.60988	0.720975	2.12025	0.982139	0.505915	1.79408	1.3916	1.72677	1.54034	1.17545	2.27162	1.62383	2.43123	1.60009	1.26133	4.34029
5.55268	2.62906	1.97954	3.84863	3.63863	3.69965	3.19565	3.13985	2.98171	4.69028	2.73489	2.96085	2.03094	2.20845	3.3118	2.11436
3.66615	2.25931	2.58935	2.23445	1.21865	3.46935	2.86971	1.52284	1.05589	1.08965	2.63783	2.97172	2.96656	3.54371	1.85523	4.66656
2.73503	0.560388	1.33853	0.733655	2.28813	1.39843	1.12387	2.58668	3.29378	1.99194	3.81625	3.77759	2.48999	6.32992	5.31493	0.735425
5.20643	3.11509	1.89084	2.8048	2.00881	1.07367	0.764955	2.35321	0.681706	1.21668	3.78051	1.16362	1.90868	3.02426	2.69896	3.6486
1.191	1.63184	0.771805	2.5519	1.89986	1.10851	3.41073	1.55754	1.16473	1.83987	2.53901	1.71321	2.40278	1.42084	1.92175	2.02082
1.03444	2.10094	2.2877	0.940487	4.57602	0.965803	2.07239	4.18837	4.43227	2.07374	2.3212	2.21956	2.6625	1.44102	2.01186	3.62259
1.25766	1.08702	0.837495	2.78903	1.21824	0.886922	2.63527	2.55435	1.2318	2.73937	3.08765	3.11377	2.46938	5.69832	2.20782	3.75476
3.13551	0.772492	0.907045	1.42701	2.75472	2.71886	2.76966	4.73768	1.41308	3.5935	3.68085	5.54387	3.35838	3.40735	2.05981	2.71884
4.4109	0.880079	2.53571	0.940114	1.61875	1.45366	1.10966	0.842751	2.60971	1.91026	3.18834	1.66671	0.387531	3.59782	3.09106	3.30545
4.23959	1.17275	2.90313	0.831737	3.00811	1.05642	2.18303	5.67105	1.27073	2.56561	1.29772	2.28426	2.78399	3.32234	2.22751	10.8887
1.98126	2.47816	3.08911	0.906438	1.0902	2.38651	4.58568	1.4202	2.04626	3.63273	1.62077	1.39332	1.27011	2.24717	0.999446	2.66437
3.40481	0.827635	2.04472	2.31024	2.32118	1.074	1.13279	2.86515	1.15272	3.37646	2.70464	2.14626	1.49767	1.59647	1.64121	2.77845
1.54421	0.795102	1.97061	2.8285	2.1875	1.22109	4.69705	1.77215	2.89484	1.45566	4.07111	0.87998	1.38986	3.07722	4.31749	1.99078
3.92016	0.782518	3.49808	2.97549	4.62707	1.02571	3.10002	2.52545	2.85139	1.32003	2.80334	2.72692	1.64964	1.52247	4.54578	1.95697
1.51891	1.58527	7.9192	1.06853	1.46517	1.58048	3.61545	2.46088	1.44294	2.46776	2.20288	1.63396	2.02974	1.93782	1.15031	2.01822
2.37203	2.81372	1.22152	3.09105	1.62287	4.49359	3.17644	1.83618	1.84862	1.60914	1.51528	-0.129519	3.07513	2.89339	0.962826	2.70429
1.87297	5.15714	0.587873	0.894131	2.06378	1.64197	4.25913	4.71139	3.16555	7.17354	1.7368	1.08234	1.18304	1.31463	4.16735	3.16985
3.26773	2.6922	2.79245	0.948121	0.558585	0.90397	2.94213	2.30977	3.50257	3.30408	1.08386	1.15943	2.30317	1.01733	1.61171	4.67612
2.92928	0.831693	0.763131	2.23913	2.6002	3.79876	3.14928	2.65681	1.73229	1.19829	4.0252	2.34033	2.84469	2.02528	2.48692	3.3111
2.88051	2.8442	0.801068	3.87915	4.04946	0.829756	3.2811	2.39103	2.31276	2.69686	4.85407	1.48646	3.49037	3.13067	0.642747	2.74377
2.35009	1.48168	4.7576	1.73863	0.634983	2.6169	0.926647	1.59428	3.40084	3.38438	1.30572	5.22614	2.66357	4.22013	1.88637	3.29162
3.11782	2.75469	0.944434	2.01818	2.06329	0.988287	1.38969	1.28367	1.19034	4.4361	1.13247	1.71381	1.89441	2.14186	2.14968	2.50715
1.83028	1.88024	0.796511	1.13388	2.1724	2.63679	0.894244	2.59013	4.67878	2.07566	2.86872	3.07372	1.61495	3.52338	5.90361	2.29939
1.96132	4.67325	0.790452	2.3467	1.55808	2.72015	3.71204	3.55353	1.99427	5.29858	2.23866	6.45319	1.97975	3.08062	2.15666	2.16386
2.71544	0.879611	0.760537	0.80307	0.904084	2.83037	1.17972	1.892	0.502389	2.04356	4.94074	1.68669	1.4364	2.17405	2.23552	2.05889
1.86628	1.82421	0.835981	2.01962	1.32686	1.01193	1.49361	1.70285	3.54984	1.71881	2.40616	1.90013	2.01783	2.94353	1.8008	1.5622
1.76017	0.799838	0.82888	0.944155	0.928026	0.711703	0.746191	1.66287	1.23809	4.03949	2.79581	1.53326	1.46315	2.77541	2.14904	2.778
0.949562	1.00462	0.762545	0.866762	2.11028	2.50097	0.849744	3.24026	0.106724	1.0928	4.5296	1.8027	3.46342	3.48116	3.52518	2.5733
1.94128	4.2889	3.43012	2.1722	0.967027	2.65275	1.0247	1.35983	2.57167	2.82311	1.12254	2.23264	4.77647	3.72834	2.30424	3.26291
2.29341	0.759727	4.44632	1.01345	0.851591	0.999497	3.72165	1.44006	1.07199	2.46579	3.08107	1.70644	1.7364	2.54643	2.69085	3.57706
2.18833	0.675557	1.49771	1.34549	0.952484	2.97332	1.61156	1.31848	1.67458	2.06133	6.00904	2.37358	1.73646	0.71778	1.75791	3.39433
3.94816	1.49064	0.762183	1.10438	1.48475	1.18303	2.16006	1.29298	2.37145	2.54912	2.19338	2.42952	1.30777	1.96075	2.73429	2.22145
1.86905	5.02752	2.71849	0.913838	2.75901	1.30894	1.00041	3.53574	1.59842	2.9067	1.94447	2.54532	2.22599	2.87318	2.13979	4.10855
2.85405	0.943642	2.14971	0.477037	3.28355	3.14105	2.96791	1.09806	3.21016	2.00791	1.44028	0.831154	1.38578	3.24493	2.18282	2.47483
4.38614	1.5216	3.88468	2.24407	2.44275	1.03762	4.01878	2.85185	2.06609	1.47342	4.17372	2.64542	1.25896	2.05146	2.76715	2.34294
1.49897	2.82525	1.3561	2.7641	1.55472	2.74465	3.45493	2.44706	1.37703	0.928205	3.45749	1.55244	3.05447	1.40796	0.602058	3.0459
1.39744	1.18842	0.884906	1.07692	2.80833	2.72966	1.12807	3.14446	2.71256	2.22209	1.90642	2.09894	4.71139	0.46883	4.45656	1.83312
3.05932	0.7617	4.37948	2.76573	1.20455	0.797323	1.24686	4.44157	1.70252	3.16658	1.20495	0.914766	2.09061	3.42222	2.78454	2.07465
3.97991	1.10185	2.84561	1.41108	1.88626	2.14028	1.45344	2.22177	1.87207	2.80975	1.59498	2.45805	3.52473	3.84001	1.82328	3.34851
0.956772	0.886012	1.58795	2.71255	2.70706	2.27966	1.70388	4.18184	2.711	3.28198	2.54529	0.877066	1.15304	0.638903	1.43582	2.8424
3.52599	3.12117	1.68789	1.92356	0.957607	1.17227	0.404766	1.22561	1.72882	1.06971	1.74446	2.75866	3.81463	0.636892	1.6162	2.08374
1.53578	1.69908	0.931333	0.993432	4.47179	1.31128	1.15899	1.95898	1.51617	2.12976	4.22475	1.82113	1.49672	3.16292	1.05703	3.80579
3.16339	0.832707	0.90972	1.26593	1.74621	1.96642	3.17851	2.51618	2.15156	2.56844	1.52196	1.16278	0.813071	2.70732	2.53856	1.61877
0.984003	2.82212	1.91967	1.01259	3.33482	0.949332	1.74187	3.3493	4.30788	1.70116	2.42613	0.914957	3.34612	2.2898	3.30196	1.45256
2.21162	0.775475	0.870387	2.9325	3.32669	1.09864	2.62652	8.11434	2.38065	6.40069	3.01766	3.09098	2.84889	0.955988	5.01076	1.27325
2.78381	4.74884	0.822741	2.57612	1.06264	1.11596	0.935261	2.26953	2.12578	3.84952	2.87053	1.93477	3.00424	3.38545	2.7066	2.22335
1.96896	3.56596	3.12221	1.11287	1.9004	1.17138	2.99033	1.62139	4.99565	1.08042	2.52989	1.82516	1.98343	1.65326	3.79477	1.84684
1.0255	1.30319	0.747451	1.67977	1.03178	0.95441	1.11921	2.35989	2.44601	1.35792	1.51772	3.17805	7.87285	3.16822	2.52861	1.67782
3.10561	0.996095	0.930377	1.02598	2.50568	1.23528	4.32698	2.78079	2.63268	3.24321	4.82981	2.1548	1.49874	2.28696	2.34842	4.11966
1.76267	2.21811	0.789424	3.47175	2.83005	1.72122	1.5833	1.27607	4.19796	3.08754	1.75048	1.60317	6.32235	4.68762	1.93503	2.07407
1.32483	6.69679	0.80069	2.08795	0.87496	1.80903	1.36904	1.05359	2.39419	4.0859	1.28943	3.83562	3.62142	3.58686	2.06745	4.39263
2.35491	0.811843	1.7928	1.0705	4.25909	4.0144	3.55133	2.76546	1.36899	3.0048	2.9122	2.64037	1.6785	1.98009	2.60047	3.08077
3.61619	1.64344	2.14346	1.0695	0.951095	2.98946	2.33453	2.94622	1.79734	5.43651	2.07779	0.784148	2.54903	1.57486	1.56078	2.3193
3.41102	0.842746	2.20881	3.05254	2.73619	1.16597	1.84723	2.93415	2.79384	2.55916	4.23466	1.30805	1.81489	2.86135	1.33033	2.98826
2.54174	3.80837	2.2967	0.939195	3.90794	3.00206	2.05298	4.23208	2.94798	2.17549	1.67716	1.23165	4.34818	1.8196	3.64408	3.21324
1.85353	1.13243	1.14923	1.93626	2.26304	3.49037	1.55579	3.16463	1.58185	4.18041	1.71253	2.70036	1.16875	5.42171	2.21989	2.22681
0.856062	3.26163	5.07153	0.976482	3.89567	0.923228	1.32202	4.83887	3.97713	4.99074	1.54592	1.10761	2.32667	2.91295	3.15381	3.1153
1.26859	0.732424	3.26715	0.976169	6.5582	1.08619	2.23287	2.35679	1.1279	2.59375	2.25486	1.41926	2.50842	1.71085	2.28693	2.60005
5.28814	0.868116	0.734585	3.19068	1.09847	0.915314	1.65119	3.50136	5.84777	2.60616	3.47472	2.45001	1.78343	3.9032	4.16411	2.18503
2.40432	5.33555	2.2136	2.57226	2.21464	1.01878	0.881396	1.72354	1.62011	4.75668	2.7631	2.45295	2.86334	3.29054	3.28633	1.16477
3.21256	1.55906	0.653826	2.34877	1.20732	147.346	2.92371	1.28807	2.89475	1.27385	1.33714	1.54001	1.82377	2.94057	1.7037	2.00756
5.10101	0.810616	0.723449	0.810479	1.47711	0.83997	1.46247	6.27958	3.60628	0.814302	2.80773	2.84627	0.809825	2.39654	1.91663	3.12662
2.07542	2.53589	0.756492	0.958898	3.56389	4.0228	1.19825	0.86437	5.45687	1.31813	4.03989	3.26682	1.90577	4.63328	5.20243	3.63884
3.50964	0.788555	0.783136	0.536035	2.02849	3.05026	1.71839	1.53392	1.79865	1.2792	2.24774	1.98103	0.24402	3.06171	7.22962	2.32403
1.49461	2.17887	3.31643	2.45464	2.35349	1.07906	1.40442	3.00395	3.6189	2.32229	2.14559	2.15579	2.11413	0.762741	1.68555	2.74889
2.78978	1.9435	0.735606	1.18737	1.06915	0.955198	1.61105	2.26756	2.13205	3.73027	2.25039	2.24778	2.21788	3.38169	1.13061	3.64852
3.26144	2.84931	6.69579	2.03494	1.28763	2.71736	2.50411	1.8124	1.33906	2.31527	0.796333	1.46925	3.68404	3.89396	4.14956	1.66765
0.765866	2.4046	0.76061	3.69281	1.87152	1.13758	1.54818	2.64364	2.12643	4.64787	1.78839	1.41578	4.25084	2.05412	2.0186	1.59395
6.46072	3.16234	0.6737	1.84495	1.04074	1.11239	4.39485	1.88258	1.32099	1.18332	1.76249	1.31751	6.23908	0.511911	2.54375	3.85014
1.93529	1.59872	2.51276	2.52445	2.23638	2.24573	1.89447	1.48463	1.22656	2.09442	1.64616	1.77611	2.04812	1.85678	1.59503	3.25749
2.61343	2.67352	0.763816	1.71283	1.94466	2.15323	1.17442	2.70744	0.817915	0.67429	1.74899	1.97084	0.833835	1.36121	1.75386	3.33592
2.22777	1.95684	3.92691	2.01988	1.97277	3.44801	1.15552	1.739	1.48529	2.42103	3.62849	2.01532	4.79593	0.97737	2.59748	3.07616
2.9231	3.02144	0.809492	1.09099	0.872778	8.21746	2.21088	1.74894	1.60494	2.2312	3.35469	1.61352	0.879508	4.75973	1.4193	1.67257
1.93835	0.772155	0.931455	0.762974	1.83834	1.55391	0.779093	1.57037	2.47566	3.57244	1.28328	1.49454	2.05594	2.36166	2.28289	5.52825
3.28034	0.963319	1.74114	1.48785	2.15464	1.22459	0.7677	3.49197	2.01677	1.45123	1.51277	1.71856	2.33971	1.91374	2.26135	4.70828
2.46425	0.776443	0.78121	3.45122	1.97351	1.18987	2.52632	2.34733	2.5724	2.76186	1.86445	2.24506	2.02138	1.2522	1.98952	1.35249
2.74649	0.737706	1.06307	1.87561	2.80964	1.22583	2.28435	1.59123	0.564582	2.83051	1.40329	2.90781	2.90172	3.04155	2.07163	3.58021
1.55758	0.782481	0.788679	0.95738	3.70619	3.15201	1.91971	2.4364	6.04169	0.982419	0.677075	2.56325	5.34522	2.63772	3.38359	2.12146
3.1091	3.71958	0.713161	2.9042	1.68953	2.74131	3.88388	2.92003	2.01927	2.73139	1.3783	1.3328	2.64794	2.48315	2.79737	1.32119
1.96637	1.62773	0.745708	2.22912	3.04875	4.0435	1.17217	2.01963	1.60027	2.54456	4.3032	1.08516	1.68036	2.62564	1.51719	3.59185
2.33988	1.4101	2.47715	2.64345	2.04373	7.013	2.62005	1.15304	2.68556	3.94187	1.30458	1.52571	3.1194	2.20042	0.815852	2.19141
2.57786	2.7685	0.867075	2.04424	2.7841	1.02065	1.20772	2.05221	1.26351	3.36638	1.64726	5.79986	4.05034	3.63228	3.43367	3.17251
2.25384	2.45229	2.04835	3.73846	1.60833	3.30416	1.64224	1.29623	1.80424	2.11182	1.51943	2.19134	2.57587	4.66519	1.87049	5.03091
0.989146	0.772315	0.73315	0.730377	2.38983	0.899393	1.7556	2.6182	2.44238	2.15738	2.78487	1.61581	1.59871	2.13591	2.55862	1.48552
1.4089	0.928952	1.20693	1.92401	1.96982	1.00567	9.02117	2.32228	4.02482	2.72001	3.12262	1.60372	1.48198	1.96813	3.06104	1.40461
2.61675	6.5416	2.47936	4.28132	1.13207	1.93308	3.14644	1.00435	9.04345	1.29312	2.36726	3.61552	5.19947	2.03185	2.84542	0.922469
1.23908	2.55263	0.843529	1.8096	2.03463	3.73365	2.05624	2.67693	1.89959	5.92502	1.21246	1.10258	2.64834	2.30454	1.84093	2.21509
2.6733	3.14844	1.89383	2.6365	2.50027	2.57326	2.7658	1.91843	2.67744	3.03881	3.98166	4.39573	1.453	3.15739	3.18154	3.23973
3.68826	0.887243	0.990124	3.3915	0.978251	0.932756	1.95007	2.56667	2.74991	2.29207	2.20364	12.7058	2.12115	1.18489	1.61085	1.64505
1.69855	1.81285	2.37775	1.88656	4.19083	0.973612	2.94816	1.91973	0.876897	2.66118	2.51824	3.10958	2.3179	4.85917	2.15155	1.86217
1.91807	1.81679	1.584	0.890273	1.79368	1.61391	1.99989	2.14506	1.10771	2.0834	3.49302	1.6974	2.40596	2.01634	2.66779	2.38967
2.43752	0.896216	2.27243	2.43261	1.62637	1.16088	1.06311	2.32644	1.42748	0.93451	0.85945	4.79545	1.40021	2.41815	2.80296	2.79408
1.54059	2.47602	0.854156	2.47981	2.05983	1.17349	0.876287	2.45598	1.92303	2.09244	1.92306	1.69765	1.24087	6.6459	7.55825	4.22896
1.4776	1.45194	0.791097	1.42985	2.19139	1.04045	2.42867	1.53678	1.14554	2.63974	3.97408	1.38099	0.937445	2.54273	1.7929	3.6398
3.71494	1.51057	2.10827	2.96451	1.18013	6.99486	1.19023	4.41139	4.1332	0.89425	1.49858	1.00342	1.49362	1.97371	2.87257	1.76829
2.97882	0.743789	2.50834	0.984771	5.17749	3.73113	0.834964	2.40969	3.86756	4.57853	3.21006	1.40769	2.99562	1.97935	2.88885	1.42461
3.00578	3.27733	0.828022	0.835007	0.943513	4.04541	1.39784	3.02684	1.31065	2.22943	1.01299	0.275221	3.52938	1.3111	2.20479	2.74232
1.63777	3.59358	1.22822	2.50468	1.37511	2.44873	4.55779	1.87037	2.41783	0.895316	7.32613	1.06863	2.49689	1.18909	3.43385	2.55303
5.06925	4.58647	2.02998	1.1296	0.981499	2.36065	0.769397	2.13239	2.15027	2.20272	1.39785	1.09588	0.967727	1.18691	1.78656	2.85543
4.9969	3.15145	4.40928	2.24291	1.95495	1.11568	2.15641	3.29886	1.70348	5.12686	0.609321	2.82036	1.34874	3.74823	1.24262	2.85304
6.21802	1.84847	1.84909	2.48935	1.74226	2.4269	1.54536	2.58875	2.71176	5.67176	3.77121	3.20057	2.36532	3.09408	2.79387	2.87173
2.83717	2.70952	0.696723	0.881158	5.6022	4.6407	2.32087	0.04793	3.22379	1.00735	2.43034	1.09965	1.91672	1.55077	0.8084	3.24138
3.13932	0.770024	0.889136	2.49915	2.57658	1.48779	1.35425	4.0433	2.90106	3.11302	3.25055	1.94533	1.24075	2.85324	2.15999	2.17905
1.79896	0.85649	1.21847	4.18247	2.35981	2.50963	2.61522	2.09854	1.48811	2.56905	5.3212	1.86397	2.56806	1.88729	2.5875	-34.2222
2.35755	2.01536	2.57866	2.61762	2.51533	2.95256	2.67516	1.95755	1.07632	1.78744	2.14275	1.62007	1.26899	1.48657	3.20465	3.49165
2.08797	1.48199	0.94693	1.05525	4.84022	2.16574	2.50042	1.18108	2.49103	2.81861	1.28001	2.17242	0.897244	5.03377	2.12817	1.96089
1.98206	2.52265	0.863166	1.5066	1.58611	1.13111	1.486	2.34444	1.80044	8.20132	2.61943	2.32116	2.014	1.86867	2.15828	2.21883
8.2105	1.88349	2.70151	3.8829	4.54695	1.05037	0.568939	1.60672	3.44304	1.70474	4.43482	2.572	2.88295	5.4001	1.57811	3.2396
3.0554	2.4293	0.689703	5.23253	1.6008	0.820143	0.927308	4.3931	1.86287	1.87988	3.17452	3.3889	2.65747	3.29251	1.85301	3.00033
1.62486	2.71454	1.15304	2.59344	1.78929	3.72041	1.24614	3.05391	1.80566	3.25294	1.69576	1.51975	1.87513	3.52518	2.20717	2.09279
2.55453	2.64667	0.878256	1.07301	4.55774	0.79902	1.3549	0.974952	1.78515	3.32255	1.96088	1.19967	1.16328	2.52193	2.92071	2.62972
2.95616	0.763243	2.74564	1.04099	1.6925	0.997104	4.32652	1.54152	3.59607	2.38339	1.22435	1.7096	1.06431	2.00021	5.54183	2.66944
3.08282	0.620685	6.54577	1.78604	2.5118	2.66479	1.11955	2.14783	1.40199	2.45604	3.16283	1.48372	2.72837	1.21686	4.23323	1.86967
3.85561	1.55878	1.40435	4.34612	1.71628	0.974711	2.12896	4.8399	1.85592	3.18431	5.28924	2.37218	1.95887	5.62104	2.97272	3.55946
5.46258	0.739275	1.71905	3.27672	1.23997	1.14282	1.24919	1.50238	2.03278	0.902006	1.91224	2.3644	2.85736	2.40152	2.43203	2.76124
1.92225	0.851163	2.87308	1.40567	2.03227	1.31132	1.25244	0.995385	0.892891	4.42707	2.62134	4.03889	2.754	2.72333	2.0023	3.13554
2.77403	2.42218	0.807095	2.09742	1.17694	0.779951	1.41477	3.73275	1.56065	5.31097	2.3998	5.58365	0.939032	2.03027	3.34737	3.56648
3.76112	3.78113	1.3403	4.87895	3.0943	1.8777	1.43026	1.7052	4.83133	2.08173	2.24527	1.81035	2.53772	2.08482	3.6136	1.36717
0.955772	3.59076	1.26581	1.93524	1.35544	4.99309	2.71306	1.89424	3.4811	1.59704	1.21995	3.13622	2.56798	1.26627	1.85658	0.684495
0.877289	0.815094	1.00796	3.03371	0.988497	2.24003	1.23026	2.54513	1.902	1.91439	0.936639	2.155	2.04523	2.95421	1.78109	2.06822
1.43286	0.865521	0.696297	1.86559	1.11358	1.83429	1.64859	2.60087	2.21241	2.73017	3.46596	1.43796	1.66878	1.83173	3.53979	1.65604
2.67667	0.809441	2.23496	2.56388	2.69865	2.96535	1.70922	1.68319	1.47789	1.95742	2.20361	2.99888	1.76993	1.26532	2.19398	3.38502
3.13634	1.98387	1.60278	1.40944	2.67019	3.59963	0.831034	2.61072	2.77307	7.71798	2.23645	1.79681	3.73614	2.55599	1.95535	5.26213
2.18987	0.699461	0.90592	0.839413	2.95561	2.57757	7.50121	2.45652	4.24962	3.3782	1.71737	1.34622	2.97807	1.97127	3.07231	3.93975
2.35541	0.970409	0.86331	3.37819	3.68961	0.972896	1.29664	1.25095	1.77797	1.39367	1.57548	4.27116	3.72524	0.683852	2.70442	1.44027
1.82515	1.16896	1.12362	3.62572	1.09994	1.69143	2.88753	2.39344	0.671808	2.19327	3.35681	3.91609	1.50572	2.99776	4.61713	3.454
2.37028	3.54398	1.35685	0.954429	2.30043	2.26384	4.74478	2.76764	3.61435	1.58436	1.36614	3.08517	2.81968	1.22575	2.94643	4.19435
2.98574	0.698022	0.671582	1.57211	2.23707	0.976122	2.03693	5.36194	4.09343	1.10544	2.36285	1.31151	2.17174	2.04666	2.48587	4.41812
2.59584	2.94408	0.841344	3.16274	4.83421	0.996015	2.41596	2.52784	4.25736	3.74923	2.35536	6.46068	2.5333	2.02361	2.23819	2.31168
3.12235	1.06407	1.81859	5.78688	3.55429	2.14238	1.22518	1.27007	2.16929	2.03134	2.3686	2.84479	1.06734	3.93013	1.67181	2.74356
3.46067	1.66557	1.94902	1.84304	3.00628	1.63766	3.8415	1.17042	1.43537	2.1226	2.34259	0.794641	2.50011	3.03178	2.12587	3.87317
2.23361	5.52647	1.02876	3.92542	2.88205	1.34372	2.2851	1.4115	3.4915	2.83361	1.68599	5.06448	1.52492	1.22533	2.07391	0.592527
2.39537	3.1646	2.21764	2.30375	2.08996	0.971176	0.958568	2.17261	2.08429	2.32202	5.41455	1.50132	1.81684	1.03506	1.56047	1.47811
2.82402	1.97399	2.4184	7.23176	1.56284	2.67649	2.05582	4.21068	0.901736	1.57547	1.27167	5.40584	0.438267	1.64264	1.3803	4.26334
2.2744	0.81276	0.768803	1.98671	2.63031	4.44684	3.56898	2.36878	3.25847	2.16576	5.83613	2.4951	1.79838	1.30885	1.20554	1.52189
1.44433	0.836322	0.764427	2.86491	1.2162	1.9847	2.20077	1.16674	2.40049	1.7595	2.25126	2.24152	3.32929	2.12505	2.89661	2.73484
6.56496	1.72166	1.05965	3.3177	2.71377	0.972202	3.26078	1.43597	1.92509	1.11849	2.78225	2.41143	4.66329	2.48564	2.72398	2.54151
1.43328	1.47618	3.91617	3.47743	2.40467	2.63474	0.606761	1.90164	4.82614	2.8253	3.10371	1.2431	1.10749	2.44313	2.50192	2.43834
5.62871	2.87951	2.56082	1.82821	1.96152	3.91154	1.61464	2.63116	7.24689	2.3226	3.02641	3.18682	3.16764	1.66708	2.58237	1.12808
3.11152	4.11824	6.44339	3.6119	8.28286	0.994522	2.19458	2.0992	2.97968	1.69114	2.05233	3.47483	0.56427	1.42452	2.88964	1.64305
2.56141	3.36174	0.731694	2.40869	4.80897	0.927051	1.66089	2.88321	1.73442	1.19586	2.00832	3.70432	2.85681	2.02191	1.73754	1.58021
2.42334	0.736265	2.12357	0.776533	3.67123	1.1713	3.19918	3.456	1.7066	1.28553	2.30958	1.27454	3.31499	1.21813	2.92729	1.7997
7.02942	1.51235	2.30987	0.89602	1.86211	2.69823	5.84654	1.49229	1.22962	3.06457	1.57193	1.16164	2.95259	1.71479	3.83303	3.65859
2.63984	1.1724	0.871455	4.57479	1.00194	2.22681	1.62842	1.92063	2.89973	3.24774	1.67826	1.71342	2.96561	2.01167	1.8495	2.3405
2.94497	2.52591	3.24231	0.889667	0.775608	1.66358	2.94795	1.80007	4.28374	1.71995	3.43984	1.75462	1.35355	1.63427	2.33909	1.96764
3.07009	1.7815	2.56845	1.00266	3.07199	2.44429	3.88164	2.82281	1.62859	2.62425	1.4654	2.15017	1.87091	3.8099	0.968608	2.90831
2.07414	2.8401	1.96099	0.770788	1.37218	1.2111	1.8545	2.82012	4.16315	0.983773	2.47865	2.30512	2.7219	2.50555	2.56947	3.60616
3.98159	0.739313	0.759354	1.13019	2.33121	0.623641	2.15864	6.26327	4.29233	0.758026	1.87561	2.36526	2.21201	3.33648	3.54295	7.15803
4.95257	0.712577	1.65063	3.02062	3.24727	1.00163	1.36514	1.33986	2.68461	1.24712	2.0931	4.03037	3.13679	5.15468	1.62573	3.76905
2.72067	4.12215	0.72917	1.23734	3.1011	0.959513	4.29236	4.9443	1.76974	2.14484	3.47973	2.14721	6.1944	1.25619	2.03896	2.06865
1.37647	3.77389	2.44991	1.96825	1.14579	2.40003	0.984882	1.26712	1.84412	3.69039	2.17305	2.93809	1.32568	3.32079	2.31907	2.35956
1.76017	1.94991	2.25347	2.45844	1.22789	1.93596	1.3275	3.29081	1.28209	2.016	1.73452	0.844986	2.34763	3.33616	2.75032	2.30833
1.54687	0.82756	1.09261	1.02549	3.88637	0.951637	3.20322	1.50825	1.41445	2.24595	1.14773	4.63337	1.1999	2.26739	1.84938	3.3637
1.90377	1.03515	0.749249	3.91611	1.36386	2.31959	1.92432	3.71833	1.85249	1.09305	2.71334	1.22243	1.952	3.83507	2.42972	3.42594
2.99717	0.794301	4.90307	1.02683	1.05594	2.65571	0.991278	4.21483	1.44024	1.42883	4.35236	1.30761	2.75157	2.66876	2.062	1.80124
3.95694	3.74482	0.834536	1.21897	2.74025	2.54254	2.43566	2.25569	2.62767	1.47786	1.29551	1.89204	1.93248	1.34821	1.864	1.76482
3.97157	1.48904	0.959828	0.876349	1.00745	0.882087	1.05893	2.42433	0.936312	2.31986	3.06069	1.52191	1.33948	2.79052	2.08859	2.7887
2.88431	5.85107	2.09397	3.94856	0.897517	1.01847	1.02778	2.13128	2.38977	1.26277	1.38139	1.47914	3.38876	1.81559	1.88029	2.60646
2.99088	0.813632	0.811779	6.80625	1.94833	3.74148	4.99657	5.3115	1.40495	1.79612	5.02062	1.87251	2.13169	1.39338	2.07699	4.82688
3.01752	5.57086	1.96981	0.60137	2.74063	0.610233	1.29975	2.44841	5.64426	1.9979	1.56695	6.53128	3.75215	0.766843	2.19881	3.05303
2.56704	0.720008	2.61784	2.12078	1.97821	0.902248	1.9496	1.77777	1.48018	3.47005	2.54928	1.69365	1.79043	0.62453	1.12566	3.2298
2.53263	1.30355	0.841279	1.0524	3.00599	4.43275	1.74896	1.77311	1.67139	2.91262	1.62963	2.41301	1.37609	2.19297	4.53054	2.57618
4.15958	1.27412	5.47528	4.60741	2.33084	1.72928	1.39244	1.24436	2.44713	1.69034	2.36717	1.41484	1.15575	2.76843	2.05472	2.32056
2.89662	0.783255	1.44719	3.22294	0.701262	0.845396	1.40472	2.16725	2.05273	1.66907	1.48382	4.52335	1.30481	2.77577	2.98491	1.80276
0.970898	1.90852	2.26999	0.869093	1.03125	4.69806	3.64921	1.52023	3.42663	1.62364	2.64396	2.31657	1.69864	3.54516	2.7571	1.9991
2.16031	0.772652	2.44643	2.15727	2.1832	1.01021	2.69325	1.89134	1.36522	2.5322	1.15915	3.94079	3.34465	2.7194	1.85077	2.17545
2.44958	3.00872	0.759173	1.92308	2.56247	0.872769	0.859182	2.02578	4.07986	1.98396	2.64358	2.57278	2.87362	3.41394	2.53483	3.85517
0.726273	0.935807	1.80849	1.59144	2.71729	1.03291	2.40499	3.32564	1.46381	1.58077	1.95939	1.92611	2.8575	1.85619	2.25098	3.04824
2.31571	3.84382	0.843172	1.87613	2.38876	2.25779	2.25939	1.62232	2.25923	4.22388	1.51862	1.53896	1.94131	2.55536	2.74311	3.48719
2.09763	0.667815	3.83678	2.14271	1.59375	3.25875	1.31818	1.96223	2.46637	2.32731	2.40472	2.57652	2.22402	2.43442	2.66318	2.04291
2.40784	0.88576	1.04733	2.08484	4.03536	0.844019	1.15872	2.06293	1.84031	1.18383	1.65633	0.943292	2.36119	2.52346	1.02814	1.82412
2.27067	0.586159	7.04664	2.21763	3.58616	2.28018	3.88178	2.26074	4.32755	1.43255	1.22271	3.33869	1.02885	3.9394	2.36449	2.54532
2.6999	3.30276	1.26884	1.1756	0.813477	1.59855	1.57897	2.74745	1.91109	2.92801	1.72975	2.59209	2.30463	1.84153	2.18815	4.31426
3.9108	2.26578	2.65253	1.06417	3.44182	6.80886	2.78468	1.74123	1.04231	2.02345	2.78772	1.20182	3.4567	2.01165	2.62651	3.8737
1.69577	1.60221	3.23735	1.28147	1.06481	3.78794	3.52969	1.4482	3.19063	2.81228	6.75518	2.38419	3.38142	1.85933	2.1502	2.86214
5.13972	2.20368	0.739677	3.34366	2.16661	5.08495	2.01733	2.75848	1.62557	0.930011	2.67001	1.12557	1.64788	1.86325	2.37714	3.44468
1.40265	1.61987	0.913117	2.3428	4.96952	0.858728	0.889866	2.45988	3.24668	1.67165	2.51105	1.15492	1.51473	2.58327	2.22911	3.56691
2.27679	0.795851	2.48186	0.920347	1.1678	4.11125	1.33729	2.39032	2.69986	2.49573	2.60573	1.16243	3.92821	3.09376	3.04708	1.16537
2.23976	2.30651	1.60523	1.37074	2.68859	4.18652	1.71633	1.18057	4.31304	1.44593	2.15654	1.43609	3.23119	2.3918	2.24529	3.07111
3.94647	0.850545	0.727652	3.67168	1.99871	1.2856	1.48064	3.26066	1.64606	0.825595	2.689	2.18924	1.6586	2.02306	3.73343	1.04329
3.58523	3.96944	1.93854	0.872824	2.70262	2.52869	1.6416	2.56334	0.800261	0.689794	5.98032	2.44212	1.95007	0.978158	2.2797	1.07198
2.28711	1.27889	2.69534	2.80626	4.0067	2.53473	3.03717	1.72241	4.2187	1.28235	0.984891	2.62104	3.83122	2.11863	2.8661	4.10081
2.2488	2.93523	1.96795	1.73986	2.0099	1.14518	1.20297	3.32976	2.21743	1.94081	4.94201	2.8958	4.10582	2.59359	1.86625	6.62702
1.65433	3.55575	2.1327	0.830952	3.27462	2.40039	2.04905	6.22093	2.87983	1.71892	2.36834	1.20688	1.23415	1.30422	1.59613	4.63194
2.86684	4.71709	1.40196	1.60452	2.49726	3.32458	1.58053	2.78361	2.43259	6.17891	1.56314	4.61662	2.8822	2.76719	3.15499	2.6555
3.5475	0.768156	1.40923	1.79305	2.17242	3.03351	2.04732	1.05778	5.16301	3.36337	2.98127	1.49432	1.58715	1.8628	3.47805	0.910376
1.39218	0.580247	2.88171	1.30353	0.913451	1.912	2.0433	3.46322	2.87248	3.68378	1.15133	1.51022	4.14338	1.97721	1.86469	2.3133
2.5147	0.828163	5.1749	0.946826	4.93723	2.42012	2.85831	3.91635	2.91974	3.87534	2.08785	1.76714	4.33623	1.85946	1.73866	0.846945
1.58601	1.09421	2.77662	2.44176	4.76783	3.68942	1.59869	7.28444	2.32373	4.59762	2.29937	2.07981	2.11433	2.02747	1.53735	4.31265
2.12753	0.822646	2.4594	1.33869	2.94951	0.992059	0.926566	1.36827	0.772442	2.60985	1.71526	1.01533	1.18872	2.35757	1.8572	2.39745
1.67746	0.850034	3.2954	1.93226	2.04764	3.29709	4.91369	2.05305	1.40072	1.1816	3.80941	3.9109	1.17529	2.14811	1.52706	1.99155
1.86363	0.824991	0.762199	3.40777	3.84665	1.50562	1.23644	1.91582	2.48064	2.35031	2.69931	6.00077	0.189516	3.53288	0.93157	2.06194
2.09393	1.6046	0.75987	2.03822	0.92279	2.88064	3.32305	3.17378	0.943872	2.65793	3.69376	1.26044	3.58195	1.92416	2.57443	2.35824
2.37694	4.81709	5.05067	0.925329	3.69993	2.03491	1.88937	4.33085	17.8954	6.10786	1.83906	1.04648	3.47791	3.49386	1.70037	2.05368
2.42088	0.783395	0.852706	1.00264	1.16586	1.16641	1.89522	1.5591	1.96976	2.25901	1.87018	1.52306	1.7377	1.32207	2.46664	5.1697
2.55217	1.69601	1.09292	3.43234	1.68707	2.23235	1.34263	2.05457	0.863796	2.23915	3.07578	1.53268	2.19482	4.32456	3.26719	1.59428
3.50756	1.98461	3.95716	0.817084	1.26061	1.90656	1.02677	2.88579	1.61153	1.18046	2.15775	2.41841	1.64194	1.15591	2.83861	2.43387
1.64719	5.03467	1.11133	1.59099	3.59668	2.01332	2.01294	1.92642	4.60557	2.27972	1.16769	6.01026	1.21077	4.5803	2.02708	0.885752
2.57991	2.15556	1.19835	5.29014	3.44124	0.962883	1.41178	3.03465	1.16486	1.94478	2.00853	3.77815	3.62092	3.87106	2.7739	2.52717
3.68445	0.969107	2.26907	1.77578	1.52465	2.4889	1.98313	3.10718	2.47456	2.31729	1.90224	3.5419	3.43131	4.09414	2.08247	1.99446
3.18992	1.1799	1.19014	2.45609	1.12523	1.16536	3.52564	2.428	2.94538	3.05434	3.33918	2.06095	1.79878	1.62699	3.43117	2.92233
2.58719	1.81992	0.875934	1.57034	1.40542	1.0842	0.995954	2.13161	2.47651	0.792868	1.9088	3.41158	1.81808	5.53932	0.937807	4.29078
2.3902	0.834746	2.20656	1.95831	2.08509	3.02687	4.83941	1.30785	1.14731	2.29784	1.44277	0.779753	2.0265	2.91983	2.34299	1.78829
2.55108	0.99689	5.14229	3.80707	1.84694	1.20599	1.8114	1.26224	2.75725	3.97488	3.81032	3.27563	1.93311	2.83965	1.55941	5.80627
2.0385	7.46685	3.14581	1.07566	2.28472	4.09888	1.35316	1.57224	1.36678	2.14271	3.13388	2.3579	2.12683	4.2214	2.07327	5.13107
1.47506	5.72905	0.864127	2.13425	2.71566	6.81943	4.81808	1.2071	1.06156	3.74497	2.3644	4.81833	4.81496	1.7218	3.15266	1.41046
0.992403	-0.811193	6.71402	1.86603	2.37324	1.50505	1.04057	0.573807	4.74309	4.12407	5.6963	2.08234	1.88477	3.64224	2.10079	1.47569
1.65278	0.73756	2.4826	1.85526	1.66692	2.13012	1.00265	1.86471	2.76226	2.58185	1.92802	3.13268	2.9491	2.33586	2.04089	1.99075
1.79248	0.754387	0.926976	5.97248	1.26455	1.15013	2.35952	2.63202	1.47128	2.73604	4.29875	1.96282	2.03773	1.6863	3.53163	5.36689
2.6391	2.12273	1.65871	3.34666	2.80486	0.930654	2.68445	0.995692	2.48912	1.22069	2.06553	3.05158	1.10764	4.73684	1.82495	1.98744
2.87996	2.8108	2.51072	0.938362	1.5076	1.92723	3.17828	1.54935	1.12346	3.4147	2.64131	1.05229	2.85061	1.78264	0.545546	4.19656
2.96124	1.0442	3.64273	3.82041	2.38013	2.79681	2.26875	1.47052	1.04419	1.31288	2.16365	1.26345	3.14073	2.85443	2.56433	1.93325
2.856	0.800816	0.755822	2.53566	1.09418	1.58752	1.32912	1.95803	5.03629	4.8418	1.84024	2.91045	2.03863	5.02655	3.85194	3.96377
2.47147	2.97552	2.84099	2.19124	2.41555	1.21086	0.52366	1.76792	2.9048	1.18947	2.26191	1.68632	1.83543	2.9234	1.73185	3.48457
3.4515	1.77336	1.66774	1.39173	0.921922	1.4585	1.04733	1.12078	1.82887	2.32049	4.64253	1.62891	0.693108	2.71942	2.5316	2.17131
1.86806	0.746803	1.19111	3.73102	3.00699	1.00776	1.04221	2.23406	1.88655	0.893051	2.94681	3.00099	2.07092	2.15045	2.8778	2.27685
2.82822	1.63927	2.71586	4.88756	1.22575	1.05791	1.12816	1.93234	3.98579	2.75769	3.20907	1.8721	1.70392	3.92017	2.49632	1.94267
2.59195	4.48219	0.75037	3.91562	2.03941	3.07385	2.00636	1.55399	1.60278	2.12426	1.62749	3.50341	2.82237	2.26036	1.38996	2.42943
2.29476	0.929615	1.1466	4.67119	2.81325	1.72411	1.32356	4.2089	1.90899	3.88844	2.47445	1.68238	2.96906	1.70849	6.35959	2.01345
2.2212	3.32573	0.919808	2.15171	3.26453	1.12158	2.67324	1.65857	1.47162	3.57204	0.774702	2.35803	4.29301	3.04952	3.09592	5.16744
4.87598	1.78697	4.54132	1.03071	1.86991	5.95494	1.03485	1.64731	1.56409	1.65106	2.20379	2.0204	2.49073	0.837607	2.48663	3.35343
3.84779	1.32574	0.915577	3.67274	2.83898	4.38816	1.50087	2.98467	1.51545	2.41206	2.61393	3.4251	3.18835	3.85357	1.98056	1.82509
2.38066	2.03801	2.97996	1.03115	1.83254	0.971474	0.777586	2.31381	2.69454	1.87361	1.5906	0.918301	2.62477	2.53046	2.81007	4.63631
4.55732	0.817555	5.44947	1.73392	2.8452	1.22679	1.16877	0.831903	2.5479	3.19198	3.02424	5.67084	3.25841	2.87905	1.22654	3.09415
1.44218	3.37983	0.726297	1.10882	2.87776	1.04112	3.06591	2.77054	1.88403	1.15233	2.00324	2.56826	2.78645	1.18195	4.98036	1.91794
4.42622	0.941069	2.16831	2.0914	1.49777	2.26892	2.81483	1.07245	2.17744	2.5284	1.25204	1.88989	1.4409	2.93907	3.91894	3.03376
2.13611	1.00006	2.1678	0.546233	1.2642	1.11761	5.41073	1.4262	2.35139	2.29258	3.07417	3.061	4.63466	1.32741	1.64028	3.02134
2.17478	0.704819	0.728295	1.65227	1.78238	0.74695	1.7193	1.91303	0.13209	3.19797	0.824599	0.77935	3.295	2.16484	2.23096	5.43774
1.5674	1.29499	0.901093	3.69947	4.34872	3.21526	1.40371	1.18661	2.68427	1.86719	1.60649	1.25378	4.75389	0.988527	2.15917	4.01201
1.75392	4.11606	0.81745	4.40419	2.23478	2.51032	1.38133	2.17261	3.62	1.99948	2.0256	1.94736	6.41693	1.71218	2.56703	2.42179
2.80098	3.81126	2.09022	0.85739	7.27021	4.13445	0.287573	4.57881	3.45034	2.70806	3.72274	1.16175	3.66919	3.54313	1.52839	1.201
3.25876	2.3212	2.75756	1.0825	4.03207	1.05964	5.18185	1.6471	2.4767	1.90684	1.14811	1.19881	1.69075	2.66368	1.8519	3.69911
3.36873	0.741481	2.08096	0.972649	3.3751	3.92946	3.00185	1.75849	4.59609	1.19756	1.86798	2.2203	1.88241	1.18568	2.14067	1.16257
0.83259	2.68967	2.10444	2.59745	2.20643	5.41556	2.00251	2.08559	3.38166	2.92612	3.13221	3.19186	2.26346	1.91935	1.19955	2.72597
3.58245	2.64262	37.4889	1.76292	2.38407	3.46068	2.51775	2.86551	2.31635	1.78798	2.13554	1.58803	2.74743	4.18995	1.74315	1.78195
3.40844	0.545716	3.45767	2.48789	2.9327	2.0137	2.62896	1.57741	2.46993	1.51931	2.16374	1.53361	1.33227	2.75767	3.51958	2.23507
8.383	3.13313	2.74826	6.08609	2.56068	1.05944	1.54324	3.52241	1.91767	2.33639	0.956602	1.4397	1.90678	2.80987	3.12942	2.6482
2.13271	3.8215	1.2066	2.64251	1.84209	3.21303	2.92695	1.78241	2.81756	3.93627	3.04139	2.54885	1.69105	2.33207	1.50419	1.40994
1.4203	0.765066	0.692746	0.960076	2.04013	2.35977	0.918647	0.810242	2.7734	1.1766	2.08735	2.63924	1.74597	1.10587	2.5679	1.42918
2.88081	3.13045	1.58589	2.8149	2.02437	1.10984	2.64815	1.29371	2.45437	0.824766	2.44733	1.40628	1.52095	2.91578	3.32185	1.78821
3.74425	2.26087	2.13245	1.12513	5.51477	0.853996	1.35092	5.18458	1.99307	0.957848	4.65123	1.63849	3.77517	4.56766	2.68527	3.78668
2.84542	0.748611	2.51181	2.80938	2.69161	0.848355	1.29925	1.69653	1.93729	3.13463	3.15361	1.58827	2.87486	1.89457	1.254	2.65376
4.25485	2.47785	3.12523	2.22062	2.99055	1.04255	0.973073	1.75806	3.2345	1.58008	2.36219	1.01648	2.84186	2.74169	2.48428	2.26517
5.932	4.4336	1.80461	1.07238	3.37253	2.63646	2.69562	7.40597	5.07011	3.4564	4.33908	1.15311	2.88373	3.2431	2.17504	4.72401
5.19717	0.884869	4.5377	1.63682	1.14815	1.94482	3.25698	1.24517	1.53273	6.46986	2.06062	1.57174	1.22587	2.65504	1.774	1.2121
2.84732	4.3755	0.752997	1.82598	3.39368	3.07441	3.99324	4.38386	1.88858	2.46733	2.2794	1.44999	1.34837	0.694528	1.72105	5.29472
4.78315	0.80255	0.748778	1.6584	2.31006	0.95642	1.03148	1.76474	1.5289	2.85998	1.67561	3.77794	2.93624	7.67053	2.85072	4.12262
0.914554	1.07073	0.736001	0.980358	1.60047	0.845756	0.791315	2.31779	2.7777	1.23705	1.13039	1.56039	5.43407	2.60425	1.71444	2.44719
2.85352	0.811342	3.12423	0.90217	1.19134	2.05417	1.67354	2.64522	3.6747	1.13983	1.2867	1.35559	1.361	2.32708	4.74068	2.60671
2.74745	2.49481	4.28744	2.00926	2.4731	0.951467	2.2116	2.55748	3.16518	2.54274	4.45125	2.30019	3.6342	1.21423	4.42685	0.6409
1.12735	0.901223	3.23077	1.47074	1.73786	1.91789	1.16949	1.46469	2.2998	3.84362	1.98243	2.04795	2.59936	6.1548	0.943763	1.74291
2.53886	1.62419	4.84163	1.78001	2.85337	3.49777	1.24945	1.36987	1.51472	1.87056	1.51727	2.29989	2.14053	2.59908	5.88079	3.48489
2.47372	6.46584	0.832368	1.27249	2.44077	0.657121	1.17883	1.86189	0.274307	2.90517	1.64833	1.44823	3.50962	1.75228	1.66336	5.52586
2.05105	0.977461	2.64813	0.896717	5.57193	2.94318	2.68921	1.34836	1.32953	2.98482	2.7313	1.94183	3.50497	2.87522	2.21143	6.98244
2.58853	2.48857	0.833045	2.97501	2.49408	0.922149	1.30804	2.25852	3.58674	1.32485	4.55641	2.49913	4.44281	3.3727	3.69449	2.67749
3.08289	0.869762	2.59734	3.2743	1.7481	1.2141	1.93894	1.61424	3.56314	2.73846	0.942049	1.99383	4.85572	2.29136	1.65111	1.21173
2.28665	2.19356	0.923049	2.44518	2.70139	6.59248	4.70438	1.46281	2.34003	1.58705	2.02197	1.24589	3.01801	3.03292	2.57818	2.37009
1.79438	3.90963	1.99216	2.88424	3.17577	1.04912	2.32311	1.84107	2.70668	1.37201	3.65462	2.61371	5.26483	3.34057	1.74	1.95817
2.62836	1.18775	5.34881	2.42486	1.47719	2.79374	0.423574	1.84772	3.19857	2.65758	2.04008	1.92574	3.23522	3.20777	0.790388	2.54381
1.30425	0.803371	3.06545	4.697	3.68016	1.10267	1.11785	1.14725	1.24273	1.6616	4.48049	1.24234	2.34866	2.62779	1.7355	3.74806
2.17246	0.79454	1.4455	1.5625	2.18981	2.745	1.41414	5.79153	3.71703	3.259	3.7058	3.14316	0.702385	0.943256	2.78023	2.06336
4.60849	3.01462	0.745049	3.2929	2.76385	3.22775	2.64268	1.91932	5.12824	1.32916	1.40908	2.87796	1.2934	2.05313	2.88685	1.25478
2.60389	4.30306	4.63517	1.39098	2.66363	1.3718	1.98586	1.64827	2.88341	1.47229	4.90433	1.41816	1.79372	1.99868	0.442901	3.2169
1.48176	1.80765	0.630919	4.20013	2.4977	1.13148	1.04692	2.85927	1.63161	4.61207	1.37691	2.71243	1.60351	2.21531	1.6872	2.26256
1.41706	4.16032	2.59438	2.34268	6.29839	1.09778	1.55808	1.24032	2.16552	2.46525	2.47099	4.5319	2.42542	3.09242	1.83462	1.54571
1.7754	3.0363	2.10357	2.31074	5.23844	1.54771	2.32659	3.59187	1.1986	1.37121	2.31989	4.75138	3.21718	3.00772	1.62112	2.21887
4.12599	1.94649	1.08474	0.899555	2.48043	1.90906	1.23552	2.69843	1.94752	1.46746	1.33882	0.9965	1.66994	1.8784	2.11768	6.71385
0.963008	0.889395	4.07285	0.964286	1.79472	0.986295	1.70819	1.11441	6.59434	2.78035	2.94742	5.43414	2.53356	3.22914	4.06753	1.9608
1.44368	1.81076	1.23744	0.932091	0.842296	2.14128	1.17814	1.69471	4.53307	2.89126	2.49487	1.7005	1.08242	2.20094	3.70445	0.977563
2.35386	0.905234	1.37726	3.74534	2.22722	0.745869	2.35887	1.1274	2.15718	3.13913	3.09296	1.77711	0.82617	1.74296	2.39205	0.99113
2.57271	2.54795	1.53632	2.4174	2.84749	1.48537	0.744422	4.51012	4.9255	2.06526	2.15056	4.08885	3.95151	2.51442	3.15158	6.03698
1.82294	3.57739	1.58392	0.898885	1.26711	2.05283	1.06348	3.88682	1.57897	2.62562	2.12524	4.15036	0.969154	0.801887	2.13247	3.09448
4.20029	1.02154	0.877329	1.76114	1.77637	2.50314	3.03793	2.22596	2.69936	0.900605	1.98489	2.63944	3.23685	1.95304	3.0527	6.06225
3.32464	2.52805	1.36803	1.37547	4.73701	0.890418	1.42514	1.83458	3.24803	2.5561	1.56907	0.827635	1.15125	2.5086	1.76706	2.45516
1.82375	2.05526	1.04299	1.26853	0.941483	5.02237	3.4228	1.63519	4.77219	1.12034	1.33106	1.1193	1.30766	3.33042	1.97477	2.32109
2.59364	1.01215	5.09382	0.874004	2.6105	1.10546	1.67502	2.01684	1.4991	3.56778	2.63546	1.75314	2.22442	3.07253	2.09961	1.47779
1.92714	0.8429	1.25731	3.17326	1.13538	3.62701	1.29963	1.44959	6.34778	3.2386	3.07223	2.1776	1.96008	2.1495	2.4205	3.2611
1.61424	0.880601	0.998059	3.3709	1.15598	2.18684	2.54342	3.0172	2.7332	3.77415	1.22767	4.19836	1.04517	1.6978	1.07174	3.89019
2.68195	1.12881	1.342	3.73203	2.08568	1.27848	2.48006	1.16199	4.68913	0.386776	1.61804	1.9303	1.04632	3.36328	3.66712	3.61169
2.74588	2.49344	0.752956	1.00323	3.25514	1.06873	0.96375	2.29964	2.7562	1.86035	1.65526	2.00911	2.49862	0.694508	2.19293	1.20158
3.14582	2.59922	2.74697	1.38044	1.45478	0.987223	3.61752	12.0847	1.33137	2.70991	2.696	4.24782	2.04592	1.96862	1.80411	2.44562
1.24735	0.813672	1.93166	1.10726	2.50578	0.97315	0.940248	0.970268	1.17864	0.336973	3.69011	1.24496	8.18793	2.05651	1.66176	2.55223
2.02874	0.897719	0.892694	2.1751	2.84251	0.958939	2.14326	1.28003	1.55117	2.93703	2.02712	1.10518	1.97515	2.09406	1.85816	0.548377
0.960185	0.687418	0.820813	2.2087	4.04464	3.68583	1.89495	1.87447	2.36407	1.02405	3.01133	2.73448	1.28558	2.17276	2.42252	1.31891
4.41529	0.858764	4.18259	1.35769	3.43023	-1.36796	6.01944	4.02896	0.963029	1.08448	2.26938	2.65917	3.53386	1.59782	1.86335	1.56334
1.50982	2.16785	2.83015	1.11288	1.27244	0.769522	1.75351	2.5501	1.84886	1.42454	2.91998	3.97117	2.77205	3.83615	1.71132	2.72032
2.35243	0.799444	1.1284	3.90286	2.21331	1.12726	1.12363	1.99508	1.65987	3.57319	1.24002	1.61098	2.78755	0.632127	3.12659	4.91742
2.06958	0.65212	1.01318	1.03121	3.81283	1.22287	0.992774	2.13406	1.94467	2.01994	2.5295	1.04127	1.83726	3.10876	1.83061	2.14486
1.61105	0.823314	0.92173	0.853779	2.04578	4.92476	1.20807	3.15274	2.04164	1.72053	4.5683	3.21755	3.64469	2.29627	1.64676	2.70886
3.57624	1.79265	3.03064	1.20579	4.12968	3.91773	0.943866	3.06545	3.39792	4.17635	1.65012	1.49259	3.37562	2.40061	2.42331	1.9895
3.28901	0.793114	3.25267	0.917128	2.63973	2.17817	0.939813	3.25666	1.9684	1.43422	1.15663	0.913119	2.90351	2.6173	2.39767	3.25468
3.87162	2.77297	1.04142	4.02166	2.866	2.29256	5.40761	1.79137	4.49775	4.70505	1.03375	0.923816	2.48171	4.79465	1.92301	2.15563
2.18605	0.788649	3.10254	2.05509	2.34894	0.977691	4.80463	3.35713	1.81227	2.81016	2.79552	1.1577	3.32636	2.0001	1.80092	2.57161
0.593913	0.982608	0.902411	0.950705	2.7273	1.92243	1.23498	1.85979	1.99866	2.99633	5.10756	0.503549	1.51089	1.62795	2.32302	1.92224
3.10019	0.678563	3.23718	0.994847	1.89746	1.38224	3.96856	3.33703	0.957806	1.08987	1.58713	2.01259	1.72166	2.45206	1.62295	2.04903
3.35143	4.20397	2.246	0.863784	1.75292	1.77358	0.919119	1.93055	1.89717	1.19209	3.15198	2.73101	1.88495	1.92422	4.30042	2.01627
1.80722	1.38961	1.01276	3.1409	2.23115	0.961261	0.927908	2.58824	1.87858	4.36058	2.68493	3.36186	0.714072	1.53723	2.18247	1.28409
2.32916	0.742361	2.23991	2.31824	3.35653	3.2236	2.2447	1.32287	2.71876	1.07763	4.40271	1.21922	1.44448	1.67029	2.67384	2.77905
5.87445	5.56617	4.662	2.78871	2.53686	1.00534	2.77793	2.12716	3.21612	4.18298	3.59091	2.26663	0.873781	1.73323	1.53509	3.84318
2.25134	3.2176	0.77301	2.59468	1.37689	1.08828	1.06975	0.643358	2.73484	2.97463	1.20291	2.3065	3.26086	2.05167	2.50191	1.53365
4.36382	0.88355	3.11936	1.4276	3.77186	3.32554	0.967861	2.06888	3.17155	1.31073	2.16684	2.58926	0.962297	7.46572	3.04778	1.83622
1.81062	2.02453	1.34085	2.19039	1.06012	1.04558	2.62972	3.20415	2.24621	3.32326	2.56607	1.90699	2.45262	4.42858	2.48789	2.20113
2.77916	2.42376	1.5093	4.03708	1.16086	1.83203	3.91648	2.61912	1.15918	6.23374	3.21593	2.60164	2.28761	0.992014	1.07389	2.54212
2.71149	0.878744	1.00226	1.04063	1.57669	1.05143	2.74093	1.17346	2.46613	1.15556	1.89476	0.501176	3.73637	0.791453	2.68161	2.18795
4.03767	3.16824	3.11955	3.09135	1.02207	0.96291	1.06667	2.17055	1.52825	2.27927	2.48694	2.68684	0.111644	2.56389	1.59443	2.8349
2.5508	0.973074	0.792873	3.94891	1.44766	1.10024	3.38742	3.51898	3.8046	3.24588	2.35456	1.18482	5.33689	2.24428	3.28732	1.07557
3.44766	2.95272	2.56933	1.63634	0.939106	1.16128	3.99728	1.86908	2.48335	8.65988	1.62566	1.60093	1.44262	1.33093	1.28622	3.26865
5.08746	0.630149	1.48247	4.43047	0.973892	1.12327	1.99713	5.16211	2.32195	2.09149	4.25579	2.04701	1.24954	3.03651	4.23449	1.3272
2.25179	0.933629	0.769993	2.24521	2.08137	0.989323	2.85608	2.44822	2.78855	1.24464	1.87987	4.68867	1.25525	1.36366	2.63326	1.47546
1.87119	0.827033	0.994179	1.06304	2.00028	3.60902	1.16437	2.72279	3.03458	0.926802	2.72134	1.64452	1.78643	0.51973	2.36126	2.04414
1.79744	0.883112	0.775629	0.90161	3.10954	1.11918	1.09998	0.86593	3.25478	4.6217	2.00931	1.55173	2.58839	2.47379	1.42146	1.75484
2.91261	0.689611	1.69537	1.33854	2.7713	1.89601	1.15114	3.10908	1.88366	2.34502	3.06098	3.00909	1.15107	0.889455	0.985758	1.88934
2.7186	0.989711	3.52705	6.1967	1.84437	1.10808	2.53945	1.60557	2.60489	1.74317	2.63276	1.09539	2.22226	1.02707	6.44862	3.53048
2.39085	0.892875	2.32096	0.593713	1.93617	4.40375	3.35516	3.19745	2.11527	1.82366	2.6993	2.78586	1.42803	2.671	6.18102	2.27911
2.16397	2.67833	2.62857	1.99942	1.16455	1.08366	3.63133	2.18061	1.501	3.01113	2.32594	1.18009	7.48849	0.914334	1.28226	3.83468
5.88752	1.05535	4.00019	3.09211	1.17222	2.6639	2.01238	1.60473	1.97766	4.01431	2.28493	3.60536	2.91576	4.60587	4.4418	5.29486
1.09275	0.727976	1.56881	0.984955	2.88665	1.24162	1.58682	1.53694	1.9417	1.9258	3.88807	0.709918	2.24441	4.09248	1.70211	2.40306
3.28534	2.88141	0.75753	2.1039	4.52044	3.19529	1.30956	2.19238	0.879977	2.89407	7.61683	2.21929	2.64514	1.59743	1.317	4.02276
1.66225	0.823208	3.1759	1.17795	1.04982	0.940496	0.994591	3.05289	0.715194	2.55147	2.18398	1.285	3.96313	3.26041	1.56903	4.1469
2.0296	2.66662	5.41894	3.46543	2.39149	3.59568	0.856676	3.43148	1.82373	4.12018	1.8328	0.99669	0.211248	4.79353	2.91928	1.44543
2.56253	0.859932	0.662045	3.42299	2.25485	1.00363	1.27296	1.46801	1.69316	1.79076	2.99098	2.4611	1.62564	2.02495	3.41337	2.08454
3.55244	3.38582	0.736347	0.953257	0.56102	2.31402	0.994794	1.11686	3.07974	1.98249	1.3574	2.78166	1.83614	2.50864	5.89957	6.22605
2.53041	2.11956	3.01522	1.13915	1.04216	1.63205	1.1723	2.85217	1.33609	1.49295	3.35629	1.61337	0.980145	0.507565	2.3715	1.71756
1.06728	2.57316	0.922777	2.89102	0.839476	0.904606	4.96876	3.08205	1.33157	5.29323	3.47137	2.46855	3.84393	3.16886	2.25388	2.42114
4.0628	2.11579	4.81865	1.47011	2.11254	1.30332	1.44601	2.92769	2.2172	1.93122	3.83057	1.58933	1.43533	3.19129	2.94559	1.37498
1.97797	7.43834	3.12308	0.948681	3.14895	0.923441	2.40438	2.49192	0.753426	1.46304	2.0288	3.03109	3.47557	3.5379	2.42679	1.65794
3.53229	2.8695	0.890322	1.42331	3.73209	0.786819	1.14627	1.36422	5.91738	1.32116	1.63235	1.46239	3.95526	0.320506	5.58966	1.48525
3.14621	1.0158	4.10098	1.98914	1.6624	0.784745	1.75333	2.37141	1.3274	1.87667	2.90456	2.4358	1.62752	4.39342	3.20973	3.5866
2.33369	0.911492	0.853075	0.945078	4.74519	3.82887	1.04347	1.51353	1.35997	1.41822	1.32106	1.29622	3.65529	3.06742	5.19717	2.65905
2.62013	1.01087	2.24388	2.24979	2.05818	1.80006	1.21853	2.06227	0.850549	5.14534	2.10557	3.37087	2.33207	1.53991	1.79355	4.79602
2.34527	6.51815	2.93773	0.827065	1.89372	1.47753	2.55779	2.95833	3.26465	1.04147	2.27281	1.24893	1.20213	2.87829	2.94531	3.89107
1.0869	1.72229	1.20089	1.63387	1.11585	1.31542	2.62591	2.74562	1.02585	1.68143	1.8777	4.8307	1.43895	1.44405	1.77892	1.23988
1.15755	0.705853	2.01265	2.63939	1.06437	1.00767	2.63797	2.48822	0.851674	2.66727	1.46719	1.5129	1.88691	1.71691	2.07723	4.2667
6.65432	2.90125	3.12918	0.828504	3.16248	1.45926	2.24919	3.06048	3.49783	1.31806	1.36848	1.28377	1.1682	2.56838	3.12051	2.69397
3.06527	0.84344	2.20135	2.11391	2.86591	1.13807	1.3534	1.22007	2.91219	0.676335	1.56857	3.84835	4.18504	2.73493	2.69052	3.97124
2.73713	2.31103	0.532811	3.07473	4.57655	1.05892	1.05877	2.37777	4.10447	2.12362	3.98692	2.42162	3.29307	4.38965	3.04145	6.39401
1.47477	1.13956	1.18056	0.96869	1.61947	3.83053	1.39435	1.79781	3.09151	2.78372	3.70932	1.71981	4.19956	4.74235	2.5911	1.77569
2.16563	0.749453	3.3082	0.927392	5.71638	0.957613	4.18585	2.79526	1.67116	1.34607	1.18365	1.64949	1.61194	3.73337	2.44128	2.3608
7.72119	2.19631	1.80874	1.34295	2.67469	1.47284	1.7239	2.96748	3.03159	5.11358	2.38613	4.19996	1.23694	1.63703	2.34461	1.96965
2.17724	3.01322	3.29092	2.62621	2.48326	0.954212	0.983631	2.48023	1.72823	3.2154	2.39541	1.45041	3.41221	2.29673	1.28302	4.75449
2.8339	2.69372	1.31813	5.64697	2.18652	1.07291	3.73539	2.25902	2.45502	1.34572	0.862609	1.42458	1.22732	3.29162	4.94201	2.25272
1.09492	0.983188	1.99148	2.48169	3.66686	3.00035	1.15142	1.87317	1.6789	3.91041	2.32778	1.49565	2.52148	0.876543	2.88102	1.22858
1.9978	2.82735	0.56004	1.0279	1.14892	0.787718	1.13631	2.55888	1.16868	5.44679	3.93933	3.24636	6.70395	2.70592	2.62971	5.0602
2.09779	0.955916	1.21836	1.7114	2.4711	0.786425	1.20297	2.50488	1.47237	1.61781	2.39131	2.19096	2.8999	3.52648	2.65993	3.76494
2.4126	3.38476	2.43087	1.08889	3.81164	3.47666	2.50265	2.68681	1.41984	1.57271	1.74996	5.5119	2.2283	2.05239	1.658	2.74173
4.17756	0.787037	1.10363	2.52982	5.99409	1.91337	3.4894	5.23921	1.07987	3.56883	2.26743	2.02044	1.34719	2.15652	3.07389	1.46092
3.51127	2.09908	1.37091	4.22202	4.18992	1.94466	1.77478	2.29655	3.50849	2.24214	3.86672	1.10067	2.33311	2.58712	0.674751	3.68829
3.49091	6.47561	0.809567	1.17517	1.34154	2.78538	2.55412	1.15663	6.14039	2.52025	1.58309	0.826388	1.34453	2.95316	2.54224	2.93075
4.87313	4.37706	4.67283	1.66879	3.86444	1.60721	1.59301	4.48764	2.1245	2.44489	2.52575	0.892831	1.65085	4.39901	2.55858	0.737279
3.59445	0.688061	2.05487	1.53598	3.39139	1.15524	1.61471	3.16252	2.3946	1.29019	1.49393	0.858143	4.6477	0.988399	2.55366	2.32706
7.89606	4.36706	2.66769	1.07803	1.91202	2.37545	0.714828	1.09936	1.42159	2.56651	0.478056	1.84525	1.83918	2.53039	2.52149	3.59938
4.39793	4.50493	0.875563	1.00369	2.16984	1.75551	2.77971	1.3146	2.18935	1.99867	2.80285	1.41682	1.97761	0.470852	2.19271	4.08264
3.05166	2.47527	3.50299	2.73538	4.07905	2.59631	2.41964	2.95007	3.58659	3.31273	3.23698	2.20508	2.40638	1.98717	2.52446	3.03138
2.68588	0.927709	0.929087	1.03645	2.72055	1.69747	1.26272	1.05202	2.19283	1.94426	4.04959	1.27931	1.74722	2.28502	3.23791	3.34096
1.20216	2.51981	1.71867	3.52269	0.825527	1.28691	1.86533	2.58605	3.29354	1.61142	2.67983	1.42507	2.00209	1.33664	2.49399	4.06075
2.6409	2.00953	1.17513	2.30285	1.38845	2.8625	1.72898	0.890088	0.96367	7.45175	1.73699	1.97188	1.31964	3.10794	2.80754	1.33046
3.0423	3.70311	2.88462	3.13051	4.25391	3.1727	0.973832	1.83315	1.16422	6.50727	2.36617	2.45677	2.56604	0.500578	2.82888	4.60415
3.11167	1.05874	0.892623	3.83707	1.94595	4.19288	1.49512	5.97857	6.95607	2.37967	1.51871	1.20291	1.67296	1.33351	3.22184	1.3736
2.94547	3.03704	1.26004	4.9902	2.30481	1.91352	0.604772	1.9378	1.78359	1.85093	4.66617	1.62471	1.95017	2.54733	3.35334	1.24991
1.44099	2.15748	0.886353	0.856516	1.252	0.922881	1.02228	0.769436	4.63861	1.87655	2.41585	4.62184	2.21345	5.80687	2.21385	2.08535
4.04926	2.36167	1.21056	1.0039	1.49052	2.29901	1.44554	1.34623	3.82804	1.40285	0.941854	2.4114	1.18977	3.92034	3.52782	2.84372
1.63424	0.750024	1.70144	2.82943	1.51106	2.48586	6.33466	3.36904	1.93205	1.66934	1.45463	1.28849	3.05451	2.30313	1.24837	1.72042
5.74919	0.95174	1.38209	3.09325	2.41688	1.12492	1.42018	2.53252	1.2705	2.93855	1.96749	0.862397	3.17287	1.85286	6.10768	2.8891
1.86074	0.765809	3.17768	2.6289	4.74914	1.47951	2.36847	1.746	4.04506	2.76406	4.61272	0.898164	2.30709	2.4623	4.19461	2.44186
3.09684	0.725577	3.62985	0.79821	3.17388	1.01766	2.67289	1.68881	2.52802	1.00642	1.1406	1.4684	2.70471	5.88549	2.64521	2.34861
3.894	4.80381	3.91507	6.38417	1.68561	1.47945	3.80273	1.17815	2.37941	2.14766	2.05466	6.3614	3.77106	3.98287	4.91635	3.08178
3.40782	0.836744	1.69765	2.42187	1.3295	0.972778	1.45396	1.72926	1.53345	2.05947	1.73372	1.51448	2.82794	2.80941	1.4271	3.14456
2.34432	0.863917	0.856385	1.88214	3.1968	2.40618	4.06102	3.90792	2.80169	1.34304	1.4209	2.83079	3.72711	2.7593	1.61326	7.66157
1.30208	2.16494	1.45141	3.45866	1.66105	2.21493	5.66032	1.51274	3.19838	2.44048	3.72314	2.88109	5.30857	2.3432	1.08135	2.93126
4.61818	0.817006	1.90747	2.58682	1.47967	1.51347	2.85228	3.87436	2.18876	4.20287	1.69029	2.36306	1.53167	2.05632	4.03913	3.89413
2.42679	3.57057	1.09944	1.16497	4.80266	2.77081	3.34532	2.96317	1.02823	9.85782	1.34593	1.15847	5.77578	2.26773	2.77296	3.06159
2.65168	0.77971	2.10259	1.08206	17.8958	1.06695	0.965424	1.24056	2.19898	2.28978	3.90311	2.0142	3.59083	1.49101	2.26376	3.24173
9.10843	0.739853	0.699413	3.08997	2.30045	6.12833	1.66595	1.48911	2.66898	1.16176	0.752905	1.34383	2.12334	1.51156	2.25208	2.38344
2.25141	0.72353	0.816807	0.781707	6.31484	2.57534	1.79882	1.11842	1.66315	1.03768	1.90267	1.31092	3.22198	2.98718	2.29202	3.07173
1.68567	0.732242	2.05545	0.906798	1.31182	1.13817	2.88543	2.59234	3.59293	2.50392	2.50893	1.32192	1.03138	1.79065	3.61502	3.15877
2.69472	0.910084	0.931772	2.59536	0.382785	2.9994	2.01484	2.57897	1.98092	1.30429	3.25837	1.68988	1.17321	1.6293	1.46728	1.69483
5.80337	0.86125	1.34592	2.93097	1.64738	1.55099	2.28737	2.39837	1.57321	1.74559	1.44602	1.26263	2.19343	3.61173	3.01482	3.01894
2.23668	3.01425	0.786718	1.29137	4.71412	4.54359	9.75104	3.76826	4.23917	3.53131	3.06377	1.09772	3.70374	2.25729	2.01544	3.19069
1.22737	3.06358	3.13446	2.08483	3.32081	3.16566	2.26999	1.40747	1.79626	1.1017	3.10628	2.75681	1.39392	2.15206	2.7983	4.04398
2.25908	0.838934	2.53142	3.44997	6.5772	0.85551	0.858444	1.43236	1.82302	1.04568	2.37728	2.48881	2.60182	3.50907	2.03724	2.26076
2.44767	2.72559	1.87462	2.17273	1.15153	1.27637	2.8125	2.12003	2.8563	1.32871	2.42527	1.40104	2.42208	0.796344	1.43195	2.39923
1.63896	1.35258	1.5079	3.74514	2.45793	0.934789	2.60239	1.50879	2.61425	1.76555	3.04277	1.31845	4.98383	4.14371	3.04418	2.73203
1.85091	2.83431	2.32817	1.20871	2.38595	0.887659	1.16352	0.78878	1.90323	2.99247	3.41009	0.914765	2.41872	2.68137	1.16488	1.94239
3.32668	0.76831	0.729467	2.67842	2.15054	0.859338	0.815975	5.23187	2.34016	2.64062	2.6462	2.06244	4.50189	1.2403	3.17552	3.21658
2.00289	2.34476	2.43058	1.25876	1.53479	1.15171	1.11879	2.11567	2.76252	2.56622	1.96843	1.30633	2.72363	1.6646	3.64932	2.23132
3.90519	0.890702	3.1575	0.710809	4.50037	2.18283	4.09039	1.29044	0.824157	2.58833	2.96487	3.17469	2.11555	2.44597	4.14963	1.92804
2.02159	3.19765	3.22755	3.78477	2.2502	3.0903	1.70098	3.28338	1.80445	3.2311	2.23267	2.40572	3.35667	2.2294	1.6336	3.29064
2.52658	2.02729	0.760267	0.820106	3.06191	1.26924	2.85194	5.18708	6.38228	1.46097	1.71218	1.77979	3.77753	1.34064	3.93347	3.71828
2.10481	3.60926	3.25988	0.963639	1.37437	1.21614	0.997484	3.47269	2.37341	1.02359	2.05278	2.75989	2.7577	1.31852	1.95849	1.75615
3.01783	0.543673	1.06872	1.09895	1.45164	2.23028	1.49148	2.15543	3.98292	1.86964	4.44303	1.36646	4.27923	3.03768	1.98515	2.29773
0.65052	2.11668	1.65428	2.31049	2.5314	3.58399	1.14348	3.02804	3.83278	6.29087	4.35733	2.2056	1.94984	1.0793	1.52437	2.15882
1.83459	3.10528	0.680436	1.56855	2.35755	3.70486	1.45634	1.26856	4.23057	2.48643	1.49947	6.03922	2.64474	2.63872	2.66096	2.0214
2.29025	1.17691	0.775679	1.57545	1.18251	2.08749	0.970968	2.11936	2.40017	1.44298	2.26179	0.961637	2.25386	1.78112	1.97976	4.34583
3.38502	0.756003	1.09188	2.47571	2.08623	1.09446	1.55663	2.76978	2.65725	0.665987	1.30169	3.43267	1.38569	2.77722	3.08177	2.06013
3.01869	0.892446	0.84882	2.09216	1.84712	0.892867	2.68804	2.01113	1.22002	1.21886	2.32345	1.8368	4.13886	3.90267	1.9262	3.0609
1.47141	5.95675	0.857889	4.55342	2.37388	4.66466	1.78724	2.9799	1.91539	2.28153	2.30325	3.23065	2.19957	3.51724	1.49506	3.62057
4.80162	0.859279	2.95986	0.945629	1.3497	2.62981	1.37149	3.979	2.62479	1.68425	1.00261	2.42281	3.29449	1.78437	1.57545	5.25558
2.3455	4.54077	3.74004	0.814158	1.83977	1.2125	0.871676	2.88858	1.73301	3.24059	2.85039	3.16323	3.68382	5.20197	1.88185	2.72512
3.81747	2.22723	0.711521	3.72723	1.92625	1.15915	3.17813	2.54106	1.17439	1.98983	1.13501	3.08325	3.22448	2.39224	2.9877	1.71635
2.70766	0.76428	1.8472	2.01231	1.96936	0.940141	1.13194	2.27003	1.64047	2.86531	4.41591	3.43896	2.07697	2.77604	3.58251	1.47976
3.44238	5.90963	0.706417	1.99925	2.76052	4.20004	1.06224	2.89401	1.97298	1.48083	2.34761	1.65196	2.91613	2.21396	1.13992	1.7506
1.90879	0.860499	0.415588	1.12925	6.58889	1.0529	4.06859	3.71301	3.99105	2.98897	3.30122	1.1046	3.31627	3.38553	0.685953	1.88425
4.8303	9.66307	1.88374	2.21963	1.53967	2.64601	2.39147	1.54508	3.98546	0.769325	3.69378	1.2909	2.07625	3.88866	1.68925	2.81997
0.67838	3.24295	3.4407	1.20285	1.43446	1.08582	1.80092	1.38931	0.923524	0.867352	1.70569	2.57327	1.16102	2.04323	2.66539	3.26056
2.95982	3.26112	0.83179	2.60702	1.4836	4.68645	5.01279	5.39496	4.46983	2.47902	1.74389	3.92616	3.48537	2.6665	2.41888	2.19224
2.40133	1.74037	0.834659	0.943542	1.53743	1.03038	4.39352	2.26022	1.96388	3.67447	3.06673	1.51259	1.9867	3.37865	2.29289	4.5712
2.18154	3.53805	5.10083	0.99475	1.03776	3.14765	1.27514	3.03432	3.99508	3.49566	13.9485	1.66709	0.918464	1.45833	2.63203	3.44253
2.23127	1.66175	1.00789	1.42649	1.65423	3.1484	1.27094	2.50435	1.45904	0.947732	3.55624	3.43109	2.26498	2.54488	1.57964	4.42067
3.5647	0.580736	1.87648	0.975313	2.5291	1.09933	2.36583	2.68574	1.79334	1.64783	3.78853	0.865053	3.52394	2.86323	2.5688	2.69367
3.02667	3.66132	4.82648	1.13934	1.55546	1.02803	1.86711	1.69209	2.42012	1.15945	1.55867	3.83872	1.53592	1.68918	1.68321	2.57254
2.45683	1.31918	1.69307	1.30158	7.89393	2.38834	0.941883	3.37633	0.931128	1.31786	1.50999	1.2342	3.16703	2.44413	2.01585	5.08006
1.8976	2.28381	1.54674	6.14214	2.22078	2.03733	2.53933	3.10489	2.77506	2.26821	3.02437	2.06996	1.27275	0.807832	4.23635	2.20656
1.82561	2.80244	0.766036	4.52605	2.6892	1.94881	4.18852	2.93778	2.60509	1.199	3.36644	1.33744	2.82593	2.22788	0.653791	1.47973
1.31767	2.50399	4.22054	1.35848	2.59841	1.02402	3.07699	3.06081	5.14924	5.70884	2.10995	2.19447	3.14275	3.24169	4.31203	1.46498
2.70579	0.788003	3.68797	3.03132	2.63974	1.86248	3.62248	1.4275	5.0015	0.651515	2.57737	2.36888	1.16859	1.9539	1.79332	2.34366
2.35509	0.83892	0.917853	1.66244	2.83795	4.75457	1.03114	1.71353	2.26704	3.00221	2.15065	1.43652	3.03415	1.75964	2.74831	1.27196
1.42956	1.01361	3.39862	2.79307	1.5299	1.09124	1.03937	1.8694	2.12915	2.70662	4.48696	1.53705	2.80264	2.78981	4.79253	2.89425
4.27536	1.10438	0.970609	2.21641	1.65324	0.982918	2.72365	1.93696	1.05641	7.73785	2.29807	1.07462	4.82986	2.0689	1.87662	2.44575
1.84524	1.89898	2.77338	1.11178	2.22059	1.2984	1.57139	2.06072	4.58096	2.68425	2.75448	1.3778	2.47422	1.91155	2.30613	2.19506
0.944334	0.795163	0.888471	3.46617	2.66423	1.94688	1.69782	2.0641	0.868627	1.0255	3.68219	6.31856	1.38851	2.7365	4.98233	3.55451
3.25063	4.46006	1.10013	0.991215	2.48233	2.94103	1.21311	4.05803	2.21039	2.56661	2.47447	1.75292	1.77024	1.86117	1.04191	4.09406
1.64451	0.793838	0.81818	3.76152	2.1168	1.94841	1.08945	1.5071	2.94504	3.47135	0.818928	1.85166	3.05584	3.48252	2.51634	2.65976
2.64695	1.01304	0.887088	1.79523	1.29911	0.863281	2.14719	1.98427	1.83411	0.801149	3.20907	1.4987	2.03328	3.15051	3.0844	4.50229
1.67862	0.827601	2.72588	1.79063	1.10375	3.42217	1.9454	2.46864	1.67669	1.35785	1.95961	1.57776	1.54494	1.00969	4.50979	2.04177
5.65928	1.10488	0.742312	4.22252	3.93861	1.09488	0.872317	1.15616	1.81356	1.42252	2.77802	1.24301	2.45675	2.0226	1.56278	3.6678
2.60662	5.78625	0.70552	3.1531	0.940903	1.26931	2.93124	0.968806	2.75352	2.41847	0.919583	1.51222	2.22403	1.46989	2.55007	1.6366
3.08895	3.8612	0.886908	0.837075	2.22674	3.14398	1.07201	3.78317	3.29577	1.78411	1.87033	2.43484	4.4745	2.37806	3.54584	5.51201
2.85699	0.801226	1.20369	0.993996	6.93296	1.44884	0.94814	1.81561	2.5075	0.793841	2.29257	1.40807	1.8649	2.95112	2.09441	2.68861
1.42881	0.879756	1.69804	2.0122	1.33086	1.85169	2.03696	0.81066	1.78366	2.48713	1.65373	2.07748	2.66265	2.96685	1.05018	3.58105
3.17322	0.755483	2.65968	0.905294	2.80145	3.00204	3.38136	1.45892	1.74982	1.4968	2.18348	1.80648	4.44374	0.874333	1.38935	2.39738
3.96419	2.95078	1.68179	3.22666	2.86479	0.945926	3.16366	0.551206	2.54024	3.38534	3.42346	1.64977	2.02119	2.50649	2.1778	1.81854
1.97777	0.847179	4.28893	0.92284	1.10839	0.923176	2.54765	2.35078	1.85699	2.68464	3.45839	1.31909	1.37451	2.00054	3.00591	3.89103
2.40274	4.0289	0.958882	4.20051	1.24645	2.58435	0.959461	3.42872	1.00345	1.37732	4.75131	1.48783	2.34146	2.32113	1.87796	1.36661
2.52007	0.73103	0.84656	0.98654	1.56724	1.38676	2.72718	3.9705	0.640617	0.940186	0.699312	3.80926	3.04991	2.85822	2.06758	3.3453
1.6957	0.740741	1.02599	1.51589	2.46096	1.12547	1.14844	4.93577	1.35875	2.2834	0.999961	1.90927	3.35427	2.90008	1.59933	3.51296
1.60298	2.0154	0.780422	2.02001	0.770375	1.05502	1.31023	1.931	2.39942	3.29954	3.78692	3.49586	3.21943	2.33199	1.44565	2.41923
2.61332	2.67285	2.03121	2.95922	1.14696	4.78025	2.76128	3.90745	4.5955	1.52238	3.58602	1.66806	2.69013	2.19185	3.16822	1.56185
2.77849	5.23944	1.04652	2.6082	1.61259	1.10955	0.847455	3.05512	4.08184	3.56257	1.60172	1.51365	6.56042	3.04053	0.593197	2.85371
6.41485	3.14733	0.709017	0.852068	3.48867	6.06895	1.43215	2.33811	0.839991	0.922063	0.181271	1.3307	0.630838	1.76822	3.38391	2.1976
2.18371	0.686481	1.95354	0.94979	2.40496	2.30869	2.31719	1.37764	2.3368	2.15713	1.46584	1.52718	4.89486	1.24617	1.83239	2.66247
1.35078	0.805512	3.83031	1.46833	0.862373	2.03979	1.80522	5.21161	0.920563	1.88312	1.96011	1.47715	3.33966	1.22936	3.10285	2.00589
2.1078	0.903624	1.54854	2.35339	2.65335	0.982971	2.96359	3.45248	3.87555	3.99988	0.911923	1.71906	3.63124	2.23712	4.05187	1.99973
2.81902	1.00663	3.3296	0.83608	1.97251	4.09649	0.891299	2.87568	3.06946	1.19273	0.271089	2.15899	2.93564	4.9789	2.49505	2.11924
2.2767	1.6732	0.888076	1.16048	3.11786	1.0927	2.26537	1.84515	1.25459	3.44617	0.695542	0.76409	2.12981	1.42407	3.01361	2.12135
0.400765	3.36578	1.52618	1.77164	2.15831	0.920826	2.6341	2.94994	1.81386	1.38602	0.982649	7.41832	1.63468	3.42613	2.85216	2.07945
1.36191	3.66801	2.4968	1.41683	3.47787	0.912928	1.56756	2.9422	0.841993	5.5049	1.58659	4.67672	2.27479	2.00862	1.78687	3.49362
1.88907	2.5157	1.65697	1.1121	1.11559	4.70819	1.47842	3.48813	2.58216	2.70459	1.38569	3.60324	1.23743	2.03795	3.48446	2.33927
1.42361	0.853751	0.854329	1.78347	3.60956	0.99123	1.07729	3.21075	2.18149	1.32274	2.36641	2.80328	1.75572	3.7133	1.87667	1.27892
1.06965	1.64604	0.682255	2.27861	3.16944	1.67906	0.705153	3.92652	1.32973	1.411	2.23099	2.47679	1.96478	1.08466	2.40318	5.7069
2.71578	5.44194	1.01434	2.87781	3.71246	1.10287	2.71143	1.98849	3.54069	0.971171	2.67888	1.45265	2.38213	2.51594	1.99933	1.53259
5.10047	2.08221	0.771189	2.43065	2.35756	3.93277	0.969288	2.57795	3.37243	2.81824	1.87779	1.33824	1.3128	3.04635	2.02482	4.4714
1.84179	0.7418	2.22692	2.29928	2.82615	1.17495	1.03578	2.63003	2.49267	1.26288	1.51972	-0.402184	3.05189	2.04925	2.14965	2.92294
1.26178	0.722174	0.483451	2.5159	3.72754	1.17069	3.04591	2.53086	2.20351	3.15629	2.29678	3.90349	1.81031	0.760834	1.64185	1.56689
5.3041	3.57729	3.56398	1.49002	1.86151	3.06582	1.4299	1.9629	1.7249	1.91505	3.54175	4.45118	6.31618	1.11313	4.01988	2.90027
1.74002	3.51996	4.51651	2.93417	1.77324	2.78984	0.793413	1.84775	3.26758	1.26831	2.68825	0.609816	2.4146	1.488	4.06621	3.23675
2.8018	1.70436	0.7745	2.38588	1.72619	5.33194	2.73215	3.50584	1.41439	3.26796	2.82431	1.2218	0.901832	1.92782	2.01791	3.16439
5.05279	1.03096	3.45061	1.35577	1.38345	3.14085	2.60186	2.01058	1.38339	1.39559	1.17627	4.29248	1.92593	5.98062	4.38746	2.46971
4.47557	1.91511	1.85564	1.88624	4.66421	2.05566	4.69599	1.24259	1.16496	1.31659	3.41	0.783513	2.18082	3.47295	1.77391	1.96174
3.11568	3.65858	0.790215	3.60027	3.39972	0.504843	1.10613	4.45313	3.16531	1.91429	2.61198	1.05743	3.20357	3.07268	6.7653	5.06083
2.39575	1.00361	2.06497	5.21929	4.20088	2.0133	1.03364	3.59601	2.25021	5.54981	4.14862	1.73827	3.86257	0.69336	2.12039	2.03094
1.32089	0.755457	0.955418	3.73446	2.47909	4.27056	1.15181	1.62231	5.13664	1.42189	1.9732	3.29515	3.54444	1.56015	5.50106	2.57096
3.16933	7.60722	1.49017	2.73042	1.67735	3.82152	2.50564	1.2595	4.5209	0.984999	1.85671	5.57661	4.40151	3.02833	2.84884	1.5776
4.90561	0.897079	1.15778	1.09078	2.31197	1.50234	2.13323	2.34438	2.08408	2.0761	0.740779	1.85349	2.52297	1.10992	1.95025	2.26593
0.85763	2.4974	8.82716	2.57876	2.45229	1.11118	1.19722	3.11911	1.72218	2.58569	0.99412	1.20523	1.19638	2.6011	1.73745	2.02938
2.07248	0.755331	2.18642	0.96652	1.66635	3.05664	1.16868	1.50066	3.94234	1.83247	1.09537	4.35119	2.09007	2.82861	1.64374	2.36689
4.51158	0.828955	0.867206	3.78622	1.06113	1.02691	3.26438	1.71887	2.34061	5.98465	1.39814	0.933201	0.887134	2.97615	3.2903	3.91727
1.635	2.47477	1.76206	2.16275	0.939579	1.46318	1.48186	2.27445	1.83328	2.10194	2.59573	3.24407	1.93216	2.50948	1.82036	3.38678
1.79625	2.07351	3.33079	1.38295	1.86126	1.07185	1.97763	2.37343	3.12975	2.42147	1.37902	4.49622	2.69343	2.52406	1.91065	2.99517
2.26666	3.00279	3.17724	1.81244	4.89105	0.932679	3.797	3.774	2.68712	3.41765	3.78423	1.48479	2.15892	1.2605	1.90752	1.15591
2.16277	1.49023	3.10189	2.60428	3.44836	3.02738	1.28392	4.52559	2.77958	1.1257	3.35519	2.52287	2.00565	2.62534	2.95322	4.104
1.40881	0.742402	0.714877	1.16455	1.05359	0.870163	2.00339	1.99073	1.73584	2.28971	1.32648	1.87433	3.84062	1.41851	1.5381	1.90599
2.96156	4.52933	3.09974	1.1457	3.57814	3.81712	2.86495	1.95747	3.49114	1.18253	1.87376	3.04122	1.98319	1.9907	2.62286	5.29653
1.18725	5.00488	0.767086	1.83265	1.10371	1.01205	3.34825	2.67427	1.39065	2.05563	16.2223	1.86366	2.17094	2.36697	3.58826	2.97537
3.49867	1.52206	3.7949	2.42559	0.987329	4.96956	1.45572	4.36135	1.84793	1.83142	2.00386	1.00949	2.28918	-0.071824	2.32829	1.34422
3.08242	0.875569	1.22425	3.92474	4.27381	2.80456	2.25982	2.09172	2.65192	4.87065	2.09553	1.27832	1.50919	1.42157	2.63741	2.28499
1.84128	3.67597	2.89427	4.20215	1.19654	2.17281	1.07665	3.38935	2.1811	1.61321	1.16945	5.76476	5.41586	5.66922	3.12836	2.3438
2.43384	5.52419	0.63726	1.14451	1.48137	1.26872	1.21122	2.87745	2.15823	2.78331	1.31214	5.25022	0.747811	1.88907	1.65	1.70413
2.77553	1.95985	1.88108	2.3658	1.04173	1.71364	3.79654	3.36957	3.60982	2.7518	2.30693	1.66996	4.787	2.81484	1.84653	6.75738
3.43937	2.96273	2.69682	2.30111	1.14884	3.19056	1.50187	4.11897	3.91232	1.38489	0.991059	2.51461	1.40623	2.80065	3.3343	3.43216
1.84673	2.64141	0.833063	1.75932	2.97996	3.06087	2.45744	3.11508	3.10191	1.08476	1.32553	2.04405	2.81785	2.02453	2.24856	2.70629
2.33622	0.37034	2.69923	1.02924	1.15189	0.978977	0.943201	1.63963	1.301	1.55865	2.97244	0.949557	2.63921	6.28625	2.98466	2.05439
3.38719	2.44597	2.78862	5.12102	2.1083	2.61524	3.3772	3.06148	1.77028	2.31579	1.56221	7.80497	4.8158	1.72099	1.42535	2.01663
2.9321	1.87146	1.7818	2.39622	4.2536	2.42894	1.4205	1.77286	1.41009	2.649	4.19914	0.521491	1.58923	1.49594	1.02451	3.91225
1.30625	0.90729	0.820529	0.239545	2.43357	4.27662	1.01306	1.48445	2.30993	1.42959	3.10285	0.846151	2.13061	2.88385	4.06442	1.23918
3.6842	1.33468	1.55637	1.03119	1.12366	1.05597	5.10074	3.79818	0.685344	3.11522	2.78233	1.22371	2.25448	1.55616	1.7229	3.64521
1.3308	1.67345	0.710183	3.69949	1.36856	3.3997	2.70503	1.21414	2.33206	2.13156	1.0103	1.38981	4.9232	2.23157	2.96599	2.30908
5.00066	2.67335	0.876892	1.10875	4.21066	3.10194	0.93077	1.59624	1.54026	2.88894	3.1145	3.37521	2.21877	0.76515	2.27873	2.39747
4.4729	1.25453	0.715903	2.64462	1.1405	2.56094	1.24507	2.03582	2.47367	1.18532	4.15117	1.6475	1.72593	3.51814	1.53404	4.40618
4.15257	0.884371	1.78627	1.78609	3.19316	2.60663	1.80568	1.91665	2.21406	3.28194	1.84685	3.48359	2.70491	1.93	2.02736	5.73757
0.985864	0.853851	2.71272	4.54718	2.99872	1.7992	1.18052	2.45057	1.62508	2.58825	2.50821	0.75197	1.28271	3.01671	3.41936	2.85115
3.13453	0.782318	0.921922	1.91318	1.72789	3.22847	0.999018	1.94338	1.71909	3.74933	2.47077	1.52121	2.26365	3.52068	0.949447	5.12359
3.32092	0.755858	3.69647	2.18036	0.902919	2.88835	2.94815	1.52216	3.87928	1.17723	2.25855	1.48475	1.04277	2.04958	4.67683	3.44171
3.80162	2.10682	5.12074	2.38482	1.65345	0.77717	4.64203	1.10801	2.9968	1.58292	1.89272	2.51795	0.946874	1.4601	1.89361	2.88297
2.33791	0.851871	1.81908	2.97056	1.2676	2.06455	4.51458	2.84962	1.43396	2.15587	1.24061	2.4699	0.658667	1.98699	2.69086	2.50236
2.2434	1.46861	2.50039	5.48744	1.69305	3.87932	1.54214	2.50077	1.57623	3.77348	0.921485	1.76417	0.919689	2.75896	3.96571	2.526
1.87811	0.845151	1.33112	2.7415	0.744987	2.31859	1.05126	2.09164	3.35466	1.10555	3.51891	1.52433	1.91697	2.68451	1.02781	3.71326
2.83892	3.5201	0.574165	3.37761	2.04671	3.15552	0.770842	1.77703	2.99301	1.38083	2.08058	2.33786	1.33314	3.5537	2.81144	2.43499
2.44095	2.74432	0.862579	2.05909	3.4888	1.46856	0.926631	1.98293	2.40064	1.53858	1.93296	2.16339	2.04021	3.77763	5.40065	2.0425
2.19735	1.35327	1.4987	0.870248	2.31667	2.15185	1.66039	1.53614	1.89066	4.87995	4.23585	4.49552	3.09012	1.46359	2.60097	3.47313
2.32805	3.20923	1.07038	0.854793	1.02737	6.13093	2.13963	2.24445	1.33157	3.9231	2.09216	0.82383	3.46015	1.49601	2.20442	5.05574
5.92457	2.27827	3.09961	1.6969	4.79755	1.10258	1.12199	2.26982	3.93328	3.43099	1.21768	3.12943	3.82159	2.89998	2.71034	2.7183
1.6709	2.72938	1.87064	0.810263	3.00874	1.19255	1.5401	3.71338	3.6605	2.0556	1.63791	4.14994	2.51446	2.00925	2.5292	3.12758
1.48374	3.99927	0.947044	0.882416	1.57607	1.25951	2.1966	4.35985	0.925225	1.60114	3.87595	2.24863	2.87807	2.41054	2.19113	2.92228
3.01584	3.48297	2.63464	0.824657	3.36289	1.10892	2.06036	1.0561	2.56837	2.97988	2.87826	1.63257	0.996748	4.0452	2.27769	3.43546
2.1493	0.971734	4.90944	1.04443	7.28721	1.1584	0.678212	1.71226	1.49192	2.10007	2.89771	2.27186	0.839919	3.7506	2.80806	2.36537
2.8756	3.88269	4.28708	1.60608	0.827705	1.04774	1.0615	0.630228	1.55481	1.78951	1.99529	1.38919	1.15614	2.41371	3.78782	2.90122
4.14295	6.82555	0.925926	0.882414	3.11757	1.88484	1.15525	6.05762	2.47028	0.732843	1.16962	1.86983	5.02829	0.606812	1.52845	2.40149
1.87852	1.26267	3.31643	3.09797	1.76093	1.75012	0.86051	1.87021	3.86563	1.00564	0.944302	2.27857	1.94232	3.96182	2.96474	2.12258
2.29096	3.75999	3.06934	5.61353	1.36973	0.926745	1.45009	1.32262	2.43556	2.62741	1.49067	1.23235	2.92175	2.40995	2.87178	3.4733
1.52558	0.869327	1.76361	1.85208	0.555586	4.21685	5.19699	1.87696	1.96046	1.41901	1.80567	1.41425	0.777092	1.03591	1.61395	1.63112
3.63077	2.51545	1.4676	1.23583	1.07533	3.35847	1.43645	1.53145	2.73606	4.38514	1.77192	2.31487	3.35672	1.84962	2.2731	2.11034
3.37576	2.01823	0.810635	7.36759	0.730451	2.65269	4.31017	3.41716	2.22774	2.30619	3.37627	2.0542	2.46425	2.39782	1.68102	1.20988
2.16711	0.843233	0.781584	2.78453	1.71234	2.47588	2.57852	2.43395	1.0844	2.14603	4.38757	2.93443	1.06622	3.17783	3.69106	2.25191
1.03757	3.41248	1.13677	0.79329	2.05371	2.49862	1.53696	2.41158	1.55857	1.00336	1.50053	1.38365	2.46019	2.21775	5.45872	2.95076
2.55685	3.44305	0.78787	0.850341	2.28005	2.9138	1.20357	0.981608	2.91379	3.13355	3.25786	2.95975	2.67937	2.63805	1.71859	1.72012
2.90096	4.89627	0.789754	0.955524	2.54093	3.58451	3.67143	0.33672	2.65948	1.54307	1.71724	2.66716	2.11583	2.75219	1.50235	2.76522
3.00046	0.881047	1.09491	0.99024	3.99356	1.02229	2.78366	2.42315	1.65594	2.53911	2.49661	3.11191	2.68232	2.56378	2.27351	2.2179
3.72289	2.98331	0.979336	1.08885	1.17704	0.877822	3.77273	2.78768	2.35137	2.22823	1.79733	1.00506	1.49653	2.25064	1.40387	2.31689
2.90283	0.844039	3.01643	0.978615	1.68284	5.67547	1.04392	2.45415	2.76875	2.01986	2.46154	2.06362	1.67539	3.06628	4.11315	5.21857
1.73351	0.82062	0.61726	1.35488	2.33293	1.95145	2.04895	1.23176	1.0337	1.29833	1.15127	2.47435	2.50984	4.09113	2.0485	8.94183
3.53268	1.63906	3.41424	7.00146	3.62357	4.46706	3.80513	2.48406	1.75206	2.10872	1.47324	2.66264	2.00076	3.34981	2.90565	4.14967
1.21229	4.72654	3.17772	2.89075	2.41006	1.46925	5.64449	1.51265	2.22046	2.23347	4.65161	8.50669	1.41564	3.3657	1.18501	3.58095
4.45048	1.05801	2.80046	5.8471	1.1068	3.84267	5.85001	2.35495	1.57815	1.73116	1.7179	2.35168	2.1065	2.13035	2.5911	2.21712
3.56772	2.26476	1.72459	4.79323	1.29398	1.3808	1.15829	2.77271	1.67042	2.68188	2.48656	1.75333	1.6348	1.91544	2.18246	2.60132
1.35412	2.34392	0.811757	1.96734	1.69238	3.23765	1.20579	1.94492	4.01511	1.54412	1.55911	2.37767	2.64842	2.82069	2.50806	4.28669
2.05568	0.713354	1.00815	1.05924	1.75588	1.17006	1.02252	2.40156	0.58425	1.28363	1.82441	2.4775	1.3238	2.66361	1.26784	5.54869
2.72289	1.64014	1.31724	2.46266	1.1992	4.48565	0.90807	1.59356	2.25613	2.85415	1.03953	3.4169	1.56437	1.9197	2.55794	2.72438
0.95634	0.777294	4.08229	3.40949	1.21625	1.48731	1.87923	4.50644	3.88615	0.934633	1.5142	4.52694	1.7676	3.33705	3.83209	2.34178
0.706366	1.47098	4.85906	0.964611	1.1374	2.04632	1.32297	1.35282	1.36531	2.3792	3.17605	0.948499	1.33573	2.56489	3.81451	4.37955
3.47016	2.24082	1.31021	1.10532	2.10037	1.06852	2.23528	2.60645	1.78861	1.73429	2.42393	1.68292	2.66528	2.9337	2.24217	2.07846
3.85085	4.37737	0.876743	0.563329	2.31725	2.21459	1.03965	1.62181	1.80853	4.39283	3.01152	4.67753	1.62108	2.27285	2.20105	1.76979
1.42314	0.720646	0.782607	2.50022	4.2659	1.68959	1.37271	4.25204	0.701247	2.91353	1.61648	1.49294	2.49236	3.25195	1.74735	1.81493
3.77302	1.36193	3.78776	1.57233	3.05614	3.07896	1.46776	3.87517	1.83297	3.51557	2.77449	1.54199	1.52359	4.43736	1.93876	2.20637
2.42642	3.42274	2.74728	1.36386	0.915033	3.44281	3.77428	3.85642	1.92542	3.50655	2.65111	1.28703	2.69154	1.94477	1.03576	3.73589
4.34667	1.4078	1.05739	0.982512	3.2373	1.99579	4.82033	2.3074	1.63339	1.35302	6.87838	1.41715	1.12268	1.32464	1.39818	2.52563
1.36284	0.820144	0.768273	0.956533	1.2023	0.953813	1.69346	1.5973	1.44625	4.91128	3.85308	2.29735	1.17779	5.02415	0.882262	2.89186
4.08928	3.02196	3.29589	1.3479	1.17978	2.58143	3.85367	1.02316	2.89813	2.87488	2.11204	2.1004	2.30514	2.61038	2.57626	2.10529
1.6	1.68762	1.30601	0.939398	1.02856	0.971297	3.32331	2.41906	1.92127	3.0772	0.706563	2.06755	0.882991	3.40737	2.954	2.28655
2.57485	3.70595	0.661681	1.84472	1.52988	1.02091	1.05247	0.875182	2.27619	1.68733	0.691581	1.81225	1.84761	2.41979	2.20428	1.79956
4.5727	3.40741	2.26057	0.901854	0.907074	2.61673	2.39034	2.95164	2.7111	1.91524	2.23324	1.20952	2.14841	2.08057	2.55239	2.66903
2.62953	2.45853	2.95095	1.46081	3.85618	1.10693	3.1944	3.01063	2.11333	1.66801	1.35231	0.859576	5.30847	1.75167	2.89239	2.37688
2.40309	3.4588	0.892009	0.949296	3.06278	0.90336	1.53967	1.34847	2.10576	3.15875	2.71721	3.16452	2.0376	2.7557	2.01939	1.84472
3.03562	2.54469	0.807449	1.41373	2.33156	1.05763	1.63585	1.53378	3.09986	1.03616	2.51126	1.81541	1.74188	2.64859	3.3786	1.2035
4.0013	2.005	3.63006	1.84446	2.45681	1.02907	0.985687	3.96875	3.08087	3.39366	3.84111	5.06136	1.05669	4.56708	2.30373	3.33642
0.79522	0.998526	1.3894	2.54421	1.35658	0.864887	1.25662	2.14651	1.63471	3.56311	2.29769	3.42189	1.66506	1.4948	2.42915	3.40146
2.10818	2.90074	2.31648	7.1362	5.20572	1.83674	1.10584	2.16373	1.90457	2.05962	0.927639	2.48578	2.85054	1.35038	4.34106	2.54982
3.36312	0.77522	0.808882	1.62129	3.56653	0.849624	1.08308	1.17678	1.44812	1.83949	1.57271	2.62425	2.28208	3.13907	2.37183	1.77959
2.40616	5.37383	1.4636	2.9371	1.94473	2.62085	2.57681	2.65036	2.40427	1.34111	2.27293	1.85098	4.60881	1.60112	1.96851	1.98724
2.12503	2.39135	3.53038	1.84178	1.98168	2.13971	0.963703	1.68523	4.41198	1.839	2.57685	3.11673	1.13722	5.50348	5.58143	2.41242
5.23643	1.80085	1.1503	3.22721	3.39022	1.04556	4.79024	2.30244	5.18261	1.74296	2.25092	4.07348	2.63159	1.74004	1.83187	2.31065
3.98067	0.83457	0.789289	1.95368	1.57768	4.98496	1.22178	2.57695	3.58959	3.49635	1.90178	3.24159	2.7678	1.50388	1.27979	2.71116
4.71357	0.890431	0.706561	3.44436	3.27949	0.830448	4.43656	0.721013	1.73089	5.79944	3.30076	1.36722	1.02877	2.21959	1.9264	5.03256
1.43031	2.16662	2.73939	0.93791	0.865788	1.87043	2.05003	2.27648	1.0649	0.756061	3.74946	1.23218	1.245	1.6135	1.82248	2.64911
2.26662	0.607107	0.969062	1.08891	0.903086	1.50955	1.47217	1.73622	3.22461	1.62922	4.34554	1.85582	3.84308	4.44405	1.37303	1.00497
2.88015	2.88154	1.33859	1.04937	4.17494	1.22452	2.27072	2.49851	1.2399	1.81398	3.15441	4.72754	2.20213	1.77697	3.56048	3.36315
2.09778	2.87686	0.730838	3.15631	3.35064	1.03007	4.09467	1.97229	2.38743	1.51958	2.3361	1.40276	2.26639	1.92408	4.14508	2.96138
3.54193	2.10931	0.91548	0.825346	1.37195	6.59012	1.33388	1.42481	1.21945	2.90357	1.99581	4.20353	1.58896	1.89042	3.88259	2.11028
5.02934	3.22937	4.52274	0.885946	3.86747	4.44659	1.01538	3.06891	1.50464	1.4727	2.61765	3.06394	1.13851	1.87195	2.52766	2.11822
4.38086	1.95327	1.13865	0.662068	1.71501	0.98921	3.21237	1.49278	1.20165	1.48552	1.03865	2.30988	1.73869	3.23976	1.94594	2.85523
3.25788	0.843356	3.04347	0.819775	1.4602	1.00043	4.92955	3.20135	2.42495	2.28276	2.36351	2.66429	1.14484	2.99469	3.07364	1.95781
0.937349	0.74216	0.797583	0.760215	1.81092	0.897146	0.919762	2.87902	3.25314	5.65555	1.20924	1.60896	1.7444	3.25983	1.44948	1.74476
1.64733	0.738212	1.07206	2.21261	0.932139	2.50152	1.43463	2.40486	1.75381	2.82646	2.96036	3.01365	1.61251	1.68831	1.64143	2.69297
2.94713	4.56264	4.15066	1.84614	1.77566	5.45122	1.39004	3.16348	1.56012	2.92294	1.27736	3.22243	1.75352	1.65112	4.7563	3.6058
3.20458	0.828562	1.17044	1.0759	2.44801	1.47141	2.44607	2.96713	2.43761	2.94808	2.66564	0.8412	1.10826	3.3741	3.30962	1.49087
2.44486	1.34794	1.59061	0.951667	1.24658	1.06933	1.01945	1.17448	1.3786	1.63528	3.82049	3.11128	1.69424	2.00646	1.78654	2.03652
2.08254	0.884318	3.71179	1.05595	2.15647	1.55326	1.59738	3.94329	1.53168	3.29138	3.17587	2.0886	1.09552	3.33807	3.00139	5.32839
3.46095	0.78081	0.96428	1.21561	2.84965	3.24114	1.20413	1.08892	2.92632	1.11971	2.01615	3.41132	4.05914	6.1841	1.8744	3.9646
3.02138	0.843474	2.88494	2.82907	1.44485	1.68837	2.05117	2.48383	2.02086	1.97843	2.56321	1.40121	2.80172	2.4025	1.67999	4.27784
2.01908	4.65113	1.02712	3.83596	2.55482	0.783347	2.80498	2.19332	2.82602	1.43226	2.06575	0.835084	2.26314	2.85297	1.61227	3.06935
2.91714	2.46196	2.1184	1.19905	1.07959	1.01114	2.54984	1.94484	1.3309	1.49214	2.85159	2.25803	4.09861	2.27476	3.10772	1.74604
2.65655	0.748843	1.65199	4.39419	2.92781	4.3936	1.15316	1.04807	1.97395	5.89547	1.95455	0.911582	1.26674	2.80615	2.99895	2.44938
2.75777	0.794482	12.83	0.690788	5.67126	2.0578	1.01768	2.56355	2.22663	1.21717	8.73556	3.53496	1.20459	3.74714	1.63368	1.75703
4.67759	3.16101	0.971867	1.80478	1.39379	1.05233	1.14969	1.17267	2.67117	3.53151	3.01327	2.50461	2.6664	2.02072	1.79879	2.4242
1.56161	0.745227	2.23596	0.937753	4.93954	2.90751	3.14987	2.35637	2.19691	2.0345	4.6564	2.34223	1.59859	2.45409	2.28075	2.39639
3.51036	1.85531	5.21585	4.02884	2.57038	2.57492	1.95906	1.64661	1.32787	1.48491	2.97507	1.39046	1.26658	2.84763	2.29914	1.37659
2.84028	0.756717	3.80295	4.22072	1.22182	4.09715	1.98215	1.2355	2.97148	2.13919	5.6639	0.881278	1.89824	4.42549	0.950617	0.862952
2.27689	0.830086	2.1212	0.871164	0.975408	1.12249	1.19541	3.53418	1.51802	1.57391	3.35318	3.18266	3.16831	4.73252	4.7141	2.19814
7.9672	0.661417	1.86765	3.34258	3.52088	1.96391	2.91778	2.14727	2.79042	1.57548	2.32835	2.00395	3.73186	1.98885	1.17213	2.22983
1.77557	0.311135	0.971301	0.965231	1.26529	5.43175	1.38824	3.97756	2.70576	6.01492	1.7657	1.84542	1.99355	1.84936	1.14231	4.96625
2.63152	0.790687	4.4665	1.06899	0.978423	0.971204	5.69345	2.73504	1.13878	1.66025	0.986808	1.7964	1.9629	2.78019	1.98535	1.08697
4.34223	1.97789	2.08089	1.04219	3.4544	1.95219	2.04568	1.72862	2.02216	2.5986	1.31898	2.38455	1.68416	2.90042	1.60009	3.3582
3.7623	0.838882	0.873331	1.9423	2.84478	1.2699	1.24683	2.21841	1.3417	2.05254	3.65006	1.25744	1.51537	2.53765	1.71456	3.32015
3.67349	0.658324	1.41583	2.65209	1.09211	3.14119	0.788793	1.21739	1.71412	3.35203	1.39954	3.03534	1.29463	2.41039	2.44465	1.50597
1.60725	2.41147	3.66289	2.19401	2.2687	1.16974	7.49374	1.51322	2.49243	2.47317	1.7818	2.45494	2.16166	1.63623	1.90487	3.25429
2.56005	0.906322	3.38736	0.883824	2.82882	2.09394	1.19374	2.84508	2.28971	2.32722	1.18094	1.35369	3.92067	3.59999	1.28552	1.7952
2.72716	1.00665	0.862963	0.884708	5.16721	1.47339	1.05508	1.76099	1.46825	1.55502	3.88751	1.64513	3.52088	2.48972	1.82902	2.43926
1.22664	2.95745	2.26641	2.27093	2.76668	1.02616	6.00595	2.82563	10.6822	3.9186	2.82497	2.12291	1.30158	2.9366	2.70539	4.03514
3.23399	4.50389	1.55395	0.938466	1.14955	3.42116	1.63643	1.78145	1.70297	2.0443	2.03063	1.16705	2.11995	3.20085	2.271	3.41428
2.78629	0.798677	0.816664	3.35833	1.13421	0.901393	1.30751	1.01029	1.23772	2.11417	1.81526	1.52357	3.2806	1.43984	0.832443	3.67244
4.74685	0.820864	1.62517	1.16867	1.34096	0.850712	1.00315	1.72322	2.57839	3.57736	0.882946	1.45229	0.986598	2.06777	1.77705	1.66024
5.55122	0.870101	1.67102	1.04845	1.98079	4.7665	0.93692	3.51119	2.71285	2.28315	2.55033	4.03405	2.19677	1.75819	5.86735	2.78769
1.06117	1.04166	4.35802	0.924788	3.59453	0.992281	1.41601	1.91327	2.03897	1.89904	3.65205	2.29679	3.01077	3.20782	2.33268	1.5813
1.69173	0.95829	0.735959	1.03973	0.930947	2.48715	2.10095	2.16009	1.35418	2.60911	2.03611	1.23295	1.78894	1.35163	1.98689	0.655231
0.83208	5.15394	2.90043	2.06206	1.3661	1.40083	1.01966	1.46919	2.01195	0.948923	2.4786	3.08537	1.11581	1.76246	2.47515	1.38085
3.40756	2.8888	1.54202	3.26307	2.20354	1.26189	1.05262	2.46061	1.46784	2.20889	4.48792	1.89253	5.03267	3.16973	2.08086	2.32538
2.78752	0.852307	3.109	1.00341	0.895917	3.1584	1.04754	1.70592	2.23895	4.54254	1.16311	5.62006	3.00582	2.32593	2.92492	2.57382
3.32191	0.898053	0.797651	1.22279	1.83433	1.91265	1.28531	1.50015	2.91738	2.74364	2.47492	7.30314	3.45446	3.55246	1.41592	2.60523
3.31057	5.33358	4.78364	4.20876	1.09967	0.567808	7.6839	1.118	1.34925	2.99147	1.28821	2.14902	2.62776	2.42656	1.78421	3.36723
4.22974	1.83143	0.870128	2.772	2.11058	1.01658	1.72212	1.35101	1.28496	0.817637	1.98913	2.46672	1.53299	3.63003	1.90069	2.87504
1.82593	3.12779	3.08208	0.90214	4.15831	1.05001	1.09094	1.2622	1.34295	2.18904	2.28065	2.47059	1.61844	2.40669	0.901506	2.31476
3.12346	0.710556	0.830453	2.98141	3.13208	2.60701	3.44615	1.20201	1.12776	1.80223	1.21169	2.44207	0.971491	1.03711	1.25732	2.14772
2.29551	3.02238	0.655727	2.2498	3.12529	2.80083	1.12257	2.06913	2.52874	1.66586	3.11567	2.76349	2.9418	5.31609	5.22546	2.73519
0.870056	0.494887	0.943267	0.834231	1.75277	2.44896	1.73655	2.62226	3.02531	2.37444	2.13514	0.935461	2.5856	4.70081	2.52487	3.86701
1.97789	1.91457	2.26375	2.39373	2.40099	0.861995	1.10718	2.28057	3.05764	2.87549	1.95582	2.67044	2.95508	1.02534	1.92612	6.31607
2.29356	0.583803	0.687969	1.12938	1.92918	3.08524	1.02654	2.34959	2.69561	3.22079	0.941258	1.79695	3.27981	2.6631	5.99753	2.17479
4.69333	1.46343	0.732829	2.06784	1.04113	2.33735	4.35006	1.96852	4.44912	2.93262	0.983828	3.28534	1.99053	2.73087	1.90488	1.73336
1.91668	0.731617	1.87697	2.99778	1.40997	1.4467	1.44188	1.12222	1.8353	1.67205	2.77714	1.97245	3.39726	1.87149	1.60439	4.13822
0.550467	4.00498	0.792678	1.0108	1.81471	2.20171	6.1609	2.88585	0.973766	1.46899	2.4406	1.26668	3.22703	2.21054	1.68984	6.09464
3.99474	3.33426	1.71721	3.24994	1.99379	2.80964	0.948809	1.68672	1.56852	2.00569	2.78725	1.85251	1.63991	0.527469	3.36661	3.35232
1.23457	0.787843	1.38909	2.60785	2.33383	0.869092	1.11341	2.40605	1.48368	2.54486	2.58932	0.988412	2.00747	1.6061	2.04447	2.61103
2.62539	0.87524	2.78086	1.92161	1.3342	1.1186	1.28689	1.60222	0.994797	1.74209	3.90626	2.77984	3.32709	2.91809	1.04421	2.51735
3.58239	0.683179	1.98782	0.854113	1.53129	0.896758	1.11673	2.45005	2.03887	2.71335	2.76285	2.57913	3.89011	3.31405	3.22017	5.73321
2.26463	3.69071	0.917633	3.61772	2.18684	4.30446	0.614365	2.8594	4.78365	1.23624	1.15096	1.68343	3.9674	1.80193	2.0388	0.855725
3.006	1.26505	1.47686	1.47644	1.48561	1.93578	0.974496	1.89033	0.819436	3.13197	2.53304	8.1066	2.40835	4.83327	2.50881	1.95666
1.63396	0.985612	0.710659	0.92372	0.937602	1.06086	1.69141	2.47874	3.19809	2.13715	1.75606	1.01622	1.1827	3.64565	3.66518	4.72504
2.43828	3.69385	4.12103	2.1192	2.73711	0.968455	1.80053	1.70639	2.209	2.96614	3.85815	2.20559	2.11142	0.639062	4.27393	3.61696
4.0845	0.724911	0.818251	2.49202	2.2328	2.42195	4.16403	1.33017	2.59234	1.28858	0.972653	3.66854	2.91672	0.897373	4.23783	3.25377
3.4363	4.269	3.1765	2.03195	1.5678	2.38729	1.07338	1.73125	1.96085	2.53464	2.80759	1.41689	1.5907	2.69707	3.00283	1.50358
4.53887	1.69768	1.00736	0.868299	2.49586	3.33045	1.05609	3.22042	2.71679	0.930411	3.65685	3.46144	2.51619	1.22325	3.56851	3.88356
4.75404	2.88972	1.01913	4.94718	2.06566	2.39664	2.56709	1.49609	2.44	1.64993	1.94093	1.72862	1.93009	3.19612	3.94905	1.38541
2.44317	5.77772	2.91531	2.66221	1.10414	1.4391	1.16715	1.17861	2.82825	1.50518	1.20796	0.510414	4.40042	3.68872	2.18122	1.7426
2.99941	1.58417	1.35548	4.63909	1.14855	0.791722	0.986292	3.40337	2.86499	2.0358	3.56564	1.47276	2.99177	2.64267	2.27619	1.4224
2.08922	3.70818	1.51025	2.6696	1.3806	2.82741	1.1895	1.54918	6.0675	2.95353	1.94919	3.25889	1.13978	4.20674	1.71565	2.14708
2.45642	2.90885	2.23746	0.854603	1.87958	1.1606	1.11844	2.27534	2.65231	6.11867	1.42209	1.00461	3.33046	1.12045	3.4102	1.98165
1.89857	3.93728	2.08849	2.82765	1.0795	3.05263	3.8922	2.77761	2.55206	1.53856	0.708215	5.80837	1.90246	1.89753	3.30129	2.007
3.09755	0.889985	2.87821	2.39743	3.36533	1.1676	1.8519	2.51574	3.43632	1.47489	1.58558	1.03216	4.17368	1.77322	2.81666	3.31999
3.34167	2.51488	0.838516	0.936106	4.84756	5.30841	3.60747	2.14815	1.94186	1.74845	2.31508	3.01098	1.38462	3.73485	5.53187	1.79855
2.79629	3.4165	3.15908	3.5753	4.66046	4.08826	2.71891	4.11611	1.7638	1.67872	2.78264	2.34354	3.24581	3.04506	1.39417	2.47017
1.68421	0.759106	0.664298	0.799335	2.55665	2.95619	0.88867	1.62028	4.73046	1.52974	3.13883	3.57969	6.21745	1.96484	2.65169	6.01744
1.40361	2.37181	3.49465	1.09449	1.80125	4.45177	1.57639	3.29309	3.57587	2.07802	1.68505	2.87085	0.748724	3.99291	2.2153	3.07235
3.50888	2.81975	3.7852	1.07049	1.65472	2.59963	1.1369	1.54347	1.12596	5.51512	2.25908	1.92333	4.51991	3.35188	3.51369	2.3029
4.85943	3.40845	0.809069	0.908243	2.77581	1.08736	0.983167	2.91058	1.94721	2.94765	4.4993	1.98206	1.87942	2.07281	4.85005	1.87566
2.99934	4.17838	1.90969	2.02392	1.57851	2.00843	1.98624	0.836686	1.61308	3.68684	2.70823	2.67102	2.48704	1.77517	1.53488	4.28887
2.50701	1.81122	2.92072	1.08325	1.92074	1.11917	1.13364	0.863115	2.61434	2.71158	1.36573	4.06763	2.84503	3.97778	2.54905	4.33443
2.37494	2.77205	4.31379	2.04805	5.35161	1.03895	2.76526	1.7024	3.18629	1.8497	3.81911	2.45892	1.16926	2.13479	2.718	1.77983
2.46371	2.94209	0.92838	1.5962	2.62985	2.24092	2.67388	2.69716	2.28389	1.79492	1.70053	1.58997	2.25239	1.94749	2.22409	2.47114
2.92578	3.16538	1.77529	1.02284	3.13738	0.940574	1.58153	1.2982	2.1884	3.26745	1.60913	0.994532	4.82857	2.33343	2.49166	2.05035
0.679195	0.895243	0.581997	1.14741	4.99662	0.88032	1.21145	2.06	2.55667	1.55683	2.8149	1.3902	2.74985	5.74995	5.19329	1.8423
1.96963	2.86707	1.96835	1.07935	1.34039	4.50413	0.438746	1.58359	1.60977	2.26016	1.51077	2.22392	1.14379	3.40073	2.23688	2.50863
1.44313	0.839971	0.828335	1.03662	3.30094	1.13696	4.91707	0.92634	1.06156	1.42305	1.28519	0.967268	2.41387	4.26415	1.60344	1.64957
4.63073	2.63273	0.853669	1.45633	1.19404	2.53512	2.70768	2.51133	1.49076	1.55456	1.92789	4.40056	1.07066	3.2648	2.06184	2.56938
1.96264	1.59518	1.99471	0.835879	1.30395	0.994702	3.02957	2.50564	1.31554	3.01231	1.73036	1.8567	2.06027	3.51815	1.84555	3.17132
1.75927	0.749898	1.31607	0.983643	1.189	1.65363	1.36571	2.99388	1.54626	2.13456	2.61241	1.77538	1.12017	1.10137	0.837274	0.988332
1.64244	1.67393	1.66256	3.3318	2.37893	1.13838	1.07242	2.09945	0.981344	1.38006	1.36572	2.46686	1.16868	2.54594	2.50345	2.00399
1.74064	0.847107	5.52324	2.73494	1.53766	1.18111	2.18494	1.65871	3.786	2.47348	1.77787	1.92349	4.76582	2.29083	1.92696	2.31332
2.76961	0.803553	4.4138	3.48257	5.02899	0.957689	4.86897	1.57882	2.44373	1.28421	1.58724	1.45521	1.00058	2.33515	1.31811	3.21266
1.53011	1.05313	0.908219	9.48459	1.94672	4.26746	1.42878	1.88701	2.26206	1.34208	2.54765	5.12004	1.09875	1.70892	1.57102	0.78072
5.23564	0.778187	0.806417	3.58206	1.83651	1.21903	1.56949	3.44498	0.842812	2.37478	3.8261	1.82998	2.69244	2.26792	1.42618	2.85552
2.66512	2.10919	3.78543	0.977191	0.517827	0.976553	3.23376	1.97764	1.39574	2.55257	1.80324	1.31592	2.8993	3.40404	6.46406	2.27403
4.70391	0.740435	0.831875	3.56765	4.48828	2.60993	3.71981	2.99173	2.15896	1.00469	9.17272	3.8454	1.63798	1.90091	3.08398	4.21145
1.28492	5.70811	2.78949	1.82728	0.986572	1.33258	2.90884	1.99915	0.776698	3.08352	1.76	2.14841	1.4567	1.92477	2.90517	1.66691
4.41794	0.763421	1.46514	1.93212	2.12237	2.14019	3.1654	2.07064	1.65779	1.34039	2.25575	1.06245	2.12659	2.06585	1.64373	2.71001
1.48692	1.64497	0.710327	1.76238	2.19469	2.8792	2.71844	3.06699	4.75918	1.64147	1.47039	4.32336	4.62849	3.38135	1.86988	2.67949
0.824831	2.78896	1.47698	2.10058	2.94885	1.37141	3.94225	4.00523	1.96329	1.05466	1.02845	1.00711	0.9804	2.17596	3.2845	1.03339
1.65869	3.00415	1.62406	2.12272	0.955297	1.05757	2.54526	2.22688	3.74146	2.75146	1.46249	2.42134	1.74986	1.91639	1.42163	3.56325
6.6731	3.2131	4.69296	2.19578	0.78928	0.685757	3.24871	1.90363	4.36697	3.33533	1.39132	2.35363	2.49173	2.01587	2.49103	0.443026
1.71719	1.90934	0.929747	0.854505	1.3643	1.78109	0.998115	0.930189	1.68348	2.46485	2.028	1.74071	1.41792	4.30008	1.62324	3.71769
2.74928	2.17795	1.38929	0.791594	2.54257	1.05534	2.50744	2.49371	1.16027	2.07947	2.75998	2.52255	1.85955	3.05009	2.05607	1.14468
2.71096	0.769908	2.262	5.69508	2.33003	0.914107	1.77025	2.53702	0.920686	1.87947	1.54116	1.16153	1.84595	2.62925	0.704488	1.55483
2.51491	3.20947	0.732365	4.6195	3.06277	1.00463	1.00034	2.77251	3.34737	1.92628	2.36125	3.63895	6.83124	3.04895	1.72858	3.69071
2.04629	1.14932	5.2861	2.34422	2.70987	4.72531	1.02184	3.99118	2.05077	1.56878	1.94341	1.37954	1.77064	1.85912	2.10959	9.78559
3.96628	2.79839	0.883506	4.17162	1.31818	0.918802	2.22744	1.48719	1.08085	2.98721	2.88787	1.43975	1.1023	1.9274	1.9803	1.76649
1.20185	0.727287	0.802419	1.74565	2.93059	1.21051	0.670943	1.17584	3.27709	4.07122	6.47079	1.02855	1.60173	2.97931	3.7703	0.91264
4.0383	2.74013	1.80564	1.3122	1.31621	1.04845	2.60418	1.72267	4.17831	1.5498	1.9892	1.24184	3.35026	2.38022	2.89937	0.826022
1.94499	0.818782	0.791205	0.938852	3.23194	4.18168	1.2156	4.84197	1.74068	1.4995	2.02441	1.81996	5.10391	2.52826	4.94598	1.95107
3.6436	1.84535	1.81661	1.99861	1.61782	3.39085	2.78077	2.06817	1.54084	2.02592	1.51094	1.14321	2.86166	3.662	3.37807	5.1183
1.33826	3.64015	1.09918	2.27416	3.04858	3.53344	1.9536	2.09047	1.51419	3.28591	2.43122	1.96475	2.37013	0.974674	2.24363	1.73928
2.7608	1.11321	2.18657	3.00153	2.43364	2.11477	2.62362	3.01791	3.68975	2.19508	1.2345	1.6793	3.24017	2.76525	4.65413	2.92201
1.3341	2.11018	3.04627	1.14394	1.00401	0.925255	1.07919	1.34899	1.7733	1.37841	3.57988	1.38109	1.20775	2.17726	2.25046	2.2358
0.647733	7.18344	2.53572	1.02699	1.17604	0.87501	0.951419	2.87175	3.58048	2.49018	1.8685	2.66711	0.888379	1.96527	3.01469	1.36597
3.20706	0.789107	2.68248	1.8895	1.06767	3.28023	1.41486	1.46818	3.49066	1.13472	2.51591	0.821513	2.11964	2.57185	1.60608	1.4502
1.64594	0.995233	0.815888	3.8601	1.05733	1.06864	2.33573	1.2662	1.08428	2.35915	2.10059	1.7428	2.52853	5.36997	1.96213	3.41594
2.79659	0.905376	0.859328	3.86275	1.08418	1.03215	1.02766	3.75053	1.26593	1.17705	2.8382	2.57334	3.869	2.96982	1.76505	2.1828
2.02972	0.814016	0.849279	2.50089	3.03154	0.953169	1.11182	1.51603	3.54231	2.47427	0.767511	2.45778	3.42054	4.88631	4.28664	1.8028
2.2194	3.90347	0.977284	1.01645	3.66877	1.99917	1.56811	2.03341	2.48105	1.72127	0.951291	1.07202	2.39181	3.41175	2.83758	4.2848
2.44382	0.86208	3.15539	0.783208	3.4591	2.04021	1.31255	2.86138	1.86719	1.69667	1.49767	2.46687	3.29784	2.12365	1.88799	2.40639
2.55978	2.23316	2.87581	1.47231	1.33309	2.15504	3.34755	1.83377	1.55518	2.09685	1.57598	1.13882	1.26676	1.8226	1.99314	2.20951
1.33849	4.79677	3.12375	3.44753	2.42268	0.969927	1.06612	1.92211	2.51823	2.15999	1.50902	2.85258	1.19993	4.64926	1.36843	4.97338
1.55306	3.33311	3.17119	4.17766	2.81212	4.4682	3.15334	2.59969	2.38648	2.13121	3.05682	1.60329	2.86088	2.97161	3.41426	2.46972
4.5556	2.22254	2.25445	1.6139	1.89237	1.00462	2.63107	2.14926	4.74376	1.01925	3.40292	1.26025	1.53003	2.49409	1.84926	4.45571
2.64848	2.14661	2.77295	2.22739	3.28865	1.03192	0.95637	3.71581	2.69863	2.73063	1.22944	2.48368	1.96815	4.20469	1.2484	3.83228
1.49138	3.52007	2.62019	3.90128	2.12238	1.77483	0.911625	4.22479	1.52574	2.68271	2.1604	1.35383	1.55337	1.96822	2.34287	3.25461
1.41117	1.41286	3.15772	1.22968	1.04276	2.44957	4.27462	2.19052	2.01279	0.80748	3.47599	2.28044	2.28354	2.0666	3.3287	2.13528
3.17527	0.985606	0.853762	1.35091	3.58494	1.62318	1.4016	1.29964	2.58271	2.7244	2.91916	0.958285	1.27847	0.995605	1.71321	2.74695
2.06579	1.78221	2.00941	2.98312	1.59681	1.0208	1.30228	2.30047	3.40839	2.7228	1.84051	0.902037	0.963688	1.46477	2.75444	2.90107
2.5645	1.72708	2.58615	2.74502	1.41567	1.53016	0.933192	0.850343	4.67147	2.6142	1.87488	0.967188	2.11708	3.09088	3.01175	0.869237
2.60526	1.68882	0.983263	3.75249	1.90698	3.13704	2.25367	1.08124	2.61747	0.927954	2.48682	1.75177	0.824572	1.93359	2.39668	2.04922
3.83398	3.66172	2.71222	3.99805	1.38553	1.69425	1.42223	2.85217	2.73925	1.62465	2.4793	1.86151	1.64252	2.80173	1.64336	1.82238
2.64088	4.18532	0.915008	2.61124	1.15502	2.4509	1.49311	3.01266	1.05928	2.73715	2.343	1.78964	1.53851	3.11786	2.25091	2.01144
1.7535	0.861104	3.85103	1.12903	2.83191	3.90675	1.10747	2.49948	1.33081	2.49162	2.15847	4.46706	1.46909	2.8323	7.48854	3.39011
2.27134	4.81761	2.15802	5.06065	0.946007	1.16171	2.44302	2.20927	2.63827	1.16994	3.51869	2.18676	1.85234	3.18142	2.07769	3.24942
0.930433	1.46956	0.775113	0.830286	2.30751	2.09005	2.65546	1.69738	2.21433	1.32226	2.89189	1.11213	1.60551	2.80148	2.32514	3.51795
[truncated: 4,177 more rows]
[truncated: 1 more columns]

## Sheet: Fig 4A
	Receptor levels (arbitrary fluorescence units [normalized by tubulin])		Fold enrichement				NDP52/tubulin	SQSTM1/tubulin	LC3-II/tubulin	tax1bp1/LC3
[truncated: 13 more rows]

[truncated: 18 more sheets: Fig 4B, Fig 5B, Fig 6B, Fig 6D, Fig 8D, Fig 8E, S1B Fig, S1E Fig, S2A Fig, S2B Fig, S2C Fig, S2D Fig, S3F Fig, S3G Fig, S4C Fig, S5B Fig, S5E Fig, Sheet21]
