# Supplementary material for: CRISPR screening using an expanded toolkit of autophagy reporters identifies TMEM41B as a novel autophagy factor
Source: PLoS Biol. 2019 Apr 1;17(4):e2007044. doi: 10.1371/journal.pbio.2007044 (PMC6459555; doi:10.1371/journal.pbio.2007044)
Supplement: S3 Data — Individual beta scores from each experiment are listed by gene. Beta values from all replicates were averaged and are shown. Averaged values are color coded from red (suppressor) to white (neutral) to blue (enhancer). To view the underlying beta values for each replicate of a given reporter; expand the desired column by clicking the “+” at the top the column. (XLSX) [file pbio.2007044.s010.xlsx]

## Sheet: Data
Gene		LC3_rep1	LC3_rep2		LC3_average		NDP52_rep1	NDP52_rep2		NDP2_average		SQSTM1_rep1	SQSTM1_rep2	SQSTM1_rep3		SQSTM1_average		TAX1BP1_rep1	TAX1BP1_rep2		TAX1BP1_average		NBR1_rep1	NBR1_rep2	NBR1_rep3	NBR1_rep4		NBR1_average
RB1CC1		1.6036	1.0477		1.32565		1.4248	1.356		1.3904		0.66032	1.1634	1.4806		1.10144		1.0288	2.2203		1.62455		1.548	1.24	1.1556	1.1554		1.27475
ATG9A		1.4334	0.96522		1.19931		2.1868	2.1329		2.15985		0.86035	0.94786	1.7833		1.19717		1.2047	1.914		1.55935		1.7512	1.4743	2.059	1.9393		1.80595
ATG12		1.0592	0.8019		0.93055		1.4442	1.5292		1.4867		0.50931	0.74829	1.373		0.876867		0.87256	1.7062		1.28938		0.84007	0.48303	0.77564	0.7045		0.70081
ATG101		0.90771	0.76808		0.837895		2.0785	1.9672		2.02285		0.55806	0.67051	1.5318		0.920123		1.3233	2.4581		1.8907		1.5183	1.3623	1.6523	1.6564		1.54733
ATG7		0.83566	0.82524		0.83045		1.4975	1.3925		1.445		0.5127	0.69947	1.0761		0.762757		1.6937	2.1944		1.94405		0.28145	0.42235	0.66603	0.56236		0.483047
ATXN7L3		0.7928	0.83985		0.816325		-0.086916	0.062447		-0.0122345		0.27999	0.25426	0.4266		0.320283		-0.52516	0.039325		-0.242917		-0.17513	-0.14253	-0.44089	0.011882		-0.186667
BECN1		0.52739	0.99992		0.763655		0.64653	0.65934		0.652935		0.19929	0.4778	0.65797		0.44502		0.50865	0.63855		0.5736		0.36683	0.14453	0.51646	0.40964		0.359365
RREB1		0.7821	0.66857		0.725335		0.27946	0.21331		0.246385		0.049456	0.094113	0.067282		0.0702837		-0.26811	-0.2145		-0.241305		-0.049019	0.045901	0.17661	-0.242		-0.017127
TSC2		0.85614	0.55504		0.70559		1.0911	1.1788		1.13495		0.37195	0.050265	0.70743		0.376548		0.40548	0.82208		0.61378		0.73344	0.91817	0.95164	0.5906		0.798463
NPRL3		0.65558	0.74934		0.70246		1.1297	1.4884		1.30905		0.010134	0.31175	0.32864		0.216841		0.35919	0.36376		0.361475		0.66339	0.86587	0.81148	0.58993		0.732668
ATG3		0.77111	0.57896		0.675035		1.3883	1.4548		1.42155		0.50636	0.77277	1.4782		0.91911		1.3305	1.7771		1.5538		0.3087	0.42798	0.54967	0.4931		0.444863
ATG5		0.74281	0.58848		0.665645		1.4666	1.3038		1.3852		0.21609	0.85878	1.1488		0.741223		1.3528	2.1626		1.7577		0.38415	0.3287	0.53006	0.55653		0.44986
ATG16L1		0.81837	0.50832		0.663345		1.0464	1.1097		1.07805		0.40889	0.59042	1.1092		0.702837		1.2492	1.5981		1.42365		0.16147	0.14691	0.23423	0.27221		0.203705
ATG10		0.74911	0.43114		0.590125		1.1574	1.4358		1.2966		0.19637	0.58088	0.62858		0.46861		1.3095	1.7233		1.5164		0.20666	0.31513	0.32307	0.35339		0.299562
CTBP1		0.58335	0.58721		0.58528		0.43946	0.66816		0.55381		0.29591	0.19284	0.26371		0.25082		-0.39183	-0.15712		-0.274475		-0.082026	0.026073	0.18154	-0.068378		0.0143023
BAP1		0.533	0.63005		0.581525		0.94428	1.03		0.98714		0.19813	0.17074	0.32394		0.230937		-0.22172	0.4402		0.10924		0.43034	0.34591	0.31171	0.75992		0.46197
PIK3C3		0.81846	0.34416		0.58131		1.3775	1.2417		1.3096		0.52165	0.61249	1.0492		0.72778		1.0116	1.6318		1.3217		0.68059	0.59097	0.85254	0.94505		0.767287
CBL		0.5929	0.53666		0.56478		0.26991	0.58543		0.42767		0.12897	0.33347	0.6075		0.356647		0.35653	0.58021		0.46837		0.018477	0.33394	0.319	0.24413		0.228887
EPG5		0.66708	0.40324		0.53516		1.6596	1.368		1.5138		0.43218	0.31984	0.80757		0.519863		0.87108	1.4455		1.15829		0.78799	0.92079	0.92343	1.0765		0.927177
WIPI2		0.34386	0.64064		0.49225		0.78257	0.99459		0.88858		0.28998	0.37205	0.61548		0.425837		0.77966	1.2427		1.01118		0.2593	0.20084	0.41423	0.23217		0.276635
AGPAT6		0.77281	0.15975		0.46628		0.24803	-0.20484		0.021595		-0.12431	0.12882	0.10314		0.0358833		0.038277	-0.32704		-0.144381		0.2118	-0.27041	-0.079044	-0.11239		-0.062511
RAB7A		0.57424	0.34006		0.45715		1.3254	1.1054		1.2154		0.19042	0.48676	0.81571		0.49763		1.2432	2.191		1.7171		1.2018	1.0993	1.683	1.7751		1.4398
C18orf8		0.55253	0.35482		0.453675		0.71792	0.69073		0.704325		0.19923	0.34911	0.68216		0.410167		0.9941	1.3488		1.17145		0.90235	0.77447	1.068	1.1188		0.965905
CCDC93		0.51115	0.38745		0.4493		0.65509	0.50365		0.57937		0.089624	0.20063	0.54256		0.277605		0.6278	0.91522		0.77151		-0.054362	0.095209	0.3406	0.54082		0.230567
ARPC4		0.42076	0.47099		0.445875		0.35658	0.29271		0.324645		-0.0044445	0.15553	0.43675		0.195945		0.70977	1.2159		0.962835		0.1635	0.39837	0.31306	0.83012		0.426262
VPS16		0.6469	0.24188		0.44439		1.1642	1.2184		1.1913		0.24625	0.42033	0.55461		0.407063		1.274	1.8381		1.55605		1.0393	1.0968	1.1358	1.2082		1.12002
GLRX3		0.51975	0.354		0.436875		0.4102	0.58375		0.496975		-0.20637	-0.11347	0.0092734		-0.103522		0.7544	0.82594		0.79017		-0.051705	0.15721	0.15111	0.074923		0.0828845
ATG14		0.52266	0.35104		0.43685		1.0282	1.1691		1.09865		0.44954	0.57128	1.0256		0.68214		1.1302	1.7494		1.4398		0.3626	0.63397	0.72495	0.90974		0.657815
C16orf62		0.39262	0.48037		0.436495		0.13632	0.27434		0.20533		0.22729	-0.032119	0.67519		0.29012		0.99891	1.0809		1.03991		-0.16657	-0.081419	-0.081514	0.51483		0.0463318
MEF2BNB		0.41994	0.44772		0.43383		0.14372	0.33195		0.237835		-0.10062	0.53828	0.55493		0.330863		1.1607	1.3408		1.25075		0.15916	0.25624	0.1182	0.29992		0.20838
NSD1		0.33255	0.50463		0.41859		0.26374	0.38496		0.32435		0.11555	0.208	0.37785		0.2338		0.15567	-0.080327		0.0376715		0.053226	0.37823	0.20556	0.071634		0.177163
PTPN2		0.28889	0.54101		0.41495		0.39052	0.32807		0.359295		0.053987	0.32421	0.25283		0.210342		0.58927	0.50512		0.547195		0.17398	0.30453	0.22893	0.18745		0.223722
RCE1		0.32252	0.50588		0.4142		0.55301	0.46524		0.509125		0.22501	0.19365	0.36862		0.262427		0.27712	0.36886		0.32299		0.067354	0.35312	0.17439	0.12937		0.181059
BCAS3		0.4226	0.40473		0.413665		0.17997	0.30247		0.24122		-0.043645	0.051117	0.19242		0.0666307		0.22792	0.037027		0.132473		0.18177	-0.088997	-0.051045	0.18974		0.057867
UBR4		0.51449	0.31177		0.41313		-0.11022	-0.058277		-0.0842485		0.10309	0.85899	0.21205		0.391377		-0.20657	-0.13042		-0.168495		-0.024294	-0.41835	-0.49781	-0.20031		-0.285191
ACTB		0.30794	0.50295		0.405445		0.64303	1.054		0.848515		0.19793	0.10726	0.33417		0.21312		0.11342	0.40615		0.259785		0.99131	0.80449	0.87022	0.22758		0.7234
TMEM178A		0.65242	0.15763		0.405025		0.18274	0.085192		0.133966		-0.13364	0.031095	-0.036497		-0.0463473		0.1906	0.25371		0.222155		0.22864	-0.010028	0.13123	0.075289		0.106283
VPS37A		0.61142	0.18772		0.39957		1.2241	1.048		1.13605		0.1358	0.3533	0.87209		0.45373		0.69904	1.1507		0.92487		0.83838	0.6313	1.2594	1.1395		0.967145
GRSF1		0.58116	0.20292		0.39204		0.082239	-0.12745		-0.0226055		-0.073894	0.028594	-0.14783		-0.0643767		0.061576	0.38176		0.221668		-0.11012	-0.10886	-0.15856	0.1208		-0.064185
HIST1H2BL		0.50399	0.27737		0.39068		0.082025	0.015806		0.0489155		-0.060233	0.35993	-0.45327		-0.051191		-0.40448	0.042967		-0.180757		0.29062	-0.084125	0.084975	0.15199		0.110865
RAB1A		0.44712	0.33152		0.38932		0.318	0.35963		0.338815		0.062133	0.29076	0.26576		0.206218		0.41977	0.66562		0.542695		-0.015696	-0.051984	-0.058628	0.12256		-0.000937
VKORC1L1		0.28573	0.49099		0.38836		0.58065	0.67542		0.628035		0.12598	0.1771	0.19101		0.164697		0.60238	0.60062		0.6015		-0.26572	-0.22712	-0.043225	-0.071054		-0.15178
C12orf66		0.37292	0.39616		0.38454		0.68456	0.77216		0.72836		0.11821	0.25139	0.31474		0.228113		0.26921	0.34855		0.30888		0.32464	0.09933	0.6454	0.42633		0.373925
CXorf40A		0.53075	0.21829		0.37452		0.094952	-0.035264		0.029844		0.0016024	0.15934	0.11473		0.0918908		0.24663	0.21845		0.23254		-0.016512	0.15282	0.063356	-0.029005		0.0426648
CREBZF		0.32759	0.4188		0.373195		0.1979	0.097994		0.147947		-0.0068693	-0.021094	0.26286		0.0782989		-0.10321	-0.15948		-0.131345		0.014503	0.039596	0.065745	0.010541		0.0325963
PCGF1		0.1714	0.57448		0.37294		0.53598	0.55526		0.54562		0.081153	-0.1146	0.062698		0.00975033		-0.57312	-0.63097		-0.602045		0.20489	-0.022828	0.16302	-0.090739		0.0635857
G3BP1		0.41175	0.32137		0.36656		0.45879	0.51862		0.488705		0.073778	0.14693	0.51209		0.244266		0.38087	0.71695		0.54891		-0.19286	0.045883	0.19661	-0.05411		-0.00111925
SERBP1		0.45659	0.26812		0.362355		0.74619	0.7807		0.763445		-0.12246	0.3846	-0.098831		0.0544363		0.52861	0.81102		0.669815		0.093208	0.33046	0.12057	0.31674		0.215245
COMMD3		0.41376	0.30012		0.35694		0.68677	0.53613		0.61145		0.27489	0.47692	0.67158		0.474463		0.9251	1.4042		1.16465		-0.05885	0.30961	0.24041	0.83308		0.331063
CHMP7		0.36184	0.33494		0.34839		0.42078	0.63674		0.52876		-0.04903	0.16165	0.10039		0.0710033		0.29931	0.8476		0.573455		0.34296	0.28217	0.48578	0.43438		0.386323
TNFRSF6B		0.26667	0.42489		0.34578		0.086141	-0.039153		0.023494		0.026327	-0.010795	-0.18558		-0.0566827		-0.11606	0.12765		0.005795		0.25634	0.099115	0.16928	0.1109		0.158909
VPS18		0.34717	0.34261		0.34489		0.92823	0.7269		0.827565		0.17835	0.38153	0.32703		0.295637		0.57314	1.0559		0.81452		0.99085	0.91678	1.2208	1.2311		1.08988
ARL8B		0.40693	0.28264		0.344785		-0.037734	-0.022444		-0.030089		0.051024	0.39986	0.25108		0.233988		0.68491	1.0773		0.881105		0.15594	0.6332	0.29159	0.32036		0.350272
BOLA3		0.28007	0.40137		0.34072		0.074523	-0.026949		0.023787		-0.087711	0.099895	-0.059366		-0.0157273		0.10794	0.23148		0.16971		0.031647	0.040287	0.11691	0.1287		0.079386
REM1		0.38553	0.29449		0.34001		0.28869	0.39628		0.342485		-0.081595	-0.086727	0.11313		-0.0183973		0.026483	0.1627		0.0945915		0.2446	0.32031	0.090777	0.064088		0.179944
NMT1		0.56381	0.116		0.339905		0.029545	-0.13754		-0.0539975		0.023208	0.055006	-0.10953		-0.0104387		-0.75558	-0.44352		-0.59955		0.20034	-0.25632	-0.018001	0.020973		-0.013252
CDKN1C		0.48224	0.19046		0.33635		0.037473	0.066357		0.051915		0.014691	-0.12139	0.031178		-0.0251737		0.052973	0.21883		0.135902		-0.025069	-0.055977	0.083698	-0.032416		-0.007441
VPS25		0.54146	0.13116		0.33631		-0.080756	0.34039		0.129817		-0.061698	0.13938	0.44695		0.174877		-0.48363	0.12497		-0.17933		1.162	0.52147	0.35973	0.72027		0.690867
ULK1		0.33976	0.32434		0.33205		1.0181	0.98702		1.00256		0.19272	0.21787	0.6191		0.34323		0.22223	0.58048		0.401355		0.1913	-0.014771	0.27994	0.41363		0.217525
SLC19A1		0.23106	0.42371		0.327385		0.052586	-0.041494		0.005546		-0.039613	0.0039755	-0.074884		-0.0368405		-0.056435	0.065441		0.004503		0.11913	0.16496	0.038727	0.016119		0.084734
GPR78		0.2776	0.37576		0.32668		0.30608	0.079009		0.192545		0.05281	-0.012269	0.22622		0.0889203		-0.24926	0.23255		-0.008355		0.019561	0.22311	0.18239	0.20404		0.157275
BLOC1S1		0.30126	0.34969		0.325475		0.25273	0.068559		0.160644		-0.14949	0.45561	0.29731		0.201143		0.69927	0.8106		0.754935		0.16507	0.7072	0.41817	0.30233		0.398193
TP53TG5		0.21299	0.43253		0.32276		0.044373	0.14728		0.0958265		0.16699	0.044121	0.18253		0.131214		-0.10765	0.2552		0.073775		0.13874	0.072412	0.22499	0.10759		0.135933
RIC8A		0.39295	0.2513		0.322125		0.3501	0.31103		0.330565		0.014708	0.16712	0.13893		0.106919		0.13816	0.26658		0.20237		0.27647	0.3116	0.60601	0.60844		0.45063
MIEF1		0.34597	0.29823		0.3221		0.089305	-0.053938		0.0176835		-0.0076636	-0.10717	-0.10557		-0.0734679		-0.26927	-0.069755		-0.169513		0.023598	0.10277	-0.22047	-0.25591		-0.087503
TRIM71		0.24719	0.39457		0.32088		0.37307	0.23087		0.30197		0.095887	0.25775	0.38803		0.247222		0.11694	0.26439		0.190665		0.079413	-0.25289	0.14521	0.1447		0.0291083
CTPS2		0.36842	0.27028		0.31935		-0.12502	0.10007		-0.012475		-0.02854	0.11046	0.19584		0.0925867		0.050894	-0.2577		-0.103403		-0.036513	-0.097032	0.011417	0.05873		-0.0158495
GP1BA		0.41521	0.22348		0.319345		7.0963e-05	-0.038904		-0.0194165		0.2076	0.18352	-0.18497		0.0687167		-0.33376	-0.32155		-0.327655		-0.13321	0.0092934	0.053687	0.0017884		-0.0171103
SQRDL		0.17448	0.4642		0.31934		-0.043027	0.19195		0.0744615		0.1114	-0.2028	-0.053325		-0.0482417		-0.063034	-0.038887		-0.0509605		0.020922	-0.072118	0.05312	0.069507		0.0178577
KY		0.081221	0.55521		0.318215		-0.22836	-0.051574		-0.139967		-0.073416	0.01168	-0.3596		-0.140445		-0.23446	0.37199		0.068765		-0.1352	-0.029243	-0.08736	-0.064992		-0.0791987
VPS33A		0.39597	0.23521		0.31559		0.81178	0.6701		0.74094		0.19211	0.30267	0.088476		0.194419		0.63487	1.1384		0.886635		1.1226	0.9037	1.1451	1.1728		1.08605
INO80E		0.34561	0.28375		0.31468		-0.27269	0.016591		-0.128049		0.12462	-0.053569	-0.15112		-0.0266897		0.33966	0.36162		0.35064		-0.36913	-0.069328	-0.33329	-0.18799		-0.239934
OR52E8		0.19424	0.43478		0.31451		0.046897	0.0019686		0.0244328		0.058808	-0.11642	0.043707		-0.004635		0.1442	0.066885		0.105542		0.018403	0.075445	0.0023243	-0.040365		0.0139518
CHP1		0.29411	0.33401		0.31406		0.10456	-0.012091		0.0462345		-0.10724	0.032134	-0.11192		-0.062342		-0.085332	0.0069694		-0.0391813		0.090735	-0.11359	-0.019346	0.0092875		-0.00822837
KLF4		0.24759	0.38013		0.31386		-0.03012	0.012067		-0.0090265		0.22417	0.017704	0.17478		0.138885		0.15233	0.12268		0.137505		0.089957	0.11113	0.056282	-0.036094		0.0553187
ANKRD39		0.25758	0.3698		0.31369		-0.1208	-0.077821		-0.0993105		-0.037739	-0.023116	0.036207		-0.008216		0.20598	0.16865		0.187315		-0.025219	-0.058854	-0.14984	-0.16934		-0.100813
ZNF853		0.66615	-0.038909		0.313621		-0.14942	-0.016721		-0.0830705		-0.028107	-0.092163	-0.072153		-0.064141		0.071664	0.11462		0.093142		0.065064	0.065726	0.0030807	0.12686		0.0651827
DZIP1		0.27076	0.35437		0.312565		-0.038533	0.19241		0.0769385		0.050346	0.075159	-0.053848		0.0238857		-0.12978	0.24914		0.05968		0.069928	0.04773	0.089581	0.15994		0.0917948
C4orf48		0.38673	0.23604		0.311385		0.11612	0.08704		0.10158		-0.041109	0.050905	0.12972		0.0465053		0.20529	0.30496		0.255125		0.14359	-0.13845	0.24843	-0.15846		0.0237775
FAM83C		0.28208	0.34039		0.311235		0.23765	0.37723		0.30744		-0.037186	0.081705	0.18522		0.0765797		0.040745	0.30754		0.174142		0.078371	0.17984	0.15672	0.20414		0.154768
KCTD13		0.3475	0.27421		0.310855		-0.13661	-0.17361		-0.15511		-0.02519	-0.097534	-0.18728		-0.103335		0.082072	0.2929		0.187486		-0.22834	-0.25339	-0.31855	-0.16799		-0.242067
SIAH2		0.15872	0.46276		0.31074		0.092733	0.10795		0.100342		0.11903	0.10118	-0.061464		0.0529153		0.12271	0.14965		0.13618		0.16071	0.018663	0.037831	-0.00014055		0.0542659
HS6ST2		0.43711	0.18346		0.310285		0.1132	0.069626		0.091413		0.20839	0.09831	-0.03248		0.0914067		-0.001013	-0.1656		-0.0833065		0.010868	0.082906	-0.013246	-0.0196		0.015232
DDX5		0.43973	0.17943		0.30958		-0.0028745	0.04322		0.0201727		0.19274	0.04151	0.1697		0.13465		-0.47554	0.16565		-0.154945		0.00045379	0.042764	-0.080202	0.10995		0.0182414
C2orf68		0.22201	0.39634		0.309175		0.060807	0.075495		0.068151		-0.0080052	-0.077314	0.057593		-0.00924207		0.23093	0.3025		0.266715		-0.072547	0.14455	-0.1026	-0.17515		-0.0514367
PTDSS1		0.15635	0.46109		0.30872		0.1097	0.043475		0.0765875		-0.0062248	-0.014007	0.052742		0.0108367		-0.069319	-0.20349		-0.136405		0.072101	-0.15347	-0.0098957	0.14652		0.0138138
ADA		0.13375	0.48175		0.30775		0.25051	-0.11024		0.070135		0.086759	-0.002602	0.030096		0.0380843		0.17422	0.29453		0.234375		0.094808	0.16471	0.27788	0.092128		0.157382
SBF1		0.25532	0.35972		0.30752		0.19556	0.25932		0.22744		0.00072961	-0.00010909	-0.10485		-0.0347432		0.041062	-0.059137		-0.0090375		0.37017	0.36954	0.27662	0.20349		0.304955
LY6G5B		0.31279	0.30189		0.30734		-0.10422	0.1012		-0.00151		0.17306	0.062974	0.036113		0.0907157		0.089434	-0.0018802		0.0437769		-0.0097537	0.11166	0.17067	0.045605		0.0795453
ARRDC3		0.31133	0.3017		0.306515		0.41576	0.45145		0.433605		0.21704	0.34916	0.48532		0.350507		0.67102	0.8582		0.76461		0.066629	-0.10094	0.1886	0.12555		0.0699597
PPIAL4G		0.12176	0.48914		0.30545		-0.089598	0.35603		0.133216		0.0085979	-0.031377	0.098233		0.0251513		-0.49687	-0.12438		-0.310625		0.24569	-0.11378	-0.23542	-0.2651		-0.0921525
PGLYRP2		0.3094	0.29841		0.303905		-0.018142	-0.094982		-0.056562		0.033819	0.17499	-0.11103		0.032593		0.097989	-0.029568		0.0342105		0.006362	0.031929	-0.080313	-0.058167		-0.0250473
OTUB1		0.30372	0.30218		0.30295		0.14852	0.1269		0.13771		0.16733	-0.040764	0.23145		0.119339		-0.0047003	0.046336		0.0208179		0.063782	0.087839	0.16625	0.12522		0.110773
CLDN14		0.18878	0.41661		0.302695		0.11068	0.10233		0.106505		-0.036548	-0.2739	0.1227		-0.0625827		0.1166	0.036981		0.0767905		0.2043	-0.050315	0.049785	0.33248		0.134063
NAA38		0.2514	0.35367		0.302535		0.59416	0.64551		0.619835		0.1431	0.12066	0.29248		0.185413		0.12194	0.45868		0.29031		0.44	0.37083	0.66473	0.32415		0.449927
CAPN14		0.32094	0.28221		0.301575		0.049417	-0.045831		0.001793		-0.023486	0.035768	-0.022539		-0.003419		-0.14177	0.18183		0.02003		0.11473	0.30725	0.02574	0.11019		0.139478
PTPN1		0.45097	0.15205		0.30151		0.75862	0.75935		0.758985		0.50742	0.58653	0.78906		0.62767		0.19883	0.64326		0.421045		0.70111	0.3644	0.57628	0.218		0.464947
SRF		0.72832	-0.12814		0.30009		0.48949	0.32492		0.407205		-0.10828	0.19569	-0.45688		-0.123157		-0.0075519	0.0097438		0.00109595		0.64918	0.49762	0.93661	1.3478		0.857803
TSC1		0.47203	0.12744		0.299735		0.89111	0.93729		0.9142		0.27601	0.46929	0.85275		0.532683		0.13766	0.4492		0.29343		0.39557	0.47461	0.71222	0.59752		0.54498
NPRL2		0.21163	0.38655		0.29909		0.79107	0.95268		0.871875		0.1379	0.16729	0.23642		0.180537		0.39045	0.6734		0.531925		0.47821	0.66199	0.62189	0.61126		0.593338
MAP1LC3A		0.28489	0.31016		0.297525		0.081137	0.18501		0.133074		0.12563	0.075885	0.11978		0.107098		0.14452	0.2758		0.21016		0.058716	0.0094557	0.17214	0.31033		0.13766
HOPX		0.34933	0.24354		0.296435		0.10755	0.04012		0.073835		0.10504	-0.083818	-0.019721		0.000500333		0.014448	-0.11756		-0.051556		0.0096807	-0.10329	0.073539	-0.051707		-0.0179443
ZNF142		0.3633	0.22936		0.29633		0.4073	0.23983		0.323565		-0.049203	0.0096457	-0.016796		-0.0187844		0.18675	0.16645		0.1766		0.030293	0.017101	0.14108	-0.1467		0.0104435
TM9SF4		0.42421	0.16496		0.294585		0.18778	0.22912		0.20845		-0.062231	0.032681	0.016374		-0.004392		0.70684	0.62862		0.66773		0.1506	0.17172	0.041755	0.046164		0.10256
MTFP1		0.40872	0.17893		0.293825		-0.038989	0.40214		0.181576		0.19802	-0.086125	0.1152		0.0756983		0.28408	-0.031194		0.126443		0.2725	0.5465	0.39718	0.34623		0.390603
SPI1		0.25607	0.32955		0.29281		0.46784	0.3708		0.41932		-0.043441	-0.037758	0.084162		0.000987667		-0.0067712	-0.11647		-0.0616206		0.14051	0.24497	0.29498	0.32289		0.250838
CCDC22		0.091112	0.49392		0.292516		0.70028	0.63105		0.665665		0.27207	0.14741	0.65402		0.357833		1.0361	1.1374		1.08675		-0.068813	0.11299	0.34943	0.68144		0.268762
LOXHD1		0.25754	0.32617		0.291855		0.025274	0.14784		0.086557		-0.11641	-0.024885	0.06906		-0.0240783		0.083112	-0.10649		-0.011689		-0.063825	-0.018875	0.13023	0.023575		0.0177763
RBFOX2		0.40754	0.17376		0.29065		-0.13935	-0.011565		-0.0754575		0.17167	-0.12333	0.20227		0.0835367		-0.14492	-0.21969		-0.182305		-0.14438	0.1162	-0.00060572	-0.11217		-0.0352389
DVL3		0.28803	0.29317		0.2906		-0.052427	0.17032		0.0589465		0.13802	-0.0091883	0.09924		0.0760239		0.05488	-0.015036		0.019922		0.041036	-0.059367	-0.028035	0.075272		0.0072265
RAD54L2		0.40979	0.17093		0.29036		-0.0035012	-0.047563		-0.0255321		0.11834	0.0079855	0.24725		0.124525		0.05265	-0.18719		-0.06727		-0.30369	-0.34155	-0.054776	-0.088663		-0.19717
LOH12CR1		0.26579	0.31457		0.29018		0.37433	0.053549		0.21394		0.097251	0.38932	0.39808		0.294884		0.81333	0.93359		0.87346		0.07662	0.31104	0.35023	0.46605		0.300985
GFRA3		0.15145	0.42803		0.28974		0.1987	-0.0028692		0.0979154		-0.003747	-0.014325	-0.022656		-0.013576		0.11354	0.049749		0.0816445		-0.15178	-0.10482	0.0038465	0.16041		-0.0230859
BPIFB2		0.19233	0.38712		0.289725		0.10529	0.18138		0.143335		-0.028854	-0.0098104	0.17016		0.0438319		0.21723	0.076078		0.146654		0.073293	0.24529	0.090255	0.087532		0.124093
PELI2		0.36602	0.21224		0.28913		0.20777	0.10132		0.154545		-0.00089979	-3.2282e-05	0.027454		0.00884064		0.10006	-0.13873		-0.019335		-0.016209	0.095507	-0.094099	-0.008297		-0.0057745
JAGN1		0.34311	0.23486		0.288985		0.1845	0.036234		0.110367		0.037904	0.037663	0.12278		0.0661157		0.076697	0.012213		0.044455		-0.016523	0.1421	-0.066527	-0.0026819		0.014092
TRAPPC4		0.40164	0.1733		0.28747		-0.10235	-0.15652		-0.129435		-0.28992	-0.024163	0.21526		-0.032941		0.15506	0.34485		0.249955		0.090516	-0.11512	-0.097914	0.06107		-0.015362
AMACR		0.30027	0.2734		0.286835		0.06131	0.020124		0.040717		-0.057213	-0.02448	-0.0012946		-0.0276625		0.13938	0.16756		0.15347		0.047677	0.12872	-0.037163	-0.049058		0.022544
ZSWIM3		0.22442	0.34818		0.2863		-0.14708	0.28467		0.068795		-0.083925	-0.069388	0.26862		0.0384357		0.035154	-0.2169		-0.090873		0.046207	0.32462	0.24926	-0.1666		0.113372
DNAJC6		0.10016	0.47146		0.28581		0.12527	0.10458		0.114925		0.0447	0.022978	-0.05686		0.003606		-0.049509	0.041398		-0.0040555		-0.02101	0.010626	0.024995	0.079276		0.0234717
STX16		0.20474	0.36627		0.285505		0.18872	0.065224		0.126972		0.058417	-0.015731	0.10806		0.0502487		0.48502	0.47213		0.478575		0.11659	0.2591	0.0081499	-0.18195		0.0504725
MESP1		0.1833	0.38697		0.285135		0.12932	0.067211		0.0982655		0.016595	0.13228	0.086762		0.0785457		0.16321	-0.013665		0.0747725		-0.011632	0.0064339	0.031557	-0.11954		-0.0232953
SYNPO		0.32329	0.24146		0.282375		0.22509	0.17071		0.1979		0.040869	-0.16737	0.024976		-0.0338417		0.033131	0.063859		0.048495		0.042178	-0.022831	-0.0079319	-0.048613		-0.00929948
KPTN		0.30949	0.25489		0.28219		0.3151	0.51772		0.41641		0.18117	0.11205	0.064052		0.119091		0.18267	-0.021082		0.080794		0.46374	0.28819	0.24025	0.16624		0.289605
PRR4		0.34769	0.21629		0.28199		0.21632	0.038207		0.127264		0.074889	-0.087205	-0.068786		-0.027034		-0.047039	-0.11957		-0.0833045		0.069884	-0.0021282	-0.052953	-0.081435		-0.016658
ACTR2		0.18805	0.37576		0.281905		0.16213	0.064131		0.11313		0.040141	0.14021	0.59178		0.257377		0.54501	0.89842		0.721715		-0.051327	0.33497	0.23571	0.42577		0.236281
HIST1H2AL		0.26581	0.29715		0.28148		-0.22838	0.26833		0.019975		0.26839	-0.096139	-0.022034		0.0500723		0.17306	-0.19744		-0.01219		0.25991	0.027032	-0.0073634	-0.0070882		0.0681226
DUSP8		0.23192	0.32888		0.2804		0.22658	0.088427		0.157504		0.13951	0.0024148	-0.0027891		0.0463786		0.15689	-0.080797		0.0380465		0.10498	-0.12454	0.080562	0.05005		0.027763
ENTPD7		0.35807	0.20149		0.27978		-0.06112	0.16425		0.051565		0.067931	0.15838	0.18935		0.138554		0.21692	-0.03488		0.09102		-0.1056	-0.043627	-0.19464	0.014525		-0.0823355
FAM69C		0.38953	0.16943		0.27948		-0.045323	0.016664		-0.0143295		-0.03928	0.0038851	0.082934		0.0158464		0.17174	0.11493		0.143335		0.050394	0.051768	0.034008	0.01479		0.03774
ADCK4		0.14907	0.40923		0.27915		0.022107	0.050099		0.036103		-0.033372	-0.089422	0.11546		-0.00244467		-0.18935	-0.017614		-0.103482		0.05294	0.024731	0.044586	-0.0079465		0.0285776
CLCNKB		0.26009	0.29783		0.27896		0.095004	0.13817		0.116587		-0.051915	-0.16885	-0.12446		-0.115075		-0.030366	0.050962		0.010298		-0.11082	-0.076235	0.021138	-0.087539		-0.063364
DEPDC5		0.24831	0.30939		0.27885		0.52286	0.58861		0.555735		0.096253	0.20316	0.15517		0.151528		0.21416	0.38006		0.29711		0.2465	0.36686	0.45696	0.32621		0.349132
ATG4B		0.16526	0.3907		0.27798		0.64775	0.7125		0.680125		0.036665	0.32996	0.25537		0.207332		0.23465	0.43073		0.33269		0.12753	0.21071	0.16843	0.43723		0.235975
CCZ1B		0.46095	0.094919		0.277935		0.96901	0.75661		0.86281		0.18041	0.3318	0.42849		0.313567		0.95767	1.5216		1.23964		0.66169	0.69036	0.93803	0.89562		0.796425
TOX2		0.15851	0.39691		0.27771		0.068566	0.19472		0.131643		-0.006807	-0.11919	0.30018		0.058061		-0.12814	0.20365		0.037755		0.0027956	-0.0017041	0.044789	0.19781		0.0609226
FOXN4		0.090747	0.46455		0.277649		0.20145	-0.012037		0.0947065		0.053133	-0.094423	0.065998		0.008236		0.011057	0.084416		0.0477365		-0.15869	0.20425	0.076735	-0.011335		0.02774
DNASE1L3		0.041069	0.51219		0.27663		-0.057461	0.031593		-0.012934		0.082455	-0.080577	-0.045292		-0.0144713		0.12642	0.18135		0.153885		0.034467	0.079386	-0.16024	-0.022972		-0.0173398
ARL16		0.1736	0.37948		0.27654		-0.15027	-0.0066393		-0.0784546		-0.081457	-0.020491	-0.26567		-0.122539		-0.3087	-0.20001		-0.254355		-0.020196	-0.097793	-0.042079	-0.074227		-0.0585738
DPM1		0.2866	0.26601		0.276305		0.1318	0.31383		0.222815		0.1125	0.28088	0.26907		0.220817		0.18535	0.46242		0.323885		0.399	0.30336	0.33429	0.24599		0.32066
ASTE1		0.36663	0.18515		0.27589		0.13459	-0.006094		0.064248		-0.0093143	-0.067229	0.31839		0.0806156		-0.1176	-0.085129		-0.101364		0.10905	0.11237	-0.00051474	0.11363		0.0836338
YTHDC2		0.21836	0.33292		0.27564		-0.091972	-0.016312		-0.054142		-0.047926	-0.086178	0.23557		0.033822		0.13412	0.067347		0.100734		-0.082147	-0.036481	0.049037	-0.072669		-0.035565
UBA6		0.38265	0.16678		0.274715		-0.60249	-0.4323		-0.517395		0.15826	0.21357	0.24788		0.20657		-0.10405	-0.014028		-0.059039		0.1471	0.079566	-0.30137	-0.17263		-0.0618335
EFHD1		0.13275	0.41489		0.27382		0.095668	-0.088291		0.0036885		-0.047079	-0.030608	0.16281		0.0283743		-0.051523	-0.1357		-0.0936115		-0.046693	-0.15372	0.010014	0.044054		-0.0365863
SLC40A1		0.10957	0.43745		0.27351		0.30823	0.3597		0.333965		-0.17778	-0.0706	0.069252		-0.0597093		0.29926	0.013924		0.156592		0.19509	-0.0083803	-0.013294	0.21369		0.0967764
CSNK2A1		0.24352	0.30318		0.27335		0.20772	0.18659		0.197155		0.10089	0.12331	0.21583		0.146677		0.51241	0.62413		0.56827		-0.088112	-0.044549	0.10053	0.0011182		-0.0077532
C16orf82		0.23935	0.30714		0.273245		-0.29191	0.13765		-0.07713		-0.16908	-0.013544	-0.091227		-0.0912837		0.067406	0.16377		0.115588		-0.055171	-0.31956	-0.20443	-0.092792		-0.167988
WDR11		0.35566	0.18974		0.2727		0.42057	0.21506		0.317815		0.21289	-0.027653	0.17881		0.121349		0.063167	-0.010107		0.02653		0.1382	0.13904	0.38805	-0.040604		0.156171
DOCK10		0.21372	0.33035		0.272035		0.11939	0.15776		0.138575		0.11978	0.067605	0.017988		0.0684577		-0.065028	0.092768		0.01387		0.129	0.2132	-0.19645	-0.046958		0.024698
FLVCR1		0.48087	0.061869		0.271369		-0.12283	0.080784		-0.021023		-0.065329	0.0031452	-0.066389		-0.0428576		-0.23887	-0.57017		-0.40452		-0.1895	-0.44689	-0.49158	-0.32924		-0.364302
PDE3B		0.31401	0.22845		0.27123		-0.076889	0.01299		-0.0319495		0.041328	0.050016	0.14394		0.078428		-0.020373	0.16366		0.0716435		0.0012119	-0.029826	0.10043	-0.020296		0.01288
TRANK1		0.1708	0.37156		0.27118		-0.061201	0.015402		-0.0228995		0.038086	0.10415	0.031923		0.058053		-0.01154	0.060839		0.0246495		-0.076164	0.064292	0.13455	-0.032225		0.0226133
NUDCD2		0.17747	0.36415		0.27081		0.52684	0.35875		0.442795		0.083543	0.13267	0.51355		0.243254		0.84092	1.3418		1.09136		0.62987	-0.050158	0.21641	0.23375		0.257468
CRMP1		0.30699	0.2341		0.270545		0.098409	0.078671		0.08854		0.16679	-0.090089	0.14345		0.0733837		0.10807	0.16432		0.136195		0.098657	0.13126	-0.0079035	0.051106		0.0682799
RPS5		0.041877	0.49652		0.269199		0.024547	0.065531		0.045039		-0.042427	-0.30607	-0.47035		-0.272949		-0.62654	-0.13384		-0.38019		0.10933	-0.13223	0.068656	-0.31635		-0.0676485
ANKRD65		0.23388	0.30432		0.2691		-0.1725	-0.053002		-0.112751		-0.063653	0.085713	-0.14279		-0.0402433		0.21529	0.27465		0.24497		-0.11301	0.14295	-0.067503	-0.0083181		-0.0114703
RBL1		0.30448	0.23159		0.268035		0.11207	0.15975		0.13591		0.089996	0.15642	0.097081		0.114499		0.17338	0.23188		0.20263		-0.013888	-0.04513	-0.021945	0.098224		0.00431525
SOX18		0.29234	0.24362		0.26798		0.085988	0.071486		0.078737		0.028822	0.10787	0.073695		0.070129		0.22927	0.42987		0.32957		0.20549	-0.057985	-0.019546	-0.023954		0.0260012
ARL15		0.1687	0.36701		0.267855		0.33935	0.5098		0.424575		0.13211	0.29238	0.35231		0.258933		0.095617	0.28259		0.189104		0.17997	0.18635	0.19059	0.30112		0.214508
SAA2		0.023601	0.51206		0.26783		0.18917	0.17356		0.181365		-0.21304	0.03276	0.033569		-0.0489037		-0.11618	0.18861		0.036215		0.057682	-0.13987	-7.0551e-05	0.043751		-0.00962689
APLP2		0.19089	0.3438		0.267345		-0.02376	-0.03621		-0.029985		0.031906	0.31288	0.11269		0.152492		-0.43866	-0.23124		-0.33495		0.072457	0.038586	-0.070003	0.29746		0.084625
OR6C76		0.35022	0.18338		0.2668		0.20603	0.14876		0.177395		0.023748	0.014654	0.015342		0.0179147		-0.17116	-0.2139		-0.19253		0.092	0.14287	0.1023	0.1587		0.123967
AHDC1		0.14901	0.38391		0.26646		0.19483	0.22673		0.21078		-0.088483	-0.12195	-0.051768		-0.0874003		-0.1059	-0.0028501		-0.054375		0.00059592	-0.02415	-0.056247	-0.071446		-0.0378118
SMIM2		0.25616	0.27637		0.266265		0.087604	-0.055875		0.0158645		0.048771	0.065708	-0.19101		-0.0255103		0.12405	0.16016		0.142105		0.031565	0.12021	0.10792	0.19122		0.112729
PDSS2		0.3791	0.15301		0.266055		0.013336	0.036006		0.024671		0.0043394	-0.06627	0.094199		0.0107561		-0.15046	0.2013		0.02542		-0.017657	0.0090499	0.036763	0.10036		0.032129
MYL7		0.23317	0.29864		0.265905		0.21641	0.17099		0.1937		-0.1425	0.12465	0.08437		0.0221733		-0.039002	0.14386		0.052429		0.2464	0.046183	0.061738	0.19982		0.138535
RALGAPB		0.37809	0.15361		0.26585		-0.24094	-0.046784		-0.143862		0.11063	0.3273	0.63269		0.356873		0.32643	0.77792		0.552175		0.46484	0.47935	0.0026005	0.42136		0.342038
DBNL		0.18459	0.34686		0.265725		0.040362	0.25249		0.146426		0.084972	0.0034865	-0.088919		-0.0001535		0.094489	0.33543		0.214959		0.07025	-0.081252	0.03181	0.0014241		0.00555803
UPK2		0.097913	0.43324		0.265576		0.052877	-0.10204		-0.0245815		-0.03282	0.027249	0.25135		0.0819263		0.10064	0.2581		0.17937		0.034584	0.066195	0.056697	0.01771		0.0437965
MYLIP		0.31913	0.21061		0.26487		0.109	-0.037787		0.0356065		0.065915	0.095959	-0.030905		0.0436563		0.028774	0.070317		0.0495455		0.89008	0.39346	0.45601	0.51968		0.564808
GM2A		0.16485	0.3648		0.264825		0.035352	0.011877		0.0236145		0.11091	0.020626	0.23026		0.120599		-0.11167	-0.0098651		-0.0607676		-0.21707	0.12095	-0.024245	0.049824		-0.0176353
ANKRD33B		0.1683	0.35994		0.26412		-0.20707	0.018339		-0.0943655		-0.033582	-0.057447	0.00038722		-0.0302139		0.16742	-0.056088		0.055666		0.011487	0.12052	-0.025187	-0.047281		0.0148848
LYVE1		0.4493	0.078682		0.263991		0.020791	0.15917		0.0899805		-0.19811	0.12661	0.016112		-0.0184627		0.12877	-0.043438		0.042666		-0.068869	-0.042969	0.0066884	-0.020308		-0.0313644
FOXD4		0.22458	0.30323		0.263905		-0.11827	0.02139		-0.04844		-0.040716	0.13979	0.13635		0.0784747		0.10845	-0.10986		-0.000705		-0.11549	0.034586	0.098626	0.036705		0.0136068
MPV17		0.11243	0.4153		0.263865		-0.044102	0.15452		0.055209		-0.054476	0.099785	-0.040215		0.001698		0.09999	-0.23745		-0.06873		-0.050289	-0.054396	0.042522	-0.019356		-0.0203798
DHPS		0.5092	0.01763		0.263415		0.69318	0.52324		0.60821		0.10196	-0.21637	-0.324		-0.146137		-1.2145	-0.45314		-0.83382		0.71861	0.41654	0.73683	0.83477		0.676687
C10orf32		0.18895	0.33626		0.262605		0.26339	0.32866		0.296025		0.10019	0.32337	0.41394		0.279167		0.95842	1.1225		1.04046		0.26557	0.42676	0.28477	0.35472		0.332955
ABTB1		0.40017	0.12317		0.26167		0.07922	-0.059424		0.009898		-0.030262	-0.18907	-0.061951		-0.093761		0.095702	-0.14127		-0.022784		-0.0031011	-0.12624	0.058787	-0.086522		-0.039269
SCAND1		0.14959	0.37269		0.26114		0.19637	0.25992		0.228145		0.024693	0.13222	0.14184		0.0995843		0.54245	0.42587		0.48416		0.096251	0.23916	0.23976	0.33554		0.227678
ACACA		0.50082	0.021149		0.260985		-0.019076	-0.39559		-0.207333		0.0039589	-0.23304	-0.42555		-0.21821		-0.36683	-0.64055		-0.50369		-0.16937	-0.39841	-0.17319	0.183		-0.139492
LTB4R2		0.16541	0.35651		0.26096		-0.038477	0.025683		-0.006397		0.10862	-0.063855	0.16782		0.0708617		0.0070554	-0.0263		-0.0096223		0.10365	0.063698	-0.057372	0.13353		0.0608765
TP53TG3B		0.25499	0.26681		0.2609		-0.35535	-0.14664		-0.250995		0.0047831	-0.20339	-0.15083		-0.116479		-0.056347	-0.071521		-0.063934		-0.10415	-0.18703	-0.068417	-0.079881		-0.109869
POU5F1B		0.41573	0.10546		0.260595		0.044735	0.17856		0.111647		-0.046586	-0.11182	0.43191		0.091168		0.17138	-0.19175		-0.010185		-0.0093918	0.090677	0.011872	0.050104		0.0358153
NPM2		0.49285	0.027699		0.260275		0.13404	0.084921		0.10948		0.13985	-0.006363	-0.086844		0.0155477		0.060657	0.05374		0.0571985		-0.026044	0.2054	-0.057608	0.014963		0.0341777
TMEM125		0.30092	0.21884		0.25988		0.037854	-0.10855		-0.035348		-0.15413	-0.10005	-0.14038		-0.13152		-0.01316	0.05658		0.02171		-0.18355	-0.21549	0.053379	-0.040953		-0.0966535
DDX17		0.24647	0.27245		0.25946		-0.27004	-0.072979		-0.17151		0.088246	0.16208	0.051785		0.100704		0.33387	0.16887		0.25137		-0.15498	-0.14905	-0.053293	-0.11604		-0.118341
SLC13A3		0.25346	0.26466		0.25906		0.20541	0.18566		0.195535		0.083465	0.16391	0.011845		0.0864067		0.35811	0.12071		0.23941		-0.0011657	0.14985	0.06312	0.0312		0.0607511
CERS2		0.32381	0.19365		0.25873		-0.43857	-0.44166		-0.440115		0.037898	0.083752	-0.094725		0.008975		0.60715	0.6696		0.638375		-0.012845	0.19094	-0.13014	-0.10763		-0.0149188
BRWD3		0.10384	0.41278		0.25831		0.21361	0.13101		0.17231		0.03938	0.098329	0.26227		0.133326		0.11665	0.10458		0.110615		-0.13414	-0.14055	0.071782	-0.067791		-0.0676747
PTPN20		0.26287	0.2536		0.258235		0.067482	0.032691		0.0500865		0.14164	-0.08801	-0.034916		0.006238		0.20088	0.009903		0.105391		0.12626	0.0048345	-0.012772	-0.074324		0.0109996
ADAMTSL2		0.22594	0.28978		0.25786		-0.16484	-0.038181		-0.10151		-0.023396	-0.0037781	0.013182		-0.00466403		-0.0014318	0.063822		0.0311951		-0.00041974	0.10235	0.025777	0.047058		0.0436913
ZNF446		0.16768	0.34795		0.257815		-0.13775	0.032142		-0.052804		0.10889	-0.08121	-0.050441		-0.007587		0.12167	0.23109		0.17638		-0.038457	-0.028635	-0.0064768	-0.0025877		-0.0190391
KRTAP22-1		0.17899	0.33621		0.2576		-0.078658	0.14327		0.032306		0.16377	-0.18409	0.093522		0.0244007		0.14429	0.27314		0.208715		-0.066591	0.12144	-0.071943	-0.099109		-0.0290508
GPR37		0.1953	0.31894		0.25712		0.11523	0.056179		0.0857045		0.044318	-0.061654	-0.018407		-0.0119143		-0.17061	-0.070166		-0.120388		0.18482	0.1924	0.05393	0.28049		0.17791
ARHGAP21		0.22603	0.28706		0.256545		0.020753	0.14189		0.0813215		-0.046317	0.077081	0.10781		0.0461913		0.098464	-0.14199		-0.021763		-0.24005	-0.041261	-0.023222	-0.022939		-0.081868
CHMP4C		0.23958	0.27294		0.25626		0.10348	0.021543		0.0625115		-0.086487	-0.33263	0.097042		-0.107358		-0.18235	0.071164		-0.055593		-0.14079	0.0090753	0.063641	0.11878		0.0126766
CABLES1		0.22717	0.28502		0.256095		-0.090383	0.13464		0.0221285		-0.047597	0.15526	0.19868		0.102114		0.029613	0.0071078		0.0183604		0.019466	-0.03111	-0.122	0.18272		0.012269
ADRA1B		0.18084	0.33088		0.25586		0.053578	0.12405		0.088814		0.20121	0.11835	0.20933		0.176297		0.080603	0.16347		0.122036		-0.047992	-0.051275	-0.12534	-0.043825		-0.067108
LIN52		0.26906	0.24186		0.25546		0.14754	-0.048364		0.049588		-0.068272	0.2155	-0.070174		0.0256847		-0.1065	-0.14012		-0.12331		0.76601	-0.26894	-0.1538	-0.14735		0.04898
NOTCH4		0.24867	0.26159		0.25513		0.072864	0.39509		0.233977		-0.071875	0.12011	-0.03256		0.005225		0.13603	-0.0063945		0.0648178		-0.013778	0.00086338	0.1028	0.01532		0.0263013
FILIP1		0.27755	0.23247		0.25501		0.010745	0.021886		0.0163155		0.14436	0.14903	0.14639		0.146593		0.010648	0.012696		0.011672		0.21582	-0.027022	0.035132	0.1359		0.0899575
NPPB		0.18645	0.32248		0.254465		-0.077084	0.065624		-0.00573		0.043041	0.21929	-0.046101		0.0720767		-0.014432	0.0025057		-0.00596315		0.1413	-0.18679	0.064785	-0.02115		-0.00046375
GPR27		0.20535	0.30347		0.25441		0.13244	-0.036785		0.0478275		0.22974	0.038988	0.081676		0.116801		-0.010057	-0.0058592		-0.0079581		0.26778	0.034219	-0.10538	-0.032195		0.041106
GIGYF2		0.23944	0.26856		0.254		-0.028452	0.17857		0.075059		-0.093727	-0.18212	-0.0095055		-0.0951175		-0.27929	-0.098387		-0.188838		0.11177	0.18502	0.073788	0.035572		0.101538
CFD		0.12741	0.37698		0.252195		-0.089603	0.007807		-0.040898		0.024405	-0.030332	0.12237		0.0388143		0.34979	0.35162		0.350705		0.070779	-0.031899	-0.20743	-0.20104		-0.0923975
MAMDC4		0.16459	0.33945		0.25202		-0.17038	0.066425		-0.0519775		-0.20774	0.05736	0.040143		-0.0367457		-0.22093	0.291		0.035035		-0.061112	0.0015948	-0.083418	-0.011385		-0.0385801
ACSS2		0.26341	0.24025		0.25183		0.13354	0.33179		0.232665		0.14807	0.0021085	0.073444		0.0745408		0.27861	0.39491		0.33676		0.10957	0.29469	0.36513	0.15514		0.231133
ANKRD13D		0.40144	0.10192		0.25168		-0.07543	0.1359		0.030235		0.0095007	-0.073634	-0.26263		-0.108921		-0.31146	-0.14546		-0.22846		-0.10478	0.12625	0.016055	-0.048223		-0.0026745
FAHD2B		0.03519	0.46811		0.25165		-0.1325	-0.10197		-0.117235		0.099195	0.041488	0.054887		0.06519		0.087743	0.21987		0.153807		-0.11767	-0.019447	0.098913	-0.2417		-0.069976
TCF25		0.18213	0.32011		0.25112		0.16155	0.029909		0.0957295		0.1487	-0.077394	0.055397		0.0422343		-0.13075	0.29388		0.081565		0.0072166	0.017234	0.053776	0.079632		0.0394646
RBP5		0.29221	0.20885		0.25053		0.12926	0.089645		0.109453		0.00085358	0.13733	0.034262		0.0574819		-0.32132	-0.34402		-0.33267		0.09322	0.23102	-0.15699	0.029634		0.049221
HMOX1		0.01704	0.48339		0.250215		0.071492	0.11053		0.091011		-0.034468	0.0065708	-0.0037551		-0.0105508		0.11575	0.11961		0.11768		-0.061095	0.11072	0.055412	-0.031562		0.0183688
OR5L1		0.15712	0.34325		0.250185		-0.037422	-0.015118		-0.02627		-0.011935	-0.20749	-0.049806		-0.0897437		-0.12886	-0.12378		-0.12632		-0.1072	-0.067854	-0.012699	-0.14377		-0.0828808
C2orf61		0.35827	0.14159		0.24993		-0.070123	-0.041187		-0.055655		-0.20855	0.0055892	0.094509		-0.0361506		0.097575	-0.047871		0.024852		0.05406	0.0096358	0.019472	0.077604		0.040193
C7orf50		0.23625	0.26171		0.24898		0.059064	0.065117		0.0620905		0.078594	0.21408	0.23917		0.177281		0.076404	-0.14205		-0.032823		-0.098821	0.22333	0.17099	0.054191		0.0874225
RAB30		0.26073	0.23666		0.248695		-0.14001	0.065519		-0.0372455		-0.012284	0.042234	0.15953		0.06316		0.07009	0.11492		0.092505		-0.02986	-0.16587	0.0075023	0.0056195		-0.045652
ADM		0.11474	0.38253		0.248635		0.25019	0.17262		0.211405		-0.043452	-0.043324	-0.10867		-0.0651487		-0.10784	0.058566		-0.024637		-0.10955	0.13507	-0.047031	0.09581		0.0185748
GLRA3		0.2519	0.24536		0.24863		-0.093287	0.063168		-0.0150595		0.08087	-0.039338	0.017606		0.0197127		-0.16265	-0.19319		-0.17792		0.095454	-0.032477	0.050937	0.085805		0.0499298
CCZ1		0.17023	0.32498		0.247605		0.62812	0.76356		0.69584		0.16137	0.39745	0.61211		0.39031		0.96013	1.4189		1.18952		0.7056	0.7777	0.86841	0.96662		0.829582
CENPB		0.20234	0.28889		0.245615		0.24093	0.10122		0.171075		-0.069251	-0.19658	0.018663		-0.0823893		0.17666	-0.065424		0.055618		0.22694	-0.10333	-0.25424	0.10026		-0.0075925
HIST1H4J		0.27437	0.21685		0.24561		0.075305	0.048558		0.0619315		-0.018007	0.051916	-0.12942		-0.031837		-0.060561	-0.089224		-0.0748925		0.25789	0.059943	0.10031	-0.030229		0.0969785
HCRT		0.37632	0.1146		0.24546		0.23678	0.076064		0.156422		-0.012007	-0.090041	-0.15154		-0.0845293		0.03229	0.19998		0.116135		-0.11632	-0.066109	0.09832	0.15976		0.0189128
KCMF1		0.14903	0.34143		0.24523		-0.19563	0.24607		0.02522		0.075189	-0.0038204	0.31046		0.127276		-0.0090391	0.13256		0.0617605		-0.1465	-0.15529	-0.51848	-0.17082		-0.247773
GTSF1L		0.10385	0.38608		0.244965		0.08826	0.30771		0.197985		0.027934	0.10308	0.059211		0.0634083		0.085424	0.26071		0.173067		0.070179	0.17051	0.15631	0.059699		0.114174
NEUROG3		0.28315	0.20639		0.24477		0.018383	0.16324		0.0908115		0.10606	0.03731	0.056561		0.0666437		0.075562	-0.0013719		0.0370951		-0.097714	0.1628	0.090032	-0.0080528		0.0367663
KCNS1		0.13519	0.3533		0.244245		0.12799	0.15849		0.14324		-0.0031505	0.013425	0.10802		0.0394315		0.33372	0.34218		0.33795		0.24846	0.24834	0.084369	0.14576		0.181732
PFKFB4		0.33042	0.15766		0.24404		0.032858	-0.11142		-0.039281		-0.016025	0.024678	0.16601		0.058221		-0.0028218	0.19564		0.0964091		-0.039468	0.23519	0.30406	0.22075		0.180133
VEGFA		0.28714	0.20063		0.243885		-0.15564	0.070482		-0.042579		-0.024168	0.0011307	-0.029847		-0.0176281		-0.34598	-0.080714		-0.213347		0.039846	-0.19704	0.02222	0.049679		-0.0213238
FOXL2		0.37106	0.11615		0.243605		0.040851	0.15626		0.0985555		0.029881	0.01623	-0.11981		-0.0245663		0.073627	-0.15828		-0.0423265		-0.022649	-0.058258	-0.059501	-0.090101		-0.0576272
CUL4A		0.26124	0.22539		0.243315		-0.14957	0.25364		0.052035		0.19201	-0.26787	-0.07971		-0.0518567		0.20124	-0.32276		-0.06076		-0.042872	-0.2439	-0.082571	-0.22626		-0.148901
UBE2V1		0.172	0.31437		0.243185		0.54578	0.29746		0.42162		0.13464	0.15431	0.29271		0.193887		0.16013	0.3029		0.231515		0.2412	0.24564	0.22666	0.1559		0.21735
CAPZB		0.39572	0.090612		0.243166		0.55134	0.71798		0.63466		0.22181	0.15425	0.47769		0.284583		0.18178	0.62478		0.40328		0.70441	-0.16743	0.18635	0.033339		0.189167
B3GAT2		0.29336	0.19199		0.242675		0.079194	0.10717		0.093182		0.05469	0.11199	0.074653		0.0804443		0.17106	0.2816		0.22633		-0.021623	0.076501	0.074319	0.02465		0.0384618
BIN2		0.4237	0.061639		0.24267		0.033787	0.068361		0.051074		0.003684	-0.020651	0.12739		0.0368077		-0.17068	-0.21185		-0.191265		0.20775	-0.28431	0.089827	0.18578		0.0497617
CHTF18		0.23061	0.2536		0.242105		0.25914	0.40197		0.330555		0.063665	-0.081982	0.016814		-0.000501		0.025964	-0.041182		-0.007609		0.45153	0.47976	0.41281	0.42531		0.442353
BIK		0.22144	0.26261		0.242025		0.047935	0.031166		0.0395505		0.080172	0.035908	-0.045958		0.023374		0.13664	0.18532		0.16098		-0.075135	-0.02565	-0.011467	-0.05617		-0.0421055
EZH2		0.42302	0.060825		0.241923		0.18783	-0.19583		-0.004		0.01081	-0.040316	-0.036139		-0.0218817		0.058958	-0.25783		-0.099436		0.31232	0.41302	0.33631	0.18242		0.311018
CBFA2T3		0.35143	0.13145		0.24144		0.4023	0.30624		0.35427		-0.034523	0.011026	-0.069165		-0.0308873		0.46314	0.12376		0.29345		0.33717	-0.14867	-0.066206	0.42007		0.135591
PDZD3		0.29893	0.18379		0.24136		0.23429	-0.12815		0.05307		0.029036	0.086696	0.055401		0.0570443		-0.022024	0.33245		0.155213		0.058525	0.028102	0.081318	0.043773		0.0529295
KRTAP4-6		0.20653	0.27611		0.24132		0.113	0.13079		0.121895		0.1724	-0.15049	0.039002		0.020304		-0.14988	-0.17311		-0.161495		0.19919	0.16274	0.030578	0.13975		0.133065
HELZ2		0.14145	0.34085		0.24115		-0.12163	0.12022		-0.000705		-0.052621	0.048376	0.12561		0.040455		0.01497	0.12385		0.06941		-0.023767	-0.083455	-0.044942	0.025759		-0.0316012
LPAR5		0.26401	0.21816		0.241085		0.18102	0.21291		0.196965		0.08243	0.093219	0.062397		0.0793487		0.14109	0.50546		0.323275		0.25154	0.33038	0.46501	0.46193		0.377215
UGT2A3		0.36618	0.11489		0.240535		-0.18673	-0.11513		-0.15093		0.14509	0.046948	-0.089277		0.0342537		0.040575	-0.17617		-0.0677975		0.072327	0.078242	-0.025146	0.087781		0.053301
C14orf132		0.30647	0.17424		0.240355		0.03732	0.039962		0.038641		0.051748	0.12843	0.033902		0.07136		0.033542	0.26297		0.148256		-0.11975	-0.047985	0.039488	-0.1954		-0.0809118
MYADM		0.24807	0.23259		0.24033		-0.059704	-0.13308		-0.096392		-0.047542	-0.044564	0.171		0.026298		0.3798	-0.07617		0.151815		0.13509	0.14811	0.045438	0.109		0.109409
SIM1		0.30815	0.1716		0.239875		0.047079	-0.081564		-0.0172425		0.024196	0.030285	0.029353		0.0279447		-0.072662	-0.090734		-0.081698		0.045295	0.05168	0.018654	-0.10402		0.00290225
FOXL1		0.076562	0.40286		0.239711		0.14734	0.097264		0.122302		0.051532	0.20644	0.1682		0.142057		-0.33789	0.017772		-0.160059		0.042677	0.3351	-0.098788	0.037817		0.0792015
OTX1		0.076349	0.403		0.239675		0.032206	0.14023		0.086218		0.037013	-0.00301	0.077656		0.0372197		-0.0432	-0.012178		-0.027689		-0.0178	-0.017376	-0.16131	-0.0059908		-0.0506192
FAM19A5		0.24298	0.2361		0.23954		-0.091808	-0.11474		-0.103274		-0.080513	0.028665	0.090051		0.0127343		0.32746	0.19359		0.260525		0.082591	-0.091288	-0.093385	0.017737		-0.0210862
CD99L2		0.23625	0.24258		0.239415		-0.002237	0.10357		0.0506665		0.17623	-0.19091	-0.047533		-0.0207377		0.098268	0.16636		0.132314		0.010775	0.086812	-0.069061	-0.058579		-0.00751325
CC2D1A		0.09436	0.38434		0.23935		0.11631	0.18917		0.15274		-0.014403	-0.21468	-0.28856		-0.172548		0.0024656	-0.014655		-0.0060947		0.045463	0.19935	0.1547	-0.12972		0.0674483
PTRHD1		0.25386	0.22459		0.239225		0.099541	-0.054511		0.022515		-0.037277	0.075642	0.23177		0.090045		-0.068523	-0.034039		-0.051281		0.078916	0.45279	0.051827	-0.02415		0.139846
OSBPL3		0.12503	0.35245		0.23874		0.035859	0.020547		0.028203		-0.0094065	-0.017468	0.11586		0.0296618		0.02259	0.14903		0.08581		-0.023196	0.16033	0.030989	-0.11641		0.0129282
OR51S1		0.22465	0.25181		0.23823		0.087611	0.01757		0.0525905		0.045015	-0.044436	-0.14851		-0.0493103		0.041118	0.029202		0.03516		-0.13791	0.095965	0.15029	0.019081		0.0318565
ZNF385B		0.26401	0.21231		0.23816		0.028602	-0.025869		0.0013665		0.073753	0.10216	-0.0047355		0.0570592		0.30357	0.094246		0.198908		-0.12738	0.098667	0.068528	0.002141		0.010489
ZNF316		0.24552	0.23075		0.238135		-0.062262	0.010259		-0.0260015		0.20365	0.10719	0.089859		0.133566		0.20201	0.068155		0.135082		-0.023068	0.075575	0.10656	0.098432		0.0643748
HLA-F		0.076483	0.39938		0.237932		0.13643	0.014993		0.0757115		-0.075827	-0.053989	0.10303		-0.00892867		-0.053345	0.10938		0.0280175		-0.011553	0.11545	0.25341	0.02095		0.0945643
RPL14		0.22229	0.25348		0.237885		0.093065	0.21387		0.153468		0.10169	-0.011266	0.12076		0.0703947		-0.2591	-0.19607		-0.227585		0.16574	-0.076566	0.20116	0.044036		0.0835925
BRINP1		0.1678	0.30782		0.23781		-0.13961	-0.011696		-0.075653		-0.043688	-0.062266	-0.069143		-0.0583657		0.30282	0.15158		0.2272		-0.0089162	-0.10255	0.0027147	-0.054948		-0.0409249
ADGRG2		0.35334	0.12125		0.237295		0.022122	-0.086611		-0.0322445		0.039765	-0.071625	-0.071001		-0.034287		0.088237	0.015286		0.0517615		-0.069038	-0.11784	-0.026955	0.13272		-0.0202782
UNC119B		0.20651	0.26767		0.23709		0.12658	0.1294		0.12799		0.0099218	-0.048173	-0.0030025		-0.0137512		0.11263	0.10169		0.10716		0.082961	-0.057633	-0.0088976	0.13359		0.0375051
CLEC2L		0.32908	0.14448		0.23678		0.10707	0.12381		0.11544		0.12449	-0.2271	0.23326		0.04355		0.12995	0.038637		0.0842935		0.035894	0.0077191	0.0048603	0.061072		0.0273864
CPEB4		0.35795	0.11516		0.236555		0.22167	0.30918		0.265425		0.16072	0.079405	0.12676		0.122295		0.123	0.37874		0.25087		0.15289	0.22382	0.38472	0.26978		0.257803
KCNJ14		0.076218	0.39642		0.236319		-0.032218	-0.18945		-0.110834		-0.047665	0.014863	0.08636		0.0178527		0.1082	0.092081		0.10014		-0.015831	0.12635	-0.057507	-0.0040301		0.0122455
ZAR1		0.22636	0.24606		0.23621		0.18643	0.19181		0.18912		0.038197	-0.014066	0.17576		0.0666303		0.17781	0.34408		0.260945		0.22821	0.32317	0.16721	0.10548		0.206017
TNKS		0.19484	0.27735		0.236095		0.13132	0.084504		0.107912		0.081911	0.078293	0.19816		0.119455		0.40244	0.26417		0.333305		-0.047352	-0.057262	0.050078	-0.073615		-0.0320378
NCR3		0.22195	0.25009		0.23602		0.0064678	0.040833		0.0236504		-0.03406	0.091008	-0.0072117		0.0165788		-0.044615	0.11868		0.0370325		0.11057	0.12099	0.095866	0.052742		0.095042
TWIST1		0.15219	0.31941		0.2358		0.14724	0.17921		0.163225		0.058696	-0.07325	0.13373		0.0397253		0.13799	0.040495		0.0892425		-0.041145	0.051291	-0.01166	0.1155		0.0284965
GRPEL2		0.25545	0.21615		0.2358		-0.026627	0.16276		0.0680665		-0.097143	0.1012	-0.23071		-0.075551		-0.098995	-0.51694		-0.307967		-0.0082935	-0.019494	-0.25125	-0.053721		-0.0831896
AHRR		0.058692	0.4128		0.235746		0.042584	-0.061173		-0.0092945		0.027033	-0.20264	0.21232		0.0122377		-0.068067	0.17274		0.0523365		-0.033835	-0.0039365	-0.047535	-0.060543		-0.0364624
OR4X2		0.26404	0.20739		0.235715		-0.032008	-0.17673		-0.104369		-0.012738	0.0032145	-0.10177		-0.0370978		-0.026796	-0.17193		-0.099363		0.12991	0.12593	0.065337	0.14174		0.115729
OTOP2		0.38443	0.086563		0.235496		-0.13632	-0.22906		-0.18269		-0.17894	-0.050826	-0.066255		-0.0986737		-0.076975	-0.4781		-0.277537		-0.10379	0.27701	-0.20572	0.07838		0.01147
PRR5		0.21365	0.25724		0.235445		0.21716	0.068841		0.143001		0.078361	0.087942	0.16383		0.110044		-0.063863	-0.019052		-0.0414575		0.064668	0.17517	0.030784	0.030807		0.0753572
ST8SIA5		0.12657	0.34407		0.23532		-0.17713	-0.025254		-0.101192		0.13218	0.022481	0.1072		0.087287		0.047604	0.072711		0.0601575		0.062742	0.07594	-0.060232	0.0097051		0.0220388
RDM1		0.24271	0.22665		0.23468		0.16193	0.15215		0.15704		0.1279	0.019141	0.069662		0.0722343		-0.076771	-0.16595		-0.12136		-0.017916	-0.073777	0.03336	0.1166		0.0145667
C3orf70		0.29319	0.17545		0.23432		0.29875	0.091028		0.194889		0.15906	-0.01948	-0.12481		0.00492333		0.70353	0.32087		0.5122		-0.031771	0.10267	-0.051086	-0.074764		-0.0137378
DOCK5		0.18165	0.28684		0.234245		-0.10255	0.075865		-0.0133425		-0.012461	0.087263	-0.0042725		0.0235098		0.19442	0.15356		0.17399		-0.018502	0.020726	0.0019944	0.044435		0.0121633
KHDC3L		0.27265	0.19584		0.234245		-0.032337	0.16727		0.0674665		0.09103	-0.19429	-0.13993		-0.0810633		-0.2925	0.076621		-0.107939		0.21374	-0.02342	0.023195	0.10709		0.0801513
SAC3D1		0.14514	0.32317		0.234155		0.08748	0.13465		0.111065		0.084491	0.041129	0.19485		0.106823		-0.10285	0.034957		-0.0339465		0.012812	-0.053452	-0.07615	0.070981		-0.0114522
PLEKHA1		0.38386	0.084115		0.233987		0.33361	0.15367		0.24364		0.12837	-0.02956	0.16625		0.0883533		0.17113	0.32827		0.2497		0.050801	0.27655	0.17653	0.19199		0.173968
NPM3		0.22634	0.2407		0.23352		-0.00024172	0.16143		0.0805941		0.09932	0.088568	0.075281		0.087723		0.098844	-0.019646		0.039599		-0.16928	0.038824	-0.13404	-0.014179		-0.0696688
HNRNPH1		0.68227	-0.21567		0.2333		-0.047958	-0.040304		-0.044131		-0.1059	0.19427	0.068786		0.0523853		-0.16821	0.064838		-0.051686		0.015915	0.2072	0.23012	0.038077		0.122828
TRIM72		0.11962	0.3469		0.23326		-0.19535	-0.056971		-0.126161		-0.11523	0.045466	-0.13298		-0.0675813		0.055646	-0.048041		0.0038025		-0.054724	0.11365	-0.12411	-0.096201		-0.0403463
SNTA1		0.11375	0.3519		0.232825		0.13696	0.2149		0.17593		-0.038338	0.16324	0.091921		0.0722743		0.14616	0.24613		0.196145		0.11404	0.21194	0.20737	0.19908		0.183108
ANKRD54		0.23149	0.23376		0.232625		0.16116	0.16938		0.16527		-0.00026786	-0.070867	0.11792		0.015595		0.10327	0.28654		0.194905		0.18468	-0.15533	-0.12412	-0.057899		-0.0381672
RBM14		0.1566	0.30853		0.232565		0.11821	0.1577		0.137955		0.043647	-0.08952	-0.073365		-0.039746		0.16591	0.18324		0.174575		-0.035277	-0.25021	0.14509	0.18542		0.0112558
FAM181B		0.31205	0.15286		0.232455		0.16593	-0.0059999		0.079965		0.035746	0.058172	0.1597		0.0845393		0.12058	0.052593		0.0865865		0.08238	0.090808	0.12124	0.12716		0.105397
TMEM132E		0.16872	0.29546		0.23209		0.12359	0.093104		0.108347		-0.071745	-0.18202	0.16389		-0.0299583		0.045957	-0.45319		-0.203616		0.16569	0.18284	-0.013253	0.14275		0.119507
ARMS2		0.18187	0.28223		0.23205		-0.088567	-0.038528		-0.0635475		0.16721	-0.14139	-0.082313		-0.018831		0.33456	0.06887		0.201715		-0.011857	-0.089442	-0.036459	-0.030342		-0.042025
IGFL2		0.45283	0.011021		0.231926		-0.19387	-0.18202		-0.187945		0.026722	0.058498	0.041308		0.042176		0.30088	0.25431		0.277595		-0.071843	0.21743	0.023986	0.048644		0.0545543
SNF8		0.18952	0.27346		0.23149		0.16875	0.22386		0.196305		-0.086778	0.007899	-0.19229		-0.0903897		-0.22868	0.10987		-0.059405		0.29385	0.34971	0.65229	0.54075		0.45915
TIGD4		0.18137	0.28153		0.23145		-0.011786	-0.016063		-0.0139245		-0.036364	-0.096417	0.0040093		-0.0429239		-0.014126	0.051156		0.018515		0.066338	-0.023753	-0.1062	-0.061648		-0.0313158
GJB3		-0.017261	0.48015		0.231444		0.17963	-0.093597		0.0430165		-0.19965	-0.0048451	-0.09003		-0.098175		-0.13142	-0.2825		-0.20696		0.045789	0.063416	0.081318	-0.34987		-0.0398368
KRT7		0.26888	0.19351		0.231195		-0.0007392	0.014868		0.0070644		-0.10791	-0.076398	-0.10957		-0.0979593		-0.096851	-0.30898		-0.202915		0.12798	0.13372	0.095924	0.082673		0.110074
ABHD15		0.1752	0.28705		0.231125		0.12316	-0.024493		0.0493335		-0.12315	-0.22055	0.12311		-0.07353		-0.1423	-0.05693		-0.099615		-0.0068505	-0.013279	0.047749	-0.038579		-0.00273988
KCNK15		0.11892	0.34331		0.231115		0.38181	0.3054		0.343605		0.12913	0.099723	0.068234		0.099029		0.41711	0.22014		0.318625		0.10173	0.1184	0.058149	-0.078106		0.0500432
MESDC1		0.13149	0.33069		0.23109		0.18254	0.035912		0.109226		-0.035522	-0.016609	0.092503		0.0134573		-0.0080676	0.031083		0.0115077		0.041291	0.12183	0.034432	-0.034547		0.0407515
CLEC9A		0.22124	0.24089		0.231065		0.010656	0.28123		0.145943		0.014722	0.022455	0.039244		0.0254737		-0.026485	0.096637		0.035076		-0.11219	-0.022013	-0.069629	-0.059034		-0.0657165
VPS29		0.39167	0.070002		0.230836		0.13037	-0.29217		-0.0809		0.14336	0.049792	0.075869		0.0896737		-0.11657	0.54134		0.212385		0.21758	0.35108	0.80674	0.97486		0.587565
PPM1H		0.26277	0.19884		0.230805		0.13167	0.047885		0.0897775		0.10985	-0.042923	-0.01845		0.016159		-0.0038793	-0.081602		-0.0427406		0.2459	0.20798	0.057238	0.16007		0.167797
KIT		0.19878	0.26224		0.23051		0.06697	0.060889		0.0639295		0.24012	0.16516	0.015414		0.140231		-0.027818	0.16848		0.070331		0.061297	0.045143	0.025524	0.10608		0.059511
PKDCC		0.43271	0.028123		0.230416		0.045459	0.054514		0.0499865		0.062269	-0.26318	-0.051511		-0.0841407		0.32634	0.061854		0.194097		0.072409	0.035567	0.03287	-0.027314		0.028383
CSNK2A2		0.25101	0.20951		0.23026		-0.24027	0.005442		-0.117414		0.047498	0.076454	0.40296		0.175637		0.14889	0.3869		0.267895		0.16576	0.010455	0.24073	-0.13627		0.0701688
HEPACAM		0.15449	0.30547		0.22998		-0.046885	0.061913		0.007514		0.093993	0.048711	0.12768		0.090128		-0.054761	-0.026333		-0.040547		-0.070326	0.011694	-0.025559	0.041362		-0.0107072
PDCD2		0.34698	0.11218		0.22958		0.088945	-0.031982		0.0284815		-0.19323	-0.15897	0.0063265		-0.115291		-0.3038	-0.55374		-0.42877		-0.19779	-0.21556	0.024696	0.01463		-0.093506
HLA-DOB		0.28854	0.17056		0.22955		-0.047056	0.022723		-0.0121665		0.055675	-0.2146	-0.13074		-0.096555		0.25503	-0.011005		0.122012		-0.061919	-0.0074708	-0.049473	0.0013743		-0.0293721
HLA-DPA1		0.16297	0.29593		0.22945		0.10247	-0.042692		0.029889		-0.15897	0.23661	0.10161		0.05975		-0.24968	-0.14892		-0.1993		0.071665	0.08272	0.07195	-0.0087567		0.0543946
NSMAF		0.4318	0.026965		0.229383		0.15459	0.17154		0.163065		0.16911	0.30999	0.56555		0.348217		0.78755	0.73294		0.760245		0.43575	0.14518	0.37436	0.11843		0.26843
BOK		0.20855	0.25015		0.22935		-0.058436	0.06975		0.005657		-0.039409	0.046374	0.093851		0.0336053		0.0036158	0.03885		0.0212329		0.13465	0.13353	0.05098	0.10556		0.10618
STAT5A		0.30782	0.15061		0.229215		0.093878	0.085436		0.089657		-0.065136	0.0307	-0.066776		-0.0337373		-0.0032997	-0.21882		-0.11106		0.069574	0.26613	0.065872	0.24052		0.160524
ZC3H7A		0.093052	0.36536		0.229206		-0.29216	-0.15422		-0.22319		0.13734	0.055404	-0.033853		0.0529637		0.017439	-0.085824		-0.0341925		0.023543	-0.11685	-0.13898	-0.24336		-0.118912
IFITM2		0.053776	0.40438		0.229078		-0.004654	-0.050995		-0.0278245		0.1033	0.038216	0.073792		0.0717693		-0.0083037	-0.062915		-0.0356093		0.0232	0.065335	-0.043995	-0.00081804		0.0109305
ABCA2		-0.0596	0.51701		0.228705		0.17532	0.096711		0.136016		0.14306	0.17552	0.091502		0.136694		0.02003	0.14629		0.08316		-0.23583	0.072079	0.1098	0.13891		0.0212397
COCH		0.17278	0.28429		0.228535		-0.13599	-0.026923		-0.0814565		-0.00038288	-0.098096	-0.052102		-0.0501936		-0.10789	0.011946		-0.047972		0.043518	0.3313	0.14168	0.033644		0.137536
OR8G5		0.18101	0.27379		0.2274		-0.020911	0.09394		0.0365145		-0.27346	0.021257	0.02231		-0.076631		0.27159	0.058086		0.164838		0.16159	0.17779	0.077878	0.076552		0.123453
IL6R		0.3091	0.14544		0.22727		0.0054734	0.057621		0.0315472		0.098501	-0.027705	-0.047121		0.00789167		0.0049429	-0.057812		-0.0264346		0.0072423	-0.1097	-0.099274	0.014348		-0.0468459
ZNF256		0.20985	0.24432		0.227085		-0.078943	0.086457		0.003757		-0.090957	0.022665	0.08284		0.00484933		0.1143	0.19055		0.152425		-0.023707	0.11168	0.032549	0.11489		0.058853
STX1A		0.17591	0.27824		0.227075		-0.030126	-0.076595		-0.0533605		0.046933	-0.20548	0.17161		0.00435433		-0.051467	0.0015956		-0.0249357		-0.047149	0.10484	-0.021685	-0.0038322		0.00804345
AR		0.22957	0.22446		0.227015		0.1445	0.011012		0.077756		0.029989	-0.070012	-0.024167		-0.0213967		-0.029234	-0.24937		-0.139302		0.031743	0.05983	0.060303	0.10955		0.0653565
SOWAHA		0.097987	0.35581		0.226899		0.0013909	0.099386		0.0503885		-0.047937	-0.10282	0.15711		0.00211767		0.010638	0.19062		0.100629		0.0273	-0.064374	0.035311	0.055575		0.013453
OR56A5		0.18539	0.26824		0.226815		0.053314	0.066544		0.059929		0.080828	-0.02149	0.065104		0.0414807		0.084098	0.095598		0.089848		0.017239	0.31959	0.096508	-0.00012989		0.108302
PITPNM1		0.28744	0.16506		0.22625		-0.12574	0.011606		-0.057067		-0.058496	0.075094	0.0065869		0.0077283		-0.014249	-0.18288		-0.0985645		-0.13744	-0.1216	-0.026458	-0.13108		-0.104145
OR2L5		0.23184	0.2206		0.22622		0.23476	-0.062341		0.0862095		-0.046622	0.043497	-0.22466		-0.0759283		-0.017811	-0.072298		-0.0450545		0.23015	0.073153	0.077162	-0.13413		0.0615837
FTHL17		0.19913	0.25175		0.22544		0.099675	0.033146		0.0664105		0.023874	-0.049718	0.010542		-0.00510067		0.077162	-0.0233		0.026931		-0.023768	0.13792	0.068585	-0.0032576		0.0448698
LBH		0.053718	0.39707		0.225394		0.14319	0.069267		0.106229		0.13118	0.0091555	-0.076624		0.0212372		0.15008	0.13939		0.144735		0.13619	-0.022018	-0.03838	0.12103		0.0492055
RAP1GAP		0.082841	0.36777		0.225305		-0.17358	-0.13071		-0.152145		-0.015939	-0.054615	0.10552		0.0116553		-0.29582	-0.11971		-0.207765		-0.11103	0.05626	0.027105	0.022308		-0.00133925
RAB5B		0.29032	0.16022		0.22527		0.24158	0.079648		0.160614		0.17648	-0.3097	0.017928		-0.0384307		0.080683	-0.091795		-0.005556		0.12518	0.15446	-0.031506	0.035183		0.0708292
CRTAM		0.21499	0.23512		0.225055		0.061849	-0.252		-0.0950755		-0.040077	0.12163	-0.012145		0.023136		0.20531	0.13377		0.16954		-0.10041	-0.081409	-0.022987	-0.085734		-0.072635
CXorf40B		0.1904	0.25971		0.225055		0.067618	0.063358		0.065488		0.29183	0.041125	0.06186		0.131605		0.072503	0.00090749		0.0367052		-0.0057154	-0.0092881	-0.022275	-0.037677		-0.0187389
THAP10		0.27839	0.17171		0.22505		-0.01346	-0.07972		-0.04659		-0.0017352	-0.034594	0.30818		0.0906169		0.004415	-0.078416		-0.0370005		-0.066059	-0.16006	-0.019234	0.24218		-0.00079325
DHRS13		0.022846	0.42701		0.224928		0.089238	0.21264		0.150939		0.040183	-0.15561	0.019749		-0.0318927		-0.049032	-0.028086		-0.038559		-0.12418	-0.22755	-0.1501	-0.051628		-0.138365
JAKMIP1		0.28195	0.16789		0.22492		0.15797	0.056897		0.107434		0.1203	0.016496	0.085441		0.074079		0.18614	0.14105		0.163595		-0.0041742	0.17384	0.13013	0.089905		0.0974252
SPEG		0.1211	0.32804		0.22457		0.27965	-0.061077		0.109287		0.027835	-0.065618	0.026644		-0.003713		0.24252	-0.014955		0.113783		0.020677	-0.17414	-0.15643	-0.0012184		-0.0777778
SLC26A1		0.18078	0.26813		0.224455		-0.27725	0.10062		-0.088315		0.098813	-0.02453	0.16956		0.081281		-0.030501	0.18188		0.0756895		-0.0058249	0.02771	0.1064	0.10862		0.0592263
TGFA		0.2806	0.16788		0.22424		-0.18051	-0.012021		-0.0962655		-0.035018	0.072513	-0.14687		-0.0364583		0.086446	0.021222		0.053834		0.0083945	0.058259	-0.053865	-0.15603		-0.0358104
PROCR		0.10801	0.3403		0.224155		0.33051	0.26363		0.29707		0.14653	0.024637	0.098552		0.0899063		0.30773	0.49646		0.402095		0.13336	0.10634	0.19552	0.35547		0.197673
CSNK2A3		0.33319	0.11501		0.2241		0.0051619	0.28437		0.144766		0.27401	0.11368	0.27505		0.220913		0.32322	0.39959		0.361405		0.02168	0.24276	-0.076162	0.0059939		0.048568
APOBEC3B		0.19108	0.25707		0.224075		0.016354	0.0043926		0.0103733		-0.0077204	-0.09937	-0.26225		-0.123113		0.066219	0.01175		0.0389845		-0.049746	-0.015142	0.0056366	0.027564		-0.00792185
EVPLL		0.31544	0.13241		0.223925		0.0049555	0.032676		0.0188157		-0.083011	-0.1998	-0.027238		-0.10335		0.070658	-0.006933		0.0318625		-0.097226	-0.083783	0.041134	-0.025312		-0.0412968
RNF181		0.3619	0.085939		0.223919		0.12065	0.14089		0.13077		0.069195	0.033111	0.14153		0.0812787		0.16272	-0.054896		0.053912		0.15969	0.036283	-0.05479	-0.12321		0.00449325
UGGT1		0.17946	0.26829		0.223875		-0.0078889	-0.0089147		-0.0084018		-0.055512	-0.056857	0.14458		0.010737		0.11362	0.38021		0.246915		0.06645	0.12524	0.3242	0.2497		0.191397
SDF4		0.10773	0.33879		0.22326		-0.044382	0.032758		-0.005812		0.026517	-0.15423	0.057587		-0.0233753		0.17942	0.097542		0.138481		0.073271	0.10879	-0.2276	0.11366		0.0170303
LIPC		0.18387	0.26263		0.22325		-0.033147	-0.010663		-0.021905		-0.061764	0.0098572	0.072485		0.0068594		-0.27483	-0.3926		-0.333715		0.067942	-0.077133	0.13983	0.10223		0.0582172
ISM1		0.15988	0.2866		0.22324		0.066971	0.023409		0.04519		-0.015261	0.088313	-0.0017245		0.0237758		0.12123	0.061881		0.0915555		0.12249	0.098324	0.09828	0.00041046		0.0798761
EYA2		0.16173	0.28473		0.22323		0.09946	0.058341		0.0789005		-0.046132	0.10622	0.053512		0.0378667		0.014717	0.16947		0.0920935		0.12545	0.17376	0.11007	0.027881		0.10929
TMEM165		0.14181	0.3044		0.223105		-0.2849	-0.1594		-0.22215		-0.030701	-0.10612	0.15729		0.006823		0.015385	-0.037688		-0.0111515		-0.045084	-0.23689	-0.011649	-0.001589		-0.073803
SIRPD		0.28578	0.1601		0.22294		-0.025769	-0.012571		-0.01917		0.049043	0.15782	0.0545		0.087121		0.12125	0.27523		0.19824		0.012307	0.014299	0.010041	-0.11486		-0.0195533
CHRNB2		0.27856	0.1671		0.22283		0.050167	-0.022856		0.0136555		-0.054083	0.07123	0.030975		0.0160407		0.083706	0.072897		0.0783015		0.09546	0.095665	-0.055559	0.028063		0.0409072
MKI67		0.17269	0.27295		0.22282		-0.0050682	0.026486		0.0107089		-0.015921	0.0076461	-0.079841		-0.029372		-0.12258	-0.1009		-0.11174		-0.058444	-0.028622	0.056145	0.13067		0.0249373
STRC		0.26517	0.18045		0.22281		-0.15434	0.02876		-0.06279		0.034301	-0.06454	0.083834		0.017865		-0.099052	-0.053261		-0.0761565		0.070941	0.29453	-0.03464	-0.12493		0.0514753
TMEM247		0.18524	0.26029		0.222765		0.063847	-0.14478		-0.0404665		0.024672	0.20725	0.004534		0.0788187		-0.093206	0.092766		-0.00022		-0.090386	0.075598	0.019747	0.03095		0.00897725
SEMA5B		0.1975	0.24782		0.22266		0.13249	0.058738		0.095614		-0.027769	-0.064609	-0.17584		-0.089406		0.10286	-0.23356		-0.06535		0.19169	-0.094215	0.17646	0.14309		0.104256
HRH1		0.19342	0.25172		0.22257		0.072445	0.12585		0.0991475		0.12109	-0.23754	0.20916		0.0309033		0.054039	0.024377		0.039208		0.17724	0.099104	-0.044018	0.058261		0.0726468
FSCN2		0.40291	0.041995		0.222452		0.079438	0.034476		0.056957		-0.065076	-0.23799	-0.0062841		-0.103117		-0.11914	-0.11902		-0.11908		-0.072227	0.08451	-0.062559	-0.30058		-0.087714
IGSF22		0.25048	0.19423		0.222355		-0.077476	0.088973		0.0057485		0.0049758	-0.0317	0.03656		0.0032786		-0.011863	0.19141		0.0897735		0.081222	-0.011882	-0.012069	-0.038936		0.00458375
SPRR2D		0.28601	0.15815		0.22208		0.040908	-0.021043		0.0099325		-0.11801	0.20622	0.065491		0.0512337		0.067078	0.11311		0.090094		-0.15357	0.07695	-0.036077	-0.046112		-0.0397023
TIMM10B		0.1758	0.26829		0.222045		0.14855	0.13556		0.142055		0.00087563	0.035255	0.12429		0.0534735		0.058968	0.0084101		0.033689		0.33908	0.16593	0.20783	0.081801		0.19866
TBC1D16		0.30162	0.14237		0.221995		0.013133	-0.02393		-0.0053985		-0.035179	0.074931	0.17017		0.069974		-0.23521	-0.20746		-0.221335		0.0029306	-0.14388	-0.021978	-0.038971		-0.0504746
CFP		0.10632	0.33755		0.221935		0.085176	-0.061992		0.011592		-0.11791	0.14652	0.21616		0.08159		-0.13653	-0.023494		-0.080012		-0.15941	0.24207	0.15623	0.14273		0.095405
VAMP1		0.12668	0.31716		0.22192		0.045385	-0.10804		-0.0313275		0.043332	0.02524	-0.058754		0.00327267		0.087116	-0.11204		-0.012462		-0.11882	0.21682	-0.27657	0.10739		-0.017795
MC5R		0.1838	0.25998		0.22189		0.021454	0.090432		0.055943		0.036272	0.019705	0.10949		0.0551557		0.084655	0.15316		0.118907		0.0021252	0.12847	0.023472	0.091685		0.061438
NCAM1		0.031054	0.41242		0.221737		0.10741	0.15037		0.12889		0.081818	0.056892	0.07316		0.0706233		0.13596	0.35102		0.24349		0.037438	-0.068359	0.065459	0.080201		0.0286847
SLC25A46		0.32149	0.12131		0.2214		-0.21809	-0.16223		-0.19016		-0.075783	0.009589	0.0938		0.009202		-0.19291	-0.19004		-0.191475		-0.18454	-0.1153	-0.24022	0.044903		-0.123789
CELF4		0.09551	0.34685		0.22118		-0.21581	-0.058435		-0.137123		-0.036966	-0.14131	0.019306		-0.05299		0.019195	0.080302		0.0497485		-0.067324	-0.071535	-0.032332	-0.076218		-0.0618522
TFB1M		0.30592	0.13624		0.22108		-0.16325	-0.31838		-0.240815		-0.12866	-0.10122	-0.17282		-0.134233		-0.54612	-0.22105		-0.383585		-0.10357	-0.24887	-0.33741	0.11734		-0.143127
XAGE3		0.099329	0.34252		0.220924		0.0027322	0.080276		0.0415041		-0.095582	-0.047116	-0.2123		-0.118333		-0.078494	0.0046262		-0.0369339		-0.019002	0.1324	0.067408	-0.10293		0.019469
WDR1		0.15859	0.28298		0.220785		0.32028	0.69998		0.51013		0.16904	-0.12397	0.21068		0.08525		-1.1334	0.57724		-0.27808		0.59294	0.20321	0.81443	0.34233		0.488228
DNMT3B		0.099214	0.34222		0.220717		0.24551	0.25766		0.251585		0.16325	-0.13561	0.065294		0.030978		0.37254	0.14376		0.25815		0.088043	0.1132	0.0060478	0.28302		0.122578
ITGAL		0.14758	0.29371		0.220645		-0.12618	-0.33358		-0.22988		-0.21273	0.029857	-0.31583		-0.166234		0.05114	-0.16155		-0.055205		-0.12529	-0.16332	-0.35156	-0.13357		-0.193435
ZXDA		0.17819	0.26297		0.22058		-0.043204	0.17889		0.067843		-0.02637	0.11922	0.12539		0.0727467		0.042082	-0.064842		-0.01138		-0.11208	-0.071733	-0.069495	0.12924		-0.031017
HSPB6		0.34094	0.099839		0.22039		-0.19442	-0.046358		-0.120389		-0.045266	0.045893	0.14249		0.0477057		0.27117	0.10688		0.189025		0.14143	0.22836	-0.032356	0.13108		0.117128
BRPF1		0.21633	0.2237		0.220015		0.10258	0.21414		0.15836		0.15384	0.0069137	0.48158		0.214111		0.062507	0.11104		0.0867735		0.11267	0.11946	0.11551	0.033769		0.0953522
MAP7		0.082393	0.35745		0.219921		0.10418	0.30669		0.205435		-0.039719	-0.011722	0.18196		0.0435063		0.015665	-0.042886		-0.0136105		0.087771	0.02166	0.047741	-0.038614		0.0296395
AEBP1		0.085055	0.35462		0.219837		0.12046	0.14983		0.135145		0.17669	-0.0942	0.058519		0.047003		0.047092	-0.021963		0.0125645		0.1191	0.091592	0.20373	-0.14332		0.0677755
CDK17		0.23942	0.19997		0.219695		0.32801	0.47687		0.40244		0.047561	-0.030864	0.10252		0.039739		0.29744	0.26889		0.283165		0.37467	0.3654	0.3819	0.35049		0.368115
MCUR1		0.33698	0.10184		0.21941		-0.1012	-0.12727		-0.114235		0.14397	0.039268	-0.059372		0.0412887		0.050456	0.34497		0.197713		0.14445	0.11674	0.41429	0.25349		0.232242
CT47A12		0.086871	0.3519		0.219386		-0.015178	0.031723		0.0082725		0.083337	0.059455	-0.21129		-0.0228327		-0.2258	-0.10644		-0.16612		-0.11978	-0.1818	0.086771	0.077446		-0.0343407
EFNA4		0.27492	0.16373		0.219325		-0.095702	-0.090403		-0.0930525		-0.092161	-0.12156	-0.047413		-0.0870447		-0.15736	-0.049226		-0.103293		-0.13225	0.26815	-0.085961	-0.032662		0.00431925
BOD1L2		0.18233	0.25585		0.21909		-0.0066065	0.11782		0.0556067		0.10304	0.04867	0.035236		0.0623153		0.14407	0.093586		0.118828		-0.10293	0.047496	0.043026	0.085091		0.0181707
SORL1		0.3407	0.097305		0.219002		-0.20445	0.061945		-0.0712525		-0.0086752	0.26665	0.1634		0.140458		0.31466	0.29803		0.306345		-0.067748	-0.078591	-0.03908	-0.023508		-0.0522318
HMGXB4		0.20245	0.23555		0.219		0.24318	-0.17709		0.033045		-0.063964	0.057502	0.023694		0.005744		0.2199	0.37506		0.29748		-0.14025	0.032388	-0.029231	-0.031991		-0.042271
TRIM31		0.29053	0.14744		0.218985		0.2658	0.19501		0.230405		-0.0086904	-0.074681	0.013723		-0.0232161		0.16337	-0.03008		0.066645		0.022096	-0.18458	-0.0085784	0.080256		-0.0227016
SMCO4		0.17782	0.26015		0.218985		0.011491	-0.083366		-0.0359375		-0.015756	-0.088295	-0.017851		-0.040634		-0.25855	0.12564		-0.066455		0.16186	-0.069156	0.16488	0.044615		0.0755498
TNIK		0.20909	0.22881		0.21895		0.079409	0.19221		0.135809		0.048407	-0.076698	-0.086223		-0.0381713		0.25799	0.068612		0.163301		0.031368	0.15141	0.036456	0.10944		0.0821685
IFITM10		0.090057	0.34747		0.218763		0.053015	0.053201		0.053108		-0.057637	0.11002	0.046514		0.0329657		0.12256	-0.0094037		0.0565782		0.11873	-0.072244	-0.056298	-0.12334		-0.033288
TMPRSS5		0.1762	0.26094		0.21857		-0.057305	-0.083449		-0.070377		0.097381	-0.033615	-0.034618		0.009716		0.090956	0.11253		0.101743		0.10528	0.06071	0.074301	0.031558		0.0679623
WDR86		0.23893	0.1982		0.218565		0.047199	0.011515		0.029357		0.055374	-0.024318	0.089967		0.040341		0.047466	0.085314		0.06639		0.12925	0.058852	0.028831	0.10422		0.0802882
LAMA1		0.14654	0.28999		0.218265		0.060174	-0.069857		-0.0048415		-0.15543	0.00055621	0.05288		-0.0339979		0.27728	0.15702		0.21715		-0.063124	-0.15614	-0.037372	0.091089		-0.0413868
KLF16		0.23071	0.20552		0.218115		-0.061939	0.034459		-0.01374		0.087332	-0.155	-0.084811		-0.0508263		0.16265	0.11905		0.14085		0.13429	0.092137	-0.079431	-0.41224		-0.066311
DPM2		0.20184	0.2339		0.21787		0.05162	0.10004		0.07583		0.094851	0.096917	0.10871		0.100159		0.148	0.31715		0.232575		0.10192	0.081288	0.21964	0.23987		0.16068
USP17L7		0.19266	0.24265		0.217655		0.096908	0.033421		0.0651645		0.13562	-0.046097	-0.13372		-0.0147323		-0.014222	-0.12346		-0.068841		0.034347	0.11939	0.17796	-0.015145		0.079138
KIF4A		0.16187	0.27336		0.217615		0.11151	0.41846		0.264985		-0.093694	0.079766	0.039152		0.008408		0.20765	-0.13034		0.038655		0.033518	0.09365	0.060564	-0.0060934		0.0454097
LILRB1		0.15889	0.27633		0.21761		0.17966	0.023794		0.101727		-0.068153	0.10878	-0.012348		0.00942633		0.12398	0.36943		0.246705		0.059017	-0.0036226	-0.00292	0.056296		0.0271926
KLK5		0.070762	0.36442		0.217591		0.044514	-0.05947		-0.007478		0.22881	-0.012874	0.23584		0.150592		0.20196	0.23985		0.220905		0.095378	0.26739	-0.092474	-0.12399		0.036576
PCNP		0.21991	0.21501		0.21746		0.11862	0.13638		0.1275		0.029411	0.2799	-0.14143		0.0559603		0.068516	-0.042422		0.013047		0.3143	0.29505	0.288	0.22896		0.281578
POC1A		0.31104	0.12343		0.217235		0.04253	0.018315		0.0304225		-0.022513	0.033362	0.031254		0.0140343		-0.073872	-0.0025846		-0.0382283		0.1628	0.12846	0.055732	0.031993		0.0947462
CARD16		0.18161	0.25204		0.216825		-0.14598	0.092639		-0.0266705		-0.022136	0.11141	0.026019		0.038431		0.071537	-0.09055		-0.0095065		-0.13588	0.091634	0.021709	-0.0032852		-0.00645555
PAK3		0.10501	0.32844		0.216725		-0.076018	-0.022432		-0.049225		0.032183	-0.028975	-0.007427		-0.00140633		-0.23253	0.13956		-0.046485		0.05168	0.030246	-0.070447	0.034325		0.011451
ELMOD3		0.18503	0.24818		0.216605		0.044246	0.025594		0.03492		0.059323	0.084695	0.053911		0.0659763		-0.12167	0.054944		-0.033363		0.070365	0.19504	-0.023654	-0.15912		0.0206577
ARL10		0.30477	0.12783		0.2163		-0.10266	0.11095		0.004145		-0.092379	0.045665	0.41722		0.123502		0.045161	0.10189		0.0735255		0.1056	0.11934	-0.06565	0.1142		0.0683725
ZSWIM6		0.23727	0.19503		0.21615		0.23417	0.13678		0.185475		-0.13374	0.15368	0.0059127		0.00861757		0.05278	-0.06055		-0.003885		0.0027883	-0.026376	0.073262	0.20647		0.0640361
FASN		0.27188	0.16036		0.21612		0.3867	0.38971		0.388205		0.12128	-0.06979	-0.08738		-0.0119633		-0.2594	-0.42149		-0.340445		-0.0091446	0.027604	-0.049848	0.18834		0.0392379
MSLN		0.17339	0.25864		0.216015		-0.058582	-0.069092		-0.063837		0.035817	0.0029287	-0.094129		-0.0184611		-0.06244	-0.12694		-0.09469		-0.10924	-0.048535	-0.011207	-0.049608		-0.0546475
FUBP3		0.13073	0.30115		0.21594		0.19814	0.16737		0.182755		0.0070199	-0.074396	-0.028529		-0.0319684		0.29539	0.19272		0.244055		-0.092661	0.3047	0.062035	0.095857		0.0924828
ADGRB3		0.16582	0.2659		0.21586		0.11762	-0.021452		0.048084		0.00025366	-0.077539	-0.091865		-0.0563834		-0.032927	-0.19964		-0.116284		0.029944	0.007281	0.23285	-0.037019		0.058264
CHGB		0.26796	0.16352		0.21574		-0.010137	-0.0030258		-0.0065814		0.11084	0.072495	0.059565		0.0809667		0.070683	0.18989		0.130286		0.0087799	0.097063	0.13806	0.11463		0.0896332
HEYL		0.22056	0.21044		0.2155		-0.01433	-0.0025559		-0.00844295		-0.078397	-0.0033894	0.079229		-0.000852467		-0.17818	0.04608		-0.06605		0.065269	0.011894	0.164	-0.1448		0.0240908
TMEM120B		0.29959	0.13103		0.21531		0.26428	0.10557		0.184925		0.11389	0.0086453	-0.048747		0.0245961		0.054033	0.20714		0.130586		0.15577	0.17434	0.055185	0.038319		0.105903
SIPA1L2		0.20542	0.22488		0.21515		-0.14019	-0.028136		-0.084163		-0.08244	-0.027337	0.014711		-0.0316887		0.20291	0.071399		0.137155		0.072372	-0.055559	0.018143	0.060525		0.0238703
MTL5		0.16708	0.26289		0.214985		0.11366	-0.12263		-0.004485		-0.051224	-0.1695	-0.30939		-0.176705		-0.22118	-0.25929		-0.240235		0.19231	0.12069	-0.0043022	0.20676		0.128864
TP53INP2		0.13418	0.29554		0.21486		0.01534	0.15673		0.086035		0.058429	0.085035	0.087025		0.0768297		0.26069	0.32776		0.294225		0.20187	0.19607	0.068492	0.28958		0.189003
ABCB6		0.16421	0.2649		0.214555		0.12647	0.162		0.144235		0.044554	-0.14658	0.060278		-0.013916		0.21631	0.089449		0.15288		0.019359	-0.020374	-0.0078333	-0.033121		-0.0104923
ARPC5L		0.035743	0.39306		0.214402		0.012218	0.096095		0.0541565		-0.088421	-0.10711	0.068364		-0.042389		0.0040141	-0.11508		-0.0555329		-0.10512	-0.045953	0.044526	-0.12665		-0.0582993
VDAC3		0.29252	0.13613		0.214325		0.074563	-0.13124		-0.0283385		-0.13858	0.0072765	-0.073514		-0.0682725		-0.23112	-0.47869		-0.354905		-0.092124	-0.13033	-0.086825	-0.26319		-0.143117
ZNF664-FAM101A		0.2912	0.13726		0.21423		0.088318	0.013549		0.0509335		-0.081571	-0.027217	0.052753		-0.0186783		0.3227	0.2593		0.291		0.035907	0.27759	0.053979	0.034964		0.10061
PTTG1		0.24241	0.18599		0.2142		0.084768	0.038882		0.061825		0.075808	0.0010841	-0.13651		-0.0198726		-0.14849	0.18592		0.018715		0.040022	-0.017974	-0.012508	0.082898		0.0231095
DDIT4		0.11695	0.31133		0.21414		0.36939	0.090492		0.229941		0.01683	0.0097489	0.34106		0.122546		0.23372	0.3986		0.31616		0.1251	0.26116	0.027846	0.1862		0.150077
TMEM180		0.29869	0.12938		0.214035		0.13358	0.0074283		0.0705042		-0.012388	-0.068613	-0.055193		-0.045398		-0.021374	-0.28356		-0.152467		0.15975	0.064025	-0.033223	-0.063392		0.03179
ASIC2		0.13694	0.29111		0.214025		0.13177	0.086616		0.109193		-0.016479	0.021575	0.0049307		0.00334223		-0.23624	-0.26035		-0.248295		-0.013572	0.0032222	-0.080199	0.022092		-0.0171142
KLHL35		0.097033	0.33085		0.213941		0.010869	0.1011		0.0559845		0.073956	-0.062914	-0.018297		-0.00241833		-0.12435	-0.1546		-0.139475		-0.03915	0.14725	0.079806	0.028444		0.0540875
ACMSD		0.24108	0.18674		0.21391		0.0031097	-0.030328		-0.0136092		-0.026421	0.23636	0.078113		0.0960173		0.32876	0.15557		0.242165		-0.0052416	0.059773	0.0046569	-0.11696		-0.0144429
DLG1		0.32494	0.10284		0.21389		0.23403	0.25226		0.243145		0.15744	0.022986	0.19653		0.125652		0.1858	0.086701		0.13625		0.093914	0.12607	-0.079093	0.10802		0.0622277
MIPEP		0.20945	0.21823		0.21384		-0.038853	-0.16427		-0.101561		-0.13292	0.013407	-0.30032		-0.139944		-0.57751	-0.42061		-0.49906		-0.3833	-0.32789	-0.25507	0.051999		-0.228565
HIST1H4H		0.22505	0.20256		0.213805		0.17234	0.11751		0.144925		-0.050321	-0.071769	0.072493		-0.0165323		0.01521	-0.014533		0.0003385		-0.012637	0.17119	0.054109	0.016035		0.0571742
BATF		0.20879	0.21882		0.213805		-0.12262	-0.010412		-0.066516		-0.046615	0.12109	-0.0066303		0.0226149		0.13363	0.11683		0.12523		0.10624	0.11473	-0.078419	-0.087272		0.0138197
NKX2-1		0.19585	0.23134		0.213595		0.06265	0.13078		0.096715		-0.042723	-0.016619	0.00087227		-0.0194899		-0.15777	-0.074851		-0.11631		0.034995	-0.013962	0.014786	0.053639		0.0223645
TMEM198		0.016231	0.41073		0.21348		0.033903	-0.062086		-0.0140915		0.080151	-0.0065009	0.032392		0.0353474		0.18483	0.026529		0.105679		-0.020616	-0.0070254	0.025354	-0.0059521		-0.00205987
JAG2		0.18445	0.24235		0.2134		-0.024088	-0.033181		-0.0286345		0.0049992	-0.13122	-0.011388		-0.0458696		-0.092676	0.13947		0.023397		0.0082974	0.042617	-0.12759	-0.18594		-0.0656539
SNTB1		0.13895	0.28755		0.21325		0.0078052	0.014781		0.0112931		0.051298	-0.056376	0.11513		0.036684		0.051638	0.11068		0.081159		-0.032294	-0.068389	-0.033254	0.019563		-0.0285935
SLC39A13		0.26209	0.16441		0.21325		-0.019458	0.092796		0.036669		0.17649	0.064595	-0.12952		0.0371883		0.058094	-0.11714		-0.029523		0.076576	-0.0092377	0.086559	0.072932		0.0567073
LAMP3		0.22479	0.20144		0.213115		-0.11624	-0.144		-0.13012		0.10513	0.10916	0.047137		0.0871423		0.1139	0.087432		0.100666		0.032694	-0.13796	0.027506	0.027237		-0.0126307
MYOM2		0.14257	0.28362		0.213095		0.036241	0.0017927		0.0190169		0.024401	-0.10395	0.17938		0.033277		-0.083125	-0.089222		-0.0861735		0.094707	0.12133	-0.10527	0.050975		0.0404355
SLC29A2		0.13976	0.28571		0.212735		-0.19921	0.06723		-0.06599		0.023394	-0.1409	-0.14179		-0.086432		-0.037602	-0.17203		-0.104816		0.1447	0.097805	0.041054	0.030195		0.0784385
SMN2		0.27065	0.15459		0.21262		0.17588	0.055581		0.115731		-0.035082	0.099773	-0.36055		-0.0986197		-0.078568	0.24742		0.084426		0.2732	-0.057079	-0.062232	-0.14215		0.00293475
ZSCAN31		0.20148	0.22366		0.21257		-0.23166	0.11201		-0.059825		-0.14279	-0.039399	0.0059681		-0.0587403		-0.085775	0.14704		0.0306325		0.12865	0.2412	0.09865	0.13452		0.150755
UBE2Z		0.34372	0.081349		0.212535		-0.037111	-0.11357		-0.0753405		-0.20086	0.16401	-0.18712		-0.0746567		-0.12323	-0.03128		-0.077255		-0.097025	-0.11792	-0.031529	-0.13376		-0.0950585
DSE		0.28257	0.14214		0.212355		0.084199	0.060578		0.0723885		0.19349	0.088149	0.085594		0.122411		0.19067	-0.04323		0.07372		0.078355	-0.12605	0.070528	-0.093104		-0.0175678
PGRMC2		0.24111	0.18349		0.2123		-0.014018	-0.094799		-0.0544085		0.1719	-0.081086	0.16669		0.0858347		0.10889	-0.079544		0.014673		0.13833	0.14704	0.17153	0.22808		0.171245
PSKH1		0.018251	0.4063		0.212276		-0.02021	0.038073		0.0089315		-0.057846	0.028115	0.041493		0.00392067		0.14498	0.15728		0.15113		0.11744	-0.11187	0.054675	-0.097826		-0.00939525
WFS1		0.22169	0.20233		0.21201		0.070544	0.17835		0.124447		0.13421	-0.027519	0.056933		0.0545413		0.3792	0.43469		0.406945		0.087818	0.085377	0.1111	0.039296		0.0808977
ADAM2		0.3057	0.11795		0.211825		-0.05618	0.14578		0.0448		-0.058326	0.043561	-0.046645		-0.02047		0.016067	0.038434		0.0272505		-0.04842	0.085793	0.10229	-0.070007		0.017414
PSORS1C2		0.28033	0.14326		0.211795		0.068019	-0.066935		0.000542		0.17696	0.02481	0.028025		0.0765983		0.11198	0.16185		0.136915		0.11599	-0.054924	-0.078955	-0.029871		-0.01194
C8orf22		0.22893	0.19419		0.21156		0.29363	0.091777		0.192703		0.13428	0.13494	0.085989		0.118403		0.11872	0.052573		0.0856465		0.044709	0.049571	-0.0053605	0.21581		0.0761824
OR10C1		0.26831	0.15457		0.21144		-0.0024294	-0.041846		-0.0221377		0.10112	0.10911	0.032157		0.0807957		0.44575	0.02108		0.233415		-0.037054	0.084384	0.23134	-0.1084		0.0425675
HGC6.3		0.035348	0.38744		0.211394		-0.16888	0.040018		-0.064431		-0.29867	0.086393	-0.24415		-0.152142		0.19336	0.13423		0.163795		-0.15567	0.34892	-0.070229	-0.12228		0.00018525
FBXL20		0.41224	0.010274		0.211257		0.16046	0.23249		0.196475		0.1239	0.11853	-0.0087789		0.0778837		0.0039064	0.13271		0.0683082		-0.028818	0.17685	0.081262	0.18861		0.104476
CAMK2B		0.19302	0.22949		0.211255		0.058277	0.30037		0.179324		-0.020949	0.036386	-0.014718		0.000239667		-0.014029	0.089938		0.0379545		0.13345	0.0077642	0.20784	0.12647		0.118881
KRTAP16-1		0.17501	0.24743		0.21122		0.13158	0.086458		0.109019		0.050585	0.16731	-0.14378		0.024705		-0.13752	0.1207		-0.00841		0.05516	0.12884	-0.14842	0.035447		0.0177568
ANKRD53		0.096793	0.32558		0.211186		-0.38387	0.0044761		-0.189697		-0.048147	-0.03209	0.2866		0.0687877		0.24575	-0.0060982		0.119826		0.066361	0.01057	0.001713	0.076351		0.0387487
TRIM56		0.041018	0.38041		0.210714		0.10399	-0.038291		0.0328495		0.10295	0.026584	-0.06619		0.0211147		-0.15297	0.33744		0.092235		-0.07184	0.080083	-0.13694	-0.06014		-0.0472093
TGM2		0.10339	0.3176		0.210495		0.12322	0.25463		0.188925		0.035096	0.13968	-0.045471		0.0431017		0.14958	0.3052		0.22739		0.17385	0.33836	0.026317	0.11849		0.164254
CGREF1		0.18306	0.23765		0.210355		0.1167	-0.063433		0.0266335		-0.023451	0.018471	-0.003882		-0.002954		-0.011617	-0.12107		-0.0663435		0.14573	0.11608	0.023276	0.19756		0.120662
ITPRIPL2		0.24247	0.17819		0.21033		-0.14749	-0.08273		-0.11511		-0.13865	-0.0056594	-0.10409		-0.0827998		0.068065	-0.093859		-0.012897		-0.084639	-0.26382	-0.13376	-0.14489		-0.156777
TMEM169		0.23842	0.18189		0.210155		0.15957	-0.035066		0.062252		0.05792	-0.072441	-0.032553		-0.0156913		0.21529	0.16477		0.19003		-0.17639	0.24721	0.19036	0.0035428		0.0661807
ACTN4		0.25786	0.16226		0.21006		-0.075155	-0.045072		-0.0601135		0.017202	-0.0077257	0.15061		0.0533621		0.34313	0.28902		0.316075		-0.10192	-0.027503	0.10017	0.14535		0.0290242
FBN1		0.21019	0.20991		0.21005		0.1188	0.034671		0.0767355		0.22958	0.11128	0.051808		0.130889		-0.10823	-0.096756		-0.102493		0.01174	-0.13168	0.057521	-0.055068		-0.0293717
YJEFN3		0.19844	0.22166		0.21005		-0.20943	-0.16988		-0.189655		-0.10467	-0.11224	-0.027895		-0.0816017		-0.012558	0.037929		0.0126855		-0.013053	-0.039247	-0.098567	-0.15159		-0.0756142
C15orf65		0.26737	0.15257		0.20997		0.12422	0.12437		0.124295		0.041649	0.16133	0.10438		0.102453		-0.16871	-0.10358		-0.136145		-0.047769	-0.074481	0.05138	0.10051		0.00741
CCDC71L		0.24672	0.1732		0.20996		0.13441	0.106		0.120205		-0.0001632	-0.049211	-0.12631		-0.0585614		-0.18956	-0.36503		-0.277295		-0.056635	-0.094614	0.1578	0.010996		0.00438675
ACTC1		0.17833	0.24146		0.209895		0.057312	0.1395		0.098406		0.059402	0.028904	-0.060016		0.00943		0.16525	0.0014048		0.0833274		0.010536	-0.019457	-0.096135	-0.04575		-0.0377015
SLCO3A1		0.24627	0.17311		0.20969		0.047568	0.034317		0.0409425		0.15227	0.13582	0.072345		0.120145		0.0036801	-0.061054		-0.0286869		-0.037128	-0.079576	0.019173	0.0035519		-0.0234948
C6orf7		0.24512	0.17394		0.20953		0.080525	0.26536		0.172942		-0.0056905	0.17192	-0.051935		0.0380982		0.087759	0.023931		0.055845		0.08843	0.11831	0.12137	-0.025754		0.075589
MTRF1L		0.17689	0.24214		0.209515		-0.2129	-0.25637		-0.234635		-0.0186	0.0046382	0.13962		0.0418861		-0.25793	-0.15465		-0.20629		-0.15719	-0.050127	-0.1331	-0.059233		-0.0999125
SHISA9		0.20601	0.21298		0.209495		0.18242	-0.087833		0.0472935		-0.045423	0.13574	-0.038923		0.0171313		0.16532	-0.064917		0.0502015		-0.12784	-0.15643	-0.24694	-0.064606		-0.148954
THPO		-0.0070679	0.42603		0.209481		0.081414	0.044456		0.062935		-0.089189	0.013191	0.066179		-0.003273		0.11363	0.16891		0.14127		0.14992	0.094834	0.11146	0.013418		0.092408
VTI1A		0.14378	0.27511		0.209445		0.078349	-0.049211		0.014569		0.095265	0.069001	0.15908		0.107782		0.25767	0.18739		0.22253		-0.011302	0.076779	0.15352	0.020545		0.0598855
PAX7		0.13054	0.28824		0.20939		-0.19815	-0.17307		-0.18561		0.11663	0.0063283	-0.030078		0.0309601		-0.1111	0.075579		-0.0177605		-0.12487	-0.020098	0.068488	-0.039318		-0.0289495
SLC12A9		0.24941	0.16936		0.209385		0.24029	0.21194		0.226115		0.078491	0.041762	0.12096		0.0804043		0.12461	0.069423		0.0970165		0.044758	0.14178	0.12087	0.17557		0.120745
ZNF852		0.36515	0.053546		0.209348		0.12299	-0.0037315		0.0596293		-0.083694	-0.0082698	-0.15355		-0.0818379		0.18053	0.2672		0.223865		0.26358	0.24048	0.065904	-0.062915		0.126762
SDR9C7		0.3254	0.093082		0.209241		0.2413	0.1677		0.2045		0.15349	-0.00048568	0.12068		0.0912281		0.05553	0.25704		0.156285		0.13536	0.0020026	0.081231	-0.1485		0.0175234
CXorf49		0.24266	0.17575		0.209205		0.31146	0.2481		0.27978		0.028044	-0.11202	0.33565		0.0838913		-0.15006	-0.22222		-0.18614		0.1871	-0.037047	0.086682	0.056541		0.073319
ASXL2		0.20799	0.21017		0.20908		0.12551	0.25118		0.188345		0.093448	0.22052	0.17675		0.163573		-0.14604	-0.04829		-0.097165		0.059798	0.0043994	0.08683	-0.048314		0.0256784
PPP5D1		0.253	0.16504		0.20902		0.16053	0.028552		0.094541		0.083446	-0.11286	0.055208		0.008598		0.16385	0.21278		0.188315		0.17496	0.24783	-0.012886	0.015601		0.106376
SHARPIN		0.17873	0.23917		0.20895		-0.059865	-0.012018		-0.0359415		-0.0046295	0.064261	0.10737		0.0556672		0.029771	0.0065555		0.0181632		-0.029823	-0.010147	0.034764	0.013727		0.00213025
IL13		0.14669	0.2711		0.208895		-0.11841	-0.0030484		-0.0607292		0.14631	0.085974	-0.043843		0.0628137		-0.061709	-0.10334		-0.0825245		-0.074982	-0.06249	-0.074222	0.18239		-0.007326
TBC1D24		0.019982	0.39779		0.208886		0.17332	0.54658		0.35995		0.044925	-0.0071286	0.46383		0.167209		0.80425	1.1884		0.996325		0.49829	0.70861	0.52822	0.62224		0.58934
PSKH2		0.30909	0.10803		0.20856		-0.090651	0.013712		-0.0384695		0.042905	-0.16988	0.14859		0.007205		0.038443	-0.071085		-0.016321		-0.24048	0.01298	-0.013073	-0.020841		-0.0653535
HAMP		0.044802	0.37228		0.208541		0.16026	-0.065173		0.0475435		0.028076	-0.019647	0.020133		0.00952067		0.062935	0.12778		0.0953575		0.032493	0.035939	0.020447	0.13856		0.0568597
HIF1A		0.26058	0.15621		0.208395		0.11811	0.21719		0.16765		0.066902	0.073064	-0.15789		-0.00597467		0.27374	0.27418		0.27396		-0.23331	-0.20437	-0.31119	-0.10611		-0.213745
EBF3		0.27216	0.14444		0.2083		0.17675	0.1316		0.154175		0.010186	0.034687	-0.0035253		0.0137826		-0.1705	0.13898		-0.01576		-0.10146	0.10146	0.0025781	-0.025703		-0.00578123
CT47B1		0.211	0.20529		0.208145		0.059709	0.0067279		0.0332184		0.015087	0.046833	0.11584		0.0592533		0.20712	0.020489		0.113805		-0.028108	-0.055358	-0.11958	-0.15648		-0.0898815
GPM6B		0.24516	0.17082		0.20799		-0.036965	-0.10245		-0.0697075		-0.030645	-0.012295	0.096382		0.017814		0.026738	-0.24911		-0.111186		0.11986	0.14576	0.16273	0.074258		0.125652
FGF2		0.37845	0.037525		0.207987		0.22689	0.22119		0.22404		-0.072518	-0.1616	0.029236		-0.068294		0.16248	0.25799		0.210235		-0.1363	0.021482	-0.039805	-0.029424		-0.0460118
TIFA		0.17208	0.24388		0.20798		-0.039719	-0.079232		-0.0594755		-0.072801	0.11958	0.13514		0.0606397		0.097877	0.097351		0.097614		-0.036451	0.099538	-0.039128	0.018374		0.0105833
SEMA6A		0.25371	0.16222		0.207965		0.11261	-0.013396		0.049607		0.18627	0.20097	0.23766		0.2083		0.13179	0.10796		0.119875		-0.10118	-0.022712	-0.055739	-0.12417		-0.0759502
SH3RF2		0.15012	0.26574		0.20793		0.33661	-0.020331		0.15814		-0.015411	0.10225	0.0025154		0.0297848		0.13161	0.13862		0.135115		-0.22228	0.021569	-0.02528	-0.092789		-0.079695
MRPL50		0.32058	0.095275		0.207927		-0.061021	-0.2216		-0.141311		-0.044863	-0.16928	-0.19986		-0.138001		0.14552	0.081875		0.113698		-0.24632	-0.1402	-0.3076	-0.12103		-0.203787
ARIH2OS		0.4064	0.0094376		0.207919		0.097467	0.017669		0.057568		0.1214	-0.25884	0.031297		-0.035381		-0.11313	-0.23797		-0.17555		0.012903	-0.041814	-0.015173	-0.078491		-0.0306438
IRAK4		0.31974	0.096089		0.207915		0.041388	0.015654		0.028521		-0.0025382	0.024592	0.085726		0.0359266		0.068416	0.16087		0.114643		0.19314	0.0033868	0.13804	0.006244		0.0852027
SLC7A5		0.17643	0.23917		0.2078		-0.15214	-0.089738		-0.120939		-0.0064046	-0.15557	-0.25654		-0.139505		-0.050937	-0.08332		-0.0671285		-0.072534	-0.28558	-0.0676	-0.094696		-0.130103
ACR		0.29417	0.12136		0.207765		0.17109	-0.023862		0.073614		0.013111	-0.18439	0.17033		-0.000316333		0.072175	-0.26763		-0.0977275		-0.095658	-0.0094989	0.11788	-0.12635		-0.0284067
CILP		0.17495	0.24031		0.20763		0.15781	-0.038942		0.059434		-0.036897	0.066587	0.015924		0.0152047		0.11457	-0.10814		0.003215		0.0808	0.054425	0.073951	-0.099462		0.0274285
MASP1		0.14128	0.2734		0.20734		-0.030358	-0.13216		-0.081259		0.12662	0.17366	0.20576		0.16868		-0.035533	-0.037231		-0.036382		-0.082403	0.022535	-0.012822	0.0087657		-0.0159811
DLL3		0.32033	0.093971		0.207151		0.030825	-0.0039501		0.0134375		0.1016	-0.10279	0.21669		0.0718333		-0.11217	-0.020868		-0.066519		0.058672	-0.029197	0.0075609	0.065495		0.0256327
NOVA2		0.17031	0.24392		0.207115		0.064316	0.00074469		0.0325303		-0.014927	-0.10599	0.063704		-0.019071		0.11583	0.15226		0.134045		0.038691	0.052993	-0.057198	0.01584		0.0125815
PCDHGB1		0.21352	0.20052		0.20702		-0.014219	0.037898		0.0118395		0.095424	-0.049984	0.22252		0.08932		0.10577	-0.056893		0.0244385		-0.11246	0.14938	0.0071376	-0.065012		-0.0052386
SPAG4		0.20343	0.21045		0.20694		-0.10946	0.11666		0.0036		0.027508	0.2314	0.40454		0.221149		0.20706	0.25475		0.230905		0.22374	0.22362	0.34939	0.17358		0.242582
SNX3		0.22885	0.18461		0.20673		0.034612	-0.047945		-0.0066665		0.038085	0.21668	0.05031		0.101692		0.15388	0.16509		0.159485		0.28228	0.24375	0.25268	0.20037		0.24477
WISP2		0.11535	0.29783		0.20659		0.19032	0.28801		0.239165		0.030937	0.13457	0.1227		0.096069		0.3874	0.38612		0.38676		0.053918	0.10859	0.14981	0.058875		0.0927982
ZNF784		0.10456	0.30835		0.206455		-0.086588	-0.11859		-0.102589		0.045808	-0.018605	0.097659		0.0416207		-0.067555	0.046645		-0.010455		-0.10481	-0.0327	0.0010554	-0.016553		-0.0382519
KDELR2		0.44309	-0.030213		0.206438		0.1418	0.2826		0.2122		0.1209	0.027457	0.023843		0.0574		-0.11861	-0.17694		-0.147775		0.071489	-0.38115	0.071492	-0.089891		-0.082015
TRAPPC2L		0.25102	0.16158		0.2063		0.27222	0.042668		0.157444		0.12339	0.14059	0.21626		0.16008		0.11838	0.26097		0.189675		-0.037564	0.24341	0.026972	0.14923		0.095512
ZMIZ2		0.10938	0.30315		0.206265		0.12705	0.12807		0.12756		-0.20987	0.084657	-0.059647		-0.06162		0.06447	-0.0059558		0.0292571		0.052596	0.071512	0.064465	-0.085184		0.0258472
LNX1		0.24834	0.16381		0.206075		-0.03295	0.0044197		-0.0142652		0.069082	-0.0010943	0.017852		0.0286132		0.19183	0.08483		0.13833		-0.026815	0.056055	0.0484	0.11849		0.0490325
CRIPAK		0.14032	0.27178		0.20605		0.073515	0.025164		0.0493395		0.14057	-0.029699	-0.086848		0.00800767		-0.058636	0.05291		-0.002863		0.13511	0.13486	0.067973	0.10988		0.111956
ATG4A		0.10048	0.31153		0.206005		0.030873	-0.27278		-0.120954		0.082265	0.018953	0.12893		0.076716		-0.04954	0.008784		-0.020378		0.07224	-0.067429	0.10103	-0.11319		-0.00183725
CLSTN3		0.14696	0.26457		0.205765		-0.047027	0.11123		0.0321015		-0.039332	-0.13274	-0.10613		-0.092734		0.24352	0.14772		0.19562		0.060778	0.10395	-0.12423	-0.019004		0.0053735
GPX1		0.13987	0.27164		0.205755		0.030715	0.15873		0.0947225		0.061798	0.008314	-0.022341		0.0159237		-0.0035528	0.10525		0.0508486		-0.0033911	-0.14712	0.039105	0.025054		-0.021588
PRR7		-0.024001	0.43535		0.205675		-0.01772	-0.035436		-0.026578		-0.091365	-0.067838	0.14827		-0.00364433		0.27128	0.15449		0.212885		0.050852	0.22708	0.13412	-0.066265		0.0864467
C6orf25		0.069897	0.34131		0.205603		-0.044811	0.036309		-0.004251		-0.01979	0.16868	0.0029884		0.0506261		0.093444	0.090865		0.0921545		0.056914	0.06786	0.11843	0.021064		0.066067
VPS39		0.35368	0.057476		0.205578		0.97969	0.68972		0.834705		0.12507	0.61436	0.76851		0.502647		0.77422	1.4232		1.09871		0.93331	1.2819	1.1053	1.2425		1.14075
BCL2L11		0.057617	0.35337		0.205493		-0.18269	-0.11227		-0.14748		0.053068	-0.097165	-0.044109		-0.029402		-0.053418	-0.17559		-0.114504		-0.14847	0.013894	-0.002708	0.026504		-0.027695
SERPINB3		0.24846	0.16252		0.20549		-0.11175	-0.082532		-0.097141		-0.00043326	0.093091	-0.088135		0.00150758		-0.0023124	0.1097		0.0536938		-0.037408	-0.051401	0.061838	-0.09019		-0.0292903
CNTNAP4		0.15471	0.25627		0.20549		-0.00052793	0.18918		0.094326		-0.017603	0.14049	0.055697		0.059528		-0.23358	-0.0054222		-0.119501		-0.014169	0.067229	0.011346	-0.098183		-0.00844425
HTR4		0.091833	0.31895		0.205392		0.064652	-0.027124		0.018764		-0.060455	0.061016	-0.026928		-0.008789		-0.2106	0.045672		-0.082464		0.13221	0.039978	0.060287	-0.15306		0.0198538
MGARP		-0.037091	0.44774		0.205325		0.17508	0.036492		0.105786		-0.0093159	-0.12729	0.13817		0.000521367		-0.087253	0.066281		-0.010486		-0.023809	-0.10967	0.048754	-0.071158		-0.0389708
CISH		0.47131	-0.060716		0.205297		0.05417	0.0034939		0.028832		0.077729	0.030301	-0.068285		0.0132483		0.22195	0.27227		0.24711		-0.16037	-0.06802	0.1188	0.0098188		-0.0249428
USP17L17		0.32374	0.086461		0.205101		-0.12156	0.1408		0.00962		-0.055331	-0.028903	0.18718		0.0343153		-0.18789	-0.046043		-0.116967		0.32943	0.14155	0.16131	0.25328		0.221392
SPATA2		0.043977	0.36613		0.205053		0.11002	0.035857		0.0729385		0.12611	0.053856	0.017622		0.0658627		0.078981	-0.078671		0.000155		-0.027642	0.021399	-0.042534	0.078724		0.00748675
RAMP3		0.11396	0.2958		0.20488		0.10308	0.11331		0.108195		0.13652	0.21889	0.06638		0.140597		0.089595	-0.058684		0.0154555		0.14739	-0.039317	0.053855	0.05011		0.0530095
TMEM231		0.1487	0.2607		0.2047		0.051199	-0.0091748		0.0210121		0.12823	-0.069773	0.15201		0.0701557		-0.16077	-0.1334		-0.147085		-0.078755	0.15387	0.079746	0.098507		0.063342
ZMYM3		0.16769	0.24166		0.204675		0.18341	-0.082868		0.050271		0.07667	0.03835	0.13603		0.0836833		-0.19227	-0.090507		-0.141389		0.10228	-0.28985	0.11248	-0.00010495		-0.0187987
FOXRED1		0.26552	0.14368		0.2046		-0.067318	-0.1957		-0.131509		0.0039799	-0.066657	0.25101		0.0627776		-0.23158	-0.61386		-0.42272		-0.093218	-0.30766	-0.30522	0.12186		-0.146059
FAM89A		0.079307	0.32989		0.204599		-0.036465	0.074137		0.018836		-0.080505	-0.15609	-0.040397		-0.0923307		-0.01897	-0.023673		-0.0213215		0.031763	-0.12566	0.15043	-0.0016836		0.0137124
SOD3		0.29329	0.11563		0.20446		0.046185	0.1037		0.0749425		0.0020368	-0.01345	0.11834		0.0356423		0.068999	0.046658		0.0578285		0.10615	0.15841	0.018713	0.21147		0.123686
WNT10A		0.066563	0.34232		0.204441		-0.10342	0.013957		-0.0447315		-0.078929	-0.0030766	0.036065		-0.0153135		0.20861	0.15989		0.18425		-0.090586	-0.01265	0.080938	0.12203		0.024933
HBG1		0.15822	0.25013		0.204175		-0.057499	-0.0093884		-0.0334437		0.073994	-0.028756	0.069491		0.038243		-0.032515	0.034942		0.0012135		0.0087804	0.18757	-0.014351	-0.075778		0.0265553
CYTIP		0.12556	0.28272		0.20414		-0.020371	0.069756		0.0246925		0.0506	0.11093	0.38688		0.182803		-0.20646	-0.16302		-0.18474		-0.063884	0.20361	-0.057845	0.063931		0.036453
FDCSP		0.20548	0.20265		0.204065		0.14792	0.12572		0.13682		0.14649	0.089558	0.15911		0.131719		0.46706	0.033789		0.250424		-0.055273	0.21209	0.11759	-0.044008		0.0575997
INA		0.15399	0.25405		0.20402		0.019818	0.031763		0.0257905		-0.085157	0.0236	0.12882		0.022421		0.14012	-0.073807		0.0331565		-0.028336	-0.044032	-0.0043439	0.056883		-0.00495722
SYT8		0.25084	0.157		0.20392		0.062391	0.14071		0.101551		0.13668	0.10093	0.16676		0.13479		-0.083366	-0.025569		-0.0544675		-0.051656	0.10771	0.023793	0.14123		0.0552692
TEKT5		0.30838	0.099439		0.203909		-0.037595	-0.052336		-0.0449655		0.089003	-0.053574	-0.14854		-0.0377037		0.071695	-0.0061995		0.0327477		-0.094245	-0.222	0.015686	-0.065965		-0.091631
RTP2		0.069902	0.3379		0.203901		-0.0076932	-0.012654		-0.0101736		-0.046944	-0.069741	0.1689		0.017405		0.012515	-0.13135		-0.0594175		0.041029	-0.1433	0.046554	0.038206		-0.00437775
CHST5		0.22226	0.18523		0.203745		0.14758	0.075116		0.111348		0.011192	0.10474	0.28257		0.132834		-0.26465	0.016751		-0.12395		0.059448	0.11479	0.15078	0.01786		0.0857195
NKIRAS2		0.15824	0.24923		0.203735		0.23223	0.10545		0.16884		-0.050459	0.0092521	-0.083053		-0.04142		-0.32948	0.074854		-0.127313		-0.014186	-0.11142	0.13059	0.040027		0.0112528
SMARCD1		0.088446	0.31898		0.203713		0.041106	-0.015483		0.0128115		0.13693	0.078148	0.31841		0.177829		-0.039376	0.033423		-0.0029765		-0.38741	-0.36745	-0.073247	-0.23508		-0.265797
MTRNR2L9		0.072655	0.33477		0.203713		0.11305	0.072868		0.092959		0.19479	-0.06138	0.017849		0.0504197		-0.071976	-0.09836		-0.085168		-0.040228	-0.03828	-0.06176	0.024092		-0.029044
JAKMIP3		0.31479	0.092544		0.203667		-0.042545	-0.053777		-0.048161		-0.037456	0.13662	0.12409		0.074418		0.093546	-0.15294		-0.029697		0.11269	0.20814	0.094222	-0.16552		0.062383
CLDN1		0.10829	0.29893		0.20361		0.010966	-0.1225		-0.055767		0.029484	-0.1453	0.098442		-0.00579133		0.15391	0.2912		0.222555		0.042232	-0.0044813	0.0044866	-0.053257		-0.00275493
MTIF3		0.26357	0.14358		0.203575		0.033293	-0.08821		-0.0274585		-0.02839	-0.16445	-0.13108		-0.107973		-0.30408	-0.0097202		-0.1569		-0.089519	0.18597	-0.10884	0.053806		0.0103542
PSMD1		0.24199	0.16514		0.203565		-0.087487	-0.093385		-0.090436		0.17051	0.061263	-0.21743		0.004781		-0.10496	0.11065		0.002845		0.070994	0.079405	0.30396	0.15891		0.153317
CLCN4		0.1205	0.28658		0.20354		0.081477	-0.16193		-0.0402265		0.032029	-0.090027	-0.050099		-0.0360323		0.2251	-0.043552		0.090774		-0.014476	0.050059	0.2357	0.11799		0.0973182
SUMF1		0.27093	0.13604		0.203485		-0.042888	0.085113		0.0211125		0.014599	-0.052209	0.10563		0.0226733		0.32314	0.2146		0.26887		0.0023718	0.056205	-0.088601	0.045483		0.0038647
IDI2		0.17532	0.23132		0.20332		0.02043	0.099795		0.0601125		0.050041	0.1104	0.15861		0.10635		0.042986	-0.14767		-0.052342		-0.028356	0.066512	-0.050952	0.055489		0.0106733
RBPJL		0.15333	0.25311		0.20322		0.083651	0.15674		0.120195		0.10226	0.021198	0.00060322		0.0413537		0.18381	0.30821		0.24601		0.053204	0.071783	0.25608	0.16662		0.136922
MTUS2		0.1605	0.24583		0.203165		-0.12788	0.010925		-0.0584775		0.036181	0.078645	0.097809		0.0708783		0.19992	0.13496		0.16744		0.11837	0.10497	0.17766	0.070145		0.117786
MAFB		0.18154	0.22467		0.203105		0.10431	0.12254		0.113425		-0.00050767	0.055387	0.14083		0.0652364		-0.002077	0.1172		0.0575615		0.06011	0.097667	0.068129	0.037922		0.065957
GGA3		0.13479	0.27134		0.203065		0.051373	-0.0081217		0.0216256		0.1026	-0.074902	-0.055408		-0.00923667		-0.55589	-0.28519		-0.42054		0.037836	-0.1943	-0.058926	0.14987		-0.01638
GPI		0.51112	-0.10524		0.20294		-0.040768	0.12357		0.041401		-0.092036	-0.25969	-0.53875		-0.296825		-0.9177	-0.95567		-0.936685		0.46049	-0.45157	-0.29319	0.085659		-0.0496528
LTC4S		0.016844	0.38833		0.202587		-0.10395	0.22021		0.05813		0.0096796	-0.067739	0.45512		0.132354		0.19299	-0.086917		0.0530365		-0.020797	-0.0085201	0.1711	0.006757		0.037135
SOX4		0.1916	0.21352		0.20256		0.090605	-0.21129		-0.0603425		0.26133	-0.18874	0.15809		0.0768933		0.18451	0.15247		0.16849		0.19566	-0.034585	0.23731	0.0090563		0.10186
PRSS22		0.23405	0.17105		0.20255		-0.14729	0.12811		-0.00959		0.0046674	0.0061402	-0.011123		-0.000105133		-0.092115	-0.12709		-0.109603		-0.038232	0.084351	0.067144	-0.028532		0.0211827
PQLC3		0.0082669	0.39667		0.202468		-0.175	0.1352		-0.0199		-0.0075636	0.080309	0.11099		0.0612451		0.2662	0.14856		0.20738		0.091804	0.17117	0.084978	0.053743		0.100424
ITGA6		0.37231	0.032333		0.202321		0.022717	0.097142		0.0599295		-0.0074292	-0.052216	-0.00065786		-0.020101		0.17115	0.25058		0.210865		-0.10855	-0.11812	-0.11201	0.0014809		-0.0842998
HIRIP3		0.29636	0.10813		0.202245		-0.043284	-0.090756		-0.06702		-0.011686	-0.063658	-0.064131		-0.0464917		-0.1372	-0.088061		-0.11263		-0.16945	-0.23262	-0.19812	-0.083549		-0.170935
PTPRN2		0.093999	0.3103		0.20215		0.074168	0.26715		0.170659		0.12776	-0.14898	0.020695		-0.000175		0.048422	0.12516		0.086791		0.0063393	-0.010836	0.038437	0.068665		0.0256513
PTPRT		0.17154	0.23272		0.20213		0.19047	0.069727		0.130099		0.013525	-0.10423	0.2224		0.0438983		0.70587	0.55266		0.629265		0.10276	0.036449	-0.015223	0.020386		0.036093
LCE3D		0.081388	0.32255		0.201969		0.1649	-0.15287		0.006015		-0.12492	-0.022263	-0.02436		-0.057181		0.083477	-0.16515		-0.0408365		0.060072	0.18738	0.09476	0.16325		0.126366
EPHB6		0.29154	0.11223		0.201885		0.22008	0.070224		0.145152		0.064913	0.062242	0.037157		0.0547707		0.048917	0.1238		0.0863585		0.06504	-0.16141	-0.097199	-0.1797		-0.0933172
SLC12A2		0.34862	0.054159		0.201389		0.017382	0.25845		0.137916		-0.10867	0.13639	-0.008225		0.00649833		0.027995	-0.041505		-0.006755		0.052557	-0.010174	0.19989	0.17957		0.105461
AP4M1		0.19574	0.20695		0.201345		1.0152	0.60022		0.80771		0.17982	0.20513	0.23047		0.20514		0.19545	0.54482		0.370135		1.2284	-0.33889	0.1229	-0.019695		0.248179
TCIRG1		-0.27268	0.67524		0.20128		0.35816	-0.1063		0.12593		0.082474	-0.019536	-0.13769		-0.0249173		-0.00064313	-0.10805		-0.0543466		0.090475	-0.063051	-0.12784	0.13859		0.0095435
NTHL1		0.1446	0.25779		0.201195		0.30851	-0.060845		0.123832		-0.043317	-0.0522	-0.23326		-0.109592		0.16678	-0.050923		0.0579285		0.1301	0.068735	-0.041702	-0.048357		0.027194
REEP1		0.27301	0.12914		0.201075		-0.17745	0.07056		-0.053445		0.053397	0.12363	0.1414		0.106142		0.26795	0.23668		0.252315		0.07578	-0.007222	-0.074179	-0.062278		-0.0169748
RRP7A		0.29833	0.10374		0.201035		0.040381	-0.029097		0.005642		-0.00070444	0.10792	-0.094752		0.00415452		-0.15017	-0.12251		-0.13634		0.077936	-0.056619	-0.070877	-0.074152		-0.030928
ITCH		0.094543	0.30736		0.200952		0.20562	0.18801		0.196815		0.0076424	0.18713	0.077389		0.0907205		0.32223	0.49185		0.40704		0.27691	0.35532	0.15634	0.3059		0.273618
NEURL2		0.16862	0.23304		0.20083		0.0074148	0.23224		0.119827		-0.021092	0.071323	-0.0049958		0.0150784		0.48426	0.60257		0.543415		0.19561	0.21712	0.062339	0.0064159		0.120371
RCCD1		0.13455	0.26703		0.20079		-0.051616	0.1386		0.043492		0.16938	-0.18887	-0.054396		-0.0246287		0.10887	-0.018897		0.0449865		0.099312	0.056404	0.17648	-0.012512		0.079921
GNA12		0.20462	0.19684		0.20073		0.034719	0.20414		0.119429		0.14259	0.065833	0.070956		0.0931263		0.025393	0.11978		0.0725865		0.11671	0.079937	0.21245	0.19106		0.150039
LMO1		0.18364	0.21767		0.200655		-0.0035177	0.074436		0.0354592		0.093908	0.059155	0.075306		0.076123		0.071792	-0.03119		0.020301		0.057545	-0.041662	-0.11513	-0.073351		-0.0431495
DUSP18		0.13321	0.26804		0.200625		0.050709	0.073767		0.062238		-0.004839	-0.01997	-0.10065		-0.0418197		-0.018602	0.069132		0.025265		-0.030643	-0.054162	0.062497	-0.13552		-0.039457
OR51Q1		0.044943	0.35627		0.200606		-0.068286	-0.038816		-0.053551		-0.012513	0.01099	0.17998		0.0594857		0.033707	-0.020857		0.006425		0.09855	0.099837	0.0067796	0.020263		0.0563574
GPBAR1		0.31436	0.086631		0.200495		0.18137	0.020495		0.100933		0.025426	-0.22947	0.13808		-0.021988		-0.07143	0.27419		0.10138		0.075177	-0.0098463	-0.15441	-0.055575		-0.0361636
FIBIN		0.051394	0.3495		0.200447		0.13467	-0.046306		0.044182		0.087224	-0.041308	0.080794		0.0422367		0.031451	0.21643		0.123941		0.019667	-0.12883	-0.11546	-0.093028		-0.0794128
HOXA7		0.31322	0.087553		0.200386		-0.065877	0.14347		0.0387965		-0.0067847	0.080146	-0.12401		-0.0168829		-0.2133	-0.089182		-0.151241		-0.092235	0.0033534	0.021969	-0.1073		-0.0435531
C2orf54		0.19367	0.20694		0.200305		-0.0090622	0.071508		0.0312229		0.10091	0.04654	0.11089		0.0861133		-0.055064	0.16979		0.057363		0.03872	0.25004	0.09065	-0.0092946		0.0925288
LHPP		0.24236	0.15795		0.200155		0.0055092	0.097856		0.0516826		0.034156	0.0016236	-0.0099994		0.0085934		0.092963	0.094987		0.093975		0.021302	0.13618	-0.031621	-0.045553		0.020077
TM4SF4		0.21483	0.18534		0.200085		0.092856	-0.074775		0.0090405		-0.057902	0.097317	-0.076283		-0.0122893		0.11436	0.011241		0.0628005		0.048836	0.15612	-0.00056831	-0.021159		0.0458072
HPX		0.38869	0.011283		0.199986		-0.042077	0.016748		-0.0126645		0.051279	-0.050257	-0.052043		-0.017007		-0.097321	0.11347		0.0080745		0.070675	-0.070806	0.012461	-0.043527		-0.00779925
MFSD2B		0.26093	0.13869		0.19981		-0.11025	0.032449		-0.0389005		0.04731	0.094589	0.032567		0.0581553		0.056156	0.0012294		0.0286927		0.1753	-0.14135	0.059843	0.0632		0.0392483
UCHL5		0.28129	0.11817		0.19973		-0.018843	0.022651		0.001904		0.055457	0.20596	-0.060955		0.0668207		-0.036758	-0.0067757		-0.0217669		-0.17729	-0.20212	-0.16509	0.073079		-0.117855
F8A3		0.25495	0.14449		0.19972		-0.48391	0.18624		-0.148835		0.26529	0.16693	0.11215		0.181457		-0.2482	-0.28628		-0.26724		0.046128	0.032828	0.04687	-0.17912		-0.0133235
GPR26		0.085947	0.31349		0.199718		0.054953	-0.034414		0.0102695		0.036555	-0.067399	0.15129		0.0401487		0.20181	0.1815		0.191655		-0.14195	-0.040804	0.059003	-0.022555		-0.0365765
BIRC6		0.25862	0.14055		0.199585		-0.61608	-0.36756		-0.49182		0.069315	0.089591	0.090465		0.0831237		-0.60284	-0.28873		-0.445785		0.088037	0.014845	-0.197	-0.10402		-0.0495345
VMP1		0.40823	-0.009092		0.199569		0.53864	0.70435		0.621495		0.19144	0.079219	0.19167		0.15411		1.1961	1.578		1.38705		0.86167	0.86873	0.89941	0.96419		0.8985
BRD9		0.2728	0.12616		0.19948		-0.15733	0.045713		-0.0558085		0.040785	0.11283	0.51495		0.222855		0.065369	0.11615		0.0907595		-0.16424	-0.0032097	0.056959	-0.051244		-0.0404337
MSANTD2		0.35464	0.043922		0.199281		-0.044234	0.13144		0.043603		-0.043089	0.21054	0.12255		0.096667		-0.093861	0.21212		0.0591295		0.21269	-0.12675	-0.053437	-0.060784		-0.00707025
NCKAP1		0.21382	0.18453		0.199175		-0.15344	-0.22445		-0.188945		-0.13172	-0.040429	0.1654		-0.00224967		0.15408	0.14321		0.148645		-0.13286	0.14686	0.031812	-0.22978		-0.045992
NHLRC4		0.05603	0.34225		0.19914		0.026992	-0.011298		0.007847		-0.0046349	0.10872	0.21853		0.107538		-0.061266	-0.12242		-0.091843		0.018757	0.072773	-0.037636	-0.038573		0.00383025
CHST13		0.11757	0.28066		0.199115		0.06947	0.016713		0.0430915		0.025933	0.037436	0.043911		0.03576		0.054395	-0.029338		0.0125285		-0.0026001	0.0898	0.010843	-0.088401		0.00241048
DFNB31		0.068826	0.3293		0.199063		0.18185	0.14775		0.1648		0.20759	-0.062354	0.1425		0.095912		0.030546	0.12295		0.076748		0.099089	0.01562	0.072433	0.05502		0.0605405
MXD3		-0.00086097	0.39886		0.199		-0.032854	-0.10966		-0.071257		0.010479	0.02695	0.1198		0.0524097		0.15476	0.22474		0.18975		0.057271	0.091411	0.026222	0.063736		0.05966
MFSD10		0.026425	0.37145		0.198937		0.10234	0.038461		0.0704005		-0.035535	0.10882	-0.0053298		0.0226517		0.058846	0.25935		0.159098		-0.0086352	0.25607	0.2274	0.038253		0.128272
FAM184A		0.1391	0.2583		0.1987		0.022436	-0.10978		-0.043672		0.12019	0.012964	-0.037409		0.031915		-0.092406	0.031358		-0.030524		0.092001	0.10835	0.11293	-0.08706		0.0565553
C1orf158		0.1039	0.29349		0.198695		-0.047062	0.10936		0.031149		-0.045282	-0.12036	-0.10447		-0.0900373		0.084196	0.16403		0.124113		-0.056865	0.042036	-0.057432	0.045782		-0.00661975
TH		0.089312	0.30806		0.198686		-0.21889	-0.027725		-0.123308		0.11939	-0.44199	-0.012204		-0.111601		0.094346	0.066644		0.080495		0.18784	-0.16727	0.17808	-0.10452		0.0235325
MAZ		0.077043	0.31996		0.198501		0.16804	0.1308		0.14942		-0.029411	0.032599	-0.047439		-0.0147503		0.12729	0.25043		0.18886		0.085945	-0.021542	0.080232	0.011152		0.0389467
HIST1H1A		0.15752	0.23928		0.1984		0.19896	0.17996		0.18946		-0.1199	-0.11738	0.057304		-0.059992		-0.049155	0.065628		0.0082365		0.051133	-0.24782	0.13001	-0.10123		-0.0419768
CIDEC		0.08571	0.31107		0.19839		0.01349	-0.25394		-0.120225		0.033728	0.052341	0.025754		0.0372743		0.2242	0.10323		0.163715		0.1824	0.22387	0.080215	0.26636		0.188211
ADGRF4		0.18694	0.2098		0.19837		0.04182	0.10751		0.074665		-0.097366	-0.030987	0.027946		-0.033469		0.1912	0.38943		0.290315		0.069757	0.18061	0.15055	0.025693		0.106652
PRPSAP1		0.30602	0.090648		0.198334		0.12954	0.21418		0.17186		0.042382	-0.13097	0.15227		0.0212273		0.13473	-0.0057443		0.0644928		-0.16564	0.072922	-0.10814	-0.1433		-0.0860395
ZBTB26		0.18653	0.21006		0.198295		0.070576	0.073857		0.0722165		0.072404	0.004039	0.05852		0.0449877		-0.054665	0.03288		-0.0108925		-0.018161	0.21489	0.054496	-0.002989		0.062059
TBC1D7		0.22906	0.16751		0.198285		0.07018	0.37083		0.220505		0.083017	0.18233	0.020916		0.095421		0.026159	0.019905		0.023032		0.25948	0.27932	0.27808	0.1849		0.250445
PLBD2		0.11664	0.27993		0.198285		0.17907	0.18458		0.181825		0.074718	-0.020838	0.015009		0.022963		0.17282	-0.011652		0.080584		0.11687	0.10241	-0.0088461	0.15904		0.0923685
CT47A6		-0.038587	0.43488		0.198147		-0.024386	0.018108		-0.003139		-0.034113	-0.04344	-0.18979		-0.0891143		-0.15078	0.04825		-0.051265		0.086607	0.22842	0.026807	0.023849		0.0914208
ANKRD13B		0.18619	0.20991		0.19805		0.025764	0.11663		0.071197		-0.17059	-0.079071	-0.040041		-0.0965673		-0.16982	0.057765		-0.0560275		0.12619	-0.11224	0.0049031	-0.024846		-0.00149823
LBP		0.20432	0.19177		0.198045		0.14947	0.20067		0.17507		-0.065128	-0.034881	-0.07489		-0.0582997		0.30296	0.33292		0.31794		0.16045	0.25889	0.19359	-0.17437		0.10964
SLC13A4		0.15675	0.23929		0.19802		0.062084	-0.12989		-0.033903		0.0044518	0.023906	-0.046769		-0.00613707		0.010373	0.0091447		0.00975885		0.10163	0.059543	-0.020697	0.021145		0.0404053
CAMKK1		0.11051	0.28545		0.19798		0.18206	0.23855		0.210305		-0.085305	0.10091	-0.01498		0.000208333		0.19559	-0.0082817		0.0936542		-0.031929	-0.064381	-0.0024898	-0.08055		-0.0448375
ATF3		0.30322	0.09264		0.19793		-0.046294	-0.13308		-0.089687		0.0095628	-0.014147	0.054971		0.0167956		0.05847	0.17579		0.11713		0.094861	0.27948	0.13082	-0.034543		0.117654
NPY		0.13727	0.25858		0.197925		0.090702	0.050753		0.0707275		0.09686	0.077161	0.036444		0.070155		0.090548	-0.054974		0.017787		0.013804	0.079513	-0.010324	-0.037209		0.011446
MPLKIP		0.28354	0.11219		0.197865		0.052165	0.0044317		0.0282983		0.12576	0.066223	0.016905		0.0696293		0.12047	0.17975		0.15011		0.14805	0.24997	-0.11954	-0.03033		0.0620375
PHKA2		0.29855	0.097034		0.197792		0.015483	0.055193		0.035338		-0.13123	-0.053014	-0.082139		-0.0887943		0.25063	0.1297		0.190165		-0.08423	0.22795	0.086134	-0.011812		0.0545105
FOXA1		0.13479	0.26064		0.197715		-0.013697	-0.058738		-0.0362175		0.11686	0.0073105	-0.10032		0.00795017		0.13587	0.12388		0.129875		0.035735	0.1522	0.13113	0.28593		0.151249
SALL2		0.098729	0.2962		0.197465		0.0023949	-0.073955		-0.0357801		0.058132	-0.032716	0.1218		0.049072		-0.2624	-0.1434		-0.2029		0.11272	0.19711	0.18319	0.25308		0.186525
TAPBP		0.027004	0.3679		0.197452		-0.00083827	0.045954		0.0225579		-0.025562	-0.043554	0.079038		0.00330733		0.04853	-0.0911		-0.021285		0.0062301	-0.13682	-0.066203	-0.061907		-0.064675
AGRN		-0.0063419	0.40098		0.197319		0.1101	0.025401		0.0677505		-0.030062	-0.058974	-0.049437		-0.0461577		-0.015348	-0.042424		-0.028886		0.037851	0.2412	0.11275	0.084424		0.119056
CDH5		0.22419	0.17038		0.197285		0.036197	0.10024		0.0682185		0.046845	-0.064093	0.13136		0.0380373		0.1688	-0.033547		0.0676265		0.028397	0.18958	0.031037	0.064013		0.0782567
MPPE1		0.1963	0.19817		0.197235		0.048139	-0.024999		0.01157		0.10319	0.077224	0.034783		0.0717323		-0.047328	-0.091354		-0.069341		-0.0050529	0.527	0.0043222	0.044846		0.142779
SNAPIN		0.11157	0.28266		0.197115		0.32102	0.26073		0.290875		-0.0060507	0.31727	0.3012		0.20414		0.78698	1.3226		1.05479		0.48193	0.65231	0.44886	0.45132		0.508605
SSPN		0.20902	0.18503		0.197025		0.040389	-0.11175		-0.0356805		0.11705	0.13311	0.070336		0.106832		-0.078265	0.3152		0.118467		-0.071225	0.11234	-0.023997	-0.016734		9.6e-05
SPRN		0.055649	0.33792		0.196785		0.020288	0.017888		0.019088		0.038389	0.05017	0.05322		0.0472597		0.086514	0.14591		0.116212		-0.021137	0.071834	-0.039958	-0.028726		-0.00449675
TRPC3		0.04917	0.34437		0.19677		0.030755	0.11476		0.0727575		-0.1353	0.088014	-0.023617		-0.0236343		0.14947	0.12366		0.136565		0.055722	0.095106	0.039941	-0.029899		0.0402175
AADACL4		0.26369	0.12975		0.19672		0.16927	0.03478		0.102025		0.010053	-0.060548	-0.13193		-0.0608083		0.010963	0.077705		0.044334		0.26189	-0.16	-0.0080847	-0.032705		0.0152751
CRISPLD2		0.15271	0.24041		0.19656		0.15905	0.24256		0.200805		-0.017806	-0.065751	0.26555		0.0606643		0.24929	-0.053545		0.0978725		0.12947	0.03068	-0.04254	0.072543		0.0475383
GFAP		0.25632	0.13634		0.19633		0.13041	0.054213		0.0923115		-0.066536	-0.10048	-0.11627		-0.0944287		-0.13708	-0.065998		-0.101539		-0.0059031	0.036968	0.039425	0.038954		0.027361
MTMR3		0.18996	0.20249		0.196225		-0.044475	-0.016823		-0.030649		0.097863	-0.16872	-0.19341		-0.088089		0.25486	0.086971		0.170915		-0.097423	0.0084073	0.057351	-0.20508		-0.0591862
ARL4C		0.29635	0.096086		0.196218		0.023998	0.0011028		0.0125504		0.14144	-0.044239	0.12426		0.0738203		0.15685	0.15803		0.15744		-0.084072	0.057409	0.14994	0.11754		0.0602043
GPR146		0.23933	0.15306		0.196195		0.23468	-0.013057		0.110812		0.097704	0.0025625	-0.15253		-0.0174212		0.29727	0.61186		0.454565		0.18371	0.11419	0.1275	0.094682		0.130021
CARTPT		0.19614	0.19617		0.196155		0.27352	0.12651		0.200015		-0.012747	-0.02691	-0.11206		-0.0505723		0.12789	-0.049263		0.0393135		0.15596	-0.028449	-0.038494	-0.11715		-0.00703325
COBL		0.14229	0.24999		0.19614		0.18425	0.037001		0.110626		-0.050323	0.0060925	0.11574		0.0238365		0.053337	0.023755		0.038546		0.089464	0.16269	0.060242	0.078128		0.097631
YWHAZ		0.14373	0.24833		0.19603		0.044714	0.18758		0.116147		0.13375	0.14978	0.097154		0.126895		0.14924	0.31009		0.229665		0.014017	-0.10113	0.021266	-0.050885		-0.029183
NWD1		0.16606	0.2256		0.19583		0.023141	0.028902		0.0260215		-0.019896	0.050893	-0.088778		-0.0192603		0.035357	0.37206		0.203709		-0.08761	-0.054951	0.034551	-0.12876		-0.0591925
C1orf210		0.27598	0.11555		0.195765		0.096272	0.10902		0.102646		0.013881	0.077358	0.12552		0.072253		0.1044	0.0065167		0.0554584		0.089682	-0.10369	-0.041353	0.14755		0.0230472
COL27A1		0.19839	0.19267		0.19553		0.15953	0.063072		0.111301		0.020916	0.093885	0.10111		0.0719703		-0.22558	-0.43638		-0.33098		0.1602	0.24251	-0.19883	-0.10041		0.0258675
OR10S1		0.22115	0.16967		0.19541		-0.039638	-0.058577		-0.0491075		0.16405	0.11807	0.016319		0.0994797		0.25854	0.032868		0.145704		0.051988	0.1955	-0.013553	-0.044941		0.0472485
TCF7L1		0.050251	0.34052		0.195385		0.048169	-0.089375		-0.020603		-0.073665	0.10824	0.13091		0.0551617		-0.011141	0.014923		0.001891		-0.088623	0.1619	-0.034186	0.010314		0.0123512
CHMP1A		0.2685	0.12194		0.19522		0.26456	0.22365		0.244105		0.039998	0.12521	0.20614		0.123783		0.073631	0.26103		0.16733		0.18288	0.37717	0.32602	0.24511		0.282795
RNMTL1		0.17041	0.21999		0.1952		-0.24128	-0.37937		-0.310325		0.0094382	-0.077908	-0.18418		-0.0842166		-0.20784	-0.31457		-0.261205		-0.14145	-0.27234	-0.36298	-0.033748		-0.202629
MRPS18A		0.3601	0.030128		0.195114		-0.15535	-0.40269		-0.27902		-0.061487	-0.28145	-0.17887		-0.173936		-0.88583	-0.52758		-0.706705		-0.27559	-0.34886	-0.1353	-0.027405		-0.196789
MIB2		0.23446	0.15558		0.19502		-0.065308	0.20239		0.068541		0.070395	-0.035453	0.19369		0.0762107		-0.11571	-0.014978		-0.065344		0.10275	0.056985	0.097593	-0.16066		0.024167
ZCCHC11		0.20962	0.18027		0.194945		-0.065726	-0.052697		-0.0592115		0.042735	-0.00011016	-0.0072673		0.0117858		0.16448	0.14414		0.15431		0.13105	-0.23196	-0.13847	-0.091055		-0.0826088
TRIB2		0.13121	0.25865		0.19493		-0.24057	0.15895		-0.04081		0.14776	-0.16296	0.15911		0.04797		0.48987	0.26523		0.37755		-0.16236	-0.038179	-0.12158	0.0038164		-0.0795756
ZBED1		0.28078	0.10872		0.19475		0.022936	0.0021015		0.0125188		0.22473	-0.22056	-0.12306		-0.03963		-0.24062	-0.065064		-0.152842		0.09988	-0.088692	-0.07347	0.099459		0.00929425
WWTR1		0.11528	0.27411		0.194695		0.12227	0.035748		0.079009		0.050919	-0.0047709	-0.14529		-0.0330473		-0.036352	0.0089773		-0.0136874		0.11633	-0.042067	-0.067625	-0.026864		-0.0050565
SYT15		0.26292	0.1264		0.19466		-0.033795	-0.18009		-0.106942		0.10308	0.033874	-0.066724		0.02341		-0.093211	-0.1346		-0.113905		0.27018	-0.0019535	0.1366	0.31157		0.179099
CCDC28A		0.27628	0.11265		0.194465		0.015992	0.067956		0.041974		0.029474	0.11167	0.1007		0.0806147		-0.01629	-0.18		-0.098145		0.003137	0.063162	-0.025753	0.017278		0.014456
KRTAP9-9		0.13079	0.25789		0.19434		0.18205	0.018665		0.100357		0.05286	-0.12632	0.065719		-0.00258033		0.2104	-0.091177		0.0596115		-0.0024041	0.051622	-0.024233	-0.055458		-0.00761827
AICDA		0.27116	0.11747		0.194315		-0.051529	-0.058755		-0.055142		0.037223	-0.07197	0.14304		0.0360977		-0.023184	-0.040397		-0.0317905		-0.010832	-0.093864	-0.078613	-0.07148		-0.0636972
TTLL12		0.30147	0.087137		0.194304		-0.089717	-0.17586		-0.132789		-0.075742	0.052274	-0.015544		-0.013004		-0.0039275	0.028731		0.0124017		0.077519	0.13786	-0.094265	-0.097597		0.00587925
MRFAP1		0.11586	0.27265		0.194255		-0.011166	0.18654		0.087687		0.048151	0.048604	-0.026416		0.0234463		0.34885	0.17792		0.263385		0.082348	0.55119	0.11796	0.26277		0.253567
CCM2L		0.40431	-0.015827		0.194242		0.024189	0.41213		0.21816		-0.046642	0.23364	0.046382		0.0777933		0.16373	0.294		0.228865		0.19318	0.10949	0.13903	0.11099		0.138173
KLHDC4		0.1099	0.27852		0.19421		0.10242	0.011966		0.057193		0.097166	-0.071945	0.055201		0.0268073		0.077322	-0.048043		0.0146395		-0.1317	0.053877	0.10677	-0.022975		0.001493
CFB		0.23244	0.15592		0.19418		-0.064112	-0.17265		-0.118381		-0.028125	-0.023505	-0.23107		-0.0942333		0.23475	0.13717		0.18596		-0.055086	-0.041121	-0.046022	-0.074915		-0.054286
CAPNS1		0.061261	0.32709		0.194176		-0.029303	-0.062242		-0.0457725		0.0053722	-0.042144	0.006334		-0.0101459		-0.037473	0.04115		0.0018385		-0.062703	0.092251	0.06603	0.029692		0.0313175
CD300E		0.26369	0.12418		0.193935		-0.0022439	-0.076462		-0.0393529		-0.0092144	0.043485	0.13522		0.0564969		-0.17482	-0.34802		-0.26142		-0.044373	-0.021255	0.094983	0.027506		0.0142152
C1QTNF3		0.058914	0.32882		0.193867		-0.10539	-0.081254		-0.093322		0.049466	-0.036462	0.16025		0.0577513		0.076295	-0.044349		0.015973		-0.031108	0.019683	0.044724	-0.034859		-0.00039
TMEM170B		0.097944	0.28969		0.193817		-0.17876	-0.033494		-0.106127		0.027597	0.055118	-0.034689		0.0160087		0.090742	0.038102		0.064422		-0.18638	0.044053	-0.029957	0.071077		-0.0253017
B3GALNT1		0.22974	0.15764		0.19369		-0.13798	-0.2091		-0.17354		0.17338	-0.020629	-0.19389		-0.013713		0.27069	0.28148		0.276085		0.0040632	-0.067728	0.046478	-0.068099		-0.0213214
TET3		0.12808	0.25919		0.193635		-0.036669	0.089259		0.026295		0.099307	0.019811	-0.033318		0.0286		0.018751	0.15569		0.0872205		-0.01094	0.25995	-0.22913	0.00085865		0.00518466
EPHA4		0.19367	0.19355		0.19361		-0.21184	-0.11514		-0.16349		0.045901	0.073308	-0.13454		-0.00511033		0.14859	0.1013		0.124945		-0.079909	0.0037202	-0.034729	-0.12156		-0.0581195
TGFBR3		0.20908	0.17806		0.19357		-0.052871	0.039519		-0.006676		0.14683	0.070248	0.022957		0.0800117		0.10213	-0.042142		0.029994		-0.030658	0.063106	-0.06719	-0.08838		-0.0307805
HSPB1		0.36798	0.019096		0.193538		0.2269	-0.13295		0.046975		0.3098	-0.002446	-0.097778		0.0698587		-0.068741	0.11874		0.0249995		-0.079276	0.05088	0.11502	0.035148		0.030443
P3H4		0.21744	0.16962		0.19353		-0.020254	-0.20451		-0.112382		0.048184	-0.19082	-0.09069		-0.0777753		-0.41223	-0.2249		-0.318565		0.13267	0.14256	-0.16122	-0.11284		0.0002925
SUN5		0.013586	0.37335		0.193468		0.37262	0.2552		0.31391		0.0017161	0.11742	0.26019		0.126442		0.31272	0.4174		0.36506		0.030254	0.29857	0.18399	0.13977		0.163146
TMEM179		0.16508	0.22176		0.19342		0.016193	0.0011026		0.0086478		-0.013341	0.12551	-0.00062122		0.0371826		0.054221	-0.057849		-0.001814		-0.062278	-0.01521	0.12757	-0.046869		0.00080325
SIMC1		0.20603	0.18078		0.193405		0.096095	0.038735		0.067415		0.10219	0.13956	0.22875		0.156833		0.0025619	-0.0067918		-0.00211495		0.0029314	-0.056897	0.046078	-0.077099		-0.0212466
DCAF15		0.14474	0.24175		0.193245		0.082632	0.075204		0.078918		-0.12218	-0.033496	0.02892		-0.042252		-0.33989	-0.46219		-0.40104		0.30728	0.3946	0.27074	0.16751		0.285033
NBEAL2		0.075681	0.31066		0.19317		-0.058333	-0.11739		-0.0878615		0.1621	0.25484	0.10153		0.172823		0.42884	0.49319		0.461015		0.10923	0.26744	0.067281	0.065829		0.127445
TRIM41		0.20581	0.18052		0.193165		0.065325	0.028451		0.046888		0.05591	0.082671	0.21111		0.116564		-0.12254	0.048801		-0.0368695		0.21849	-0.069623	0.08628	-0.060466		0.0436702
KCNJ11		0.12795	0.258		0.192975		-0.063709	0.089248		0.0127695		0.089442	-0.18366	-0.099847		-0.0646883		-0.10789	-0.039292		-0.073591		0.057798	-0.055676	-0.041465	-0.066882		-0.0265562
MAP4		0.24229	0.14328		0.192785		-0.0061159	0.03987		0.0168771		0.10786	-0.019918	0.22852		0.105487		-0.15278	0.25922		0.05322		0.00037685	0.019798	0.002753	0.029636		0.013141
ZNF318		0.16237	0.22319		0.19278		0.18186	0.011865		0.0968625		0.13611	0.016288	0.21596		0.122786		0.21269	0.35764		0.285165		0.29142	0.097651	0.0084362	0.079984		0.119373
PDILT		0.23827	0.14727		0.19277		-0.049392	0.10746		0.029034		-0.026142	-0.030719	0.1119		0.0183463		0.036859	0.11623		0.0765445		-0.12867	-0.19049	-0.15887	0.049992		-0.10701
CDC25C		0.1497	0.2357		0.1927		0.18913	0.056457		0.122793		-0.013752	0.15104	-0.0094235		0.0426215		-0.14727	-0.095748		-0.121509		-0.022054	0.054144	0.0094137	-0.05372		-0.00305408
OR2B11		0.09951	0.28562		0.192565		-0.00016421	0.059936		0.0298859		0.02282	-0.098506	0.07778		0.000698		0.041603	0.095579		0.068591		0.090369	-0.041087	0.011665	-0.014074		0.0117183
KIAA0895		0.28288	0.10211		0.192495		0.11774	0.095834		0.106787		0.033049	-0.094	0.14765		0.0288997		0.22647	0.14056		0.183515		0.07014	-0.017405	0.044759	0.05705		0.038636
RNASE6		0.091339	0.29358		0.19246		0.17589	0.080042		0.127966		0.07884	0.028838	0.06326		0.0569793		-0.13346	-0.060848		-0.097154		0.25438	-0.040289	0.097132	0.042856		0.0885198
CYB561A3		0.21295	0.17186		0.192405		-0.050916	0.036203		-0.0073565		0.062582	-0.12208	-0.044371		-0.034623		-0.037479	0.17391		0.0682155		-0.18282	0.046477	0.015003	0.1301		0.00219
OR1B1		0.10358	0.28097		0.192275		0.098495	-0.055314		0.0215905		0.049031	0.063088	0.083802		0.065307		0.083234	0.2164		0.149817		-0.067559	-0.077053	0.084837	0.12522		0.0163613
ASPH		0.073524	0.3107		0.192112		-0.039541	-0.054777		-0.047159		0.15445	-0.04176	0.037879		0.0501897		0.10861	0.16946		0.139035		-0.06011	0.041903	0.047902	-0.040318		-0.00265575
CRACR2B		0.21643	0.16757		0.192		-0.073274	0.043106		-0.015084		0.15184	0.033627	0.15713		0.114199		0.062502	0.074044		0.068273		0.017065	-0.22084	-0.013977	-0.19683		-0.103646
TRIP10		0.2104	0.17358		0.19199		0.015766	0.082942		0.049354		0.21982	0.10199	0.11226		0.14469		0.40639	0.39043		0.39841		0.030037	0.19238	0.14228	0.036385		0.10027
MYLK		0.18116	0.2027		0.19193		0.021253	0.052263		0.036758		0.040047	0.093241	0.042076		0.0584547		-0.081109	-0.12839		-0.104749		-0.13013	-0.018027	-0.052151	0.10645		-0.0234645
CKMT1A		0.10771	0.276		0.191855		-0.0033863	-0.081546		-0.0424661		0.063125	0.0032527	-0.042156		0.0080739		-0.040272	-0.33327		-0.186771		0.035816	0.16328	0.10589	0.11238		0.104341
TSC22D1		0.13588	0.24751		0.191695		0.090426	0.024103		0.0572645		0.18534	-0.069648	0.11843		0.0780407		0.27926	0.24512		0.26219		-0.053242	0.15008	0.1834	0.17669		0.114232
JPH4		0.17656	0.20673		0.191645		-0.046367	-0.07724		-0.0618035		0.0093671	0.011241	-0.034448		-0.0046133		0.22112	0.086065		0.153593		0.1229	0.21339	0.091661	-0.0029901		0.10624
EEF1D		0.1573	0.2257		0.1915		-0.0016961	0.10922		0.0537619		0.18321	0.0094541	-0.067116		0.0418494		0.042977	0.063358		0.0531675		-0.058344	0.014354	0.055711	0.031615		0.010834
CCL18		0.092939	0.28934		0.191139		0.014542	0.081776		0.048159		-0.012647	-0.050975	-0.12951		-0.0643773		-0.071409	-0.22019		-0.145799		-0.061611	0.13463	-0.14145	0.052987		-0.003861
PRKCD		0.15576	0.22631		0.191035		0.052715	0.021765		0.03724		0.10526	-0.07471	-0.12673		-0.03206		-0.25363	0.03255		-0.11054		0.08846	-0.070418	0.060139	0.14288		0.0552653
GPR6		0.13413	0.24794		0.191035		0.0043172	-0.099127		-0.0474049		0.16229	0.10072	0.028507		0.0971723		-0.085858	-0.10881		-0.097334		-0.03522	-0.034709	0.0046864	0.13707		0.0179569
TGFBR1		0.075969	0.30585		0.19091		0.092036	0.18148		0.136758		0.13254	0.12946	-0.078524		0.0611587		0.24491	0.1751		0.210005		0.23149	0.3053	0.13647	0.099731		0.193248
MYLK2		0.040421	0.34138		0.190901		0.15009	0.24932		0.199705		-0.05735	0.11211	0.013805		0.022855		0.38072	0.32544		0.35308		0.27954	0.5046	0.31737	0.2189		0.330103
DBF4		0.23954	0.14212		0.19083		0.11472	0.010211		0.0624655		-0.14294	0.023276	0.095157		-0.008169		-0.20722	-0.12514		-0.16618		0.12734	0.15083	0.09367	0.49119		0.215758
HSD17B8		0.14246	0.23915		0.190805		0.013464	0.040947		0.0272055		0.055691	0.097562	0.15443		0.102561		0.13738	-0.069037		0.0341715		0.063434	0.20892	0.0097375	-0.0036417		0.0696124
ADAR		0.21211	0.16949		0.1908		0.046635	-0.031237		0.007699		-0.07879	-0.084372	0.069727		-0.031145		-0.26921	-0.0070052		-0.138108		0.13573	0.059594	-0.012439	0.065675		0.06214
SPTY2D1		0.15597	0.22534		0.190655		0.057206	-0.068138		-0.005466		-0.16324	-0.10527	0.15032		-0.0393967		-0.084543	-0.048168		-0.0663555		0.21172	0.17983	0.12573	-0.0078021		0.127369
FGF14		0.20333	0.17791		0.19062		0.14429	-0.019746		0.062272		0.025578	0.22075	0.14652		0.130949		0.16372	-0.069768		0.046976		0.033997	0.052624	-0.0087441	-0.048197		0.00741998
KLHL18		0.10031	0.28088		0.190595		-0.0085713	0.070283		0.0308558		0.074122	0.13937	0.066053		0.0931817		-0.14098	0.19115		0.025085		-0.028404	0.23569	0.13388	0.0055903		0.0866891
LAPTM4B		0.15245	0.22845		0.19045		-0.11171	-0.14809		-0.1299		0.059873	-0.02213	-0.036143		0.000533333		0.027613	-0.003665		0.011974		-0.070253	-0.23255	0.063264	-0.098652		-0.0845478
PTGES		0.38248	-0.0018949		0.190293		0.042488	0.19458		0.118534		0.086887	0.034424	0.11582		0.0790437		0.014737	-0.035095		-0.010179		-0.084341	-0.046553	-0.0010684	-0.020185		-0.0380369
TP53I11		0.1432	0.23738		0.19029		-0.19187	0.0035102		-0.0941799		0.059997	-0.12643	-0.045066		-0.0371663		0.073151	0.00062045		0.0368857		-0.0013214	0.080899	0.064095	0.011218		0.0387226
SPEN		0.061236	0.31918		0.190208		0.30944	0.18184		0.24564		0.10378	0.085697	0.090726		0.093401		0.52008	0.58972		0.5549		0.14031	0.22093	0.16891	0.082105		0.153064
SLPI		0.017673	0.36258		0.190127		0.077711	0.23287		0.15529		-0.16369	0.21063	0.078779		0.0419063		0.056891	0.15863		0.10776		0.038447	0.04283	-0.005359	0.047077		0.0307487
ACRV1		0.21935	0.1605		0.189925		0.065743	0.047883		0.056813		-0.1624	-0.15409	0.0018683		-0.104874		0.022195	0.054425		0.03831		-0.087156	0.0458	0.099367	0.099149		0.03929
IFNA8		0.24577	0.13408		0.189925		0.067232	0.18658		0.126906		-0.011084	0.12093	-0.0075556		0.0340968		0.11395	0.22241		0.16818		-0.11077	0.039572	0.13144	-0.0091914		0.0127627
MRPS24		0.18811	0.19154		0.189825		-0.14322	-0.12207		-0.132645		-0.11756	-0.15545	-0.23931		-0.170773		-0.22352	-0.53198		-0.37775		-0.085784	-0.17029	-0.17861	-0.10201		-0.134174
TTC12		0.06171	0.31786		0.189785		-0.054817	-0.029397		-0.042107		0.051688	0.026467	0.14096		0.0730383		0.16138	0.067854		0.114617		-0.058074	0.21012	-0.00363	0.0015511		0.0374918
FRMD3		0.26457	0.11471		0.18964		-0.076803	0.14129		0.0322435		-0.064879	0.12491	0.20179		0.0872737		-0.11786	0.1097		-0.00408		-0.19035	-0.081345	0.053954	-0.0027484		-0.0551224
FBXO34		0.22286	0.15622		0.18954		-0.030782	0.022822		-0.00398		0.039476	-0.0048637	0.12563		0.0534141		0.0024918	-0.074805		-0.0361566		-0.097565	0.094392	-0.13625	-0.15612		-0.0738858
GADD45G		0.09955	0.27922		0.189385		-0.025841	0.11048		0.0423195		0.1782	-0.0023936	0.002083		0.0592965		-0.086193	-0.12543		-0.105812		-0.060196	0.031543	0.11082	-0.018603		0.015891
CXCR2		0.27291	0.10574		0.189325		-0.15898	-0.067583		-0.113282		0.088177	-0.033984	0.061156		0.0384497		0.16492	0.26406		0.21449		-0.18542	-0.005923	0.053024	-0.10417		-0.0606223
FRMD4B		0.44391	-0.065485		0.189213		0.064146	-0.022245		0.0209505		0.18373	0.060437	-0.0049573		0.0797366		0.096022	0.075428		0.085725		-0.095297	0.075472	0.017021	-0.0018253		-0.00115733
MCHR1		0.09835	0.27995		0.18915		-0.013797	-0.15615		-0.0849735		0.021543	-0.0078107	0.11371		0.0424808		0.038505	-0.015418		0.0115435		0.18192	-0.0040555	0.15116	0.094248		0.105818
BFSP2		0.23697	0.14124		0.189105		0.01782	0.10395		0.060885		-0.096282	0.052058	0.03834		-0.00196133		0.074056	-0.099701		-0.0128225		0.083259	0.071079	-0.080907	-0.052886		0.00513625
SLC9A8		0.42906	-0.051705		0.188677		-0.040171	0.10504		0.0324345		0.12465	0.11676	0.17171		0.137707		0.19317	0.11513		0.15415		0.020734	-0.054309	-0.0074427	-0.069587		-0.0276512
KIAA0556		0.1826	0.19456		0.18858		-0.13723	-0.027457		-0.0823435		0.032757	0.057691	-0.22297		-0.044174		-0.090122	-0.15818		-0.124151		-0.24401	-0.19979	-0.18713	-0.19838		-0.207327
SIGLEC15		0.11789	0.25916		0.188525		-0.10052	-0.12625		-0.113385		0.033439	0.0046932	-0.25793		-0.0732659		-0.15752	-0.11922		-0.13837		-0.16114	0.139	-0.11528	0.20643		0.0172525
KRTAP5-6		0.19473	0.18225		0.18849		-0.085109	-0.087681		-0.086395		-0.013662	-0.069111	-0.015591		-0.032788		-0.28846	-0.11624		-0.20235		0.093409	-0.168	0.020591	0.038825		-0.00379375
C11orf53		0.0058604	0.37086		0.18836		-0.099009	-0.06537		-0.0821895		0.21903	-0.10514	-0.083991		0.00996633		-0.050143	0.033261		-0.008441		0.043566	0.24668	0.076265	-0.15909		0.0518553
SEC11C		0.16418	0.21243		0.188305		0.085133	-0.062964		0.0110845		-0.016114	-0.061317	0.086727		0.00309867		0.0022138	0.11942		0.0608169		0.06753	0.26301	0.029715	0.14033		0.125146
PRM3		0.11578	0.2608		0.18829		-0.069654	-0.036666		-0.05316		0.090054	-0.0053584	0.23712		0.107272		0.11144	0.13619		0.123815		-0.031243	-0.0039208	0.0013691	-0.089654		-0.0308622
TMX4		0.12225	0.25419		0.18822		-0.0097273	0.098422		0.0443474		-0.025713	-0.028539	-0.029814		-0.028022		0.044529	0.18492		0.114725		0.099297	0.18798	-0.069597	0.1047		0.080595
ROBO4		0.043736	0.33255		0.188143		0.10135	0.012795		0.0570725		0.00077553	-0.0054828	-0.17282		-0.0591758		-0.12779	0.14562		0.008915		-0.14566	-0.14927	0.17786	-0.086142		-0.050803
RHPN2		0.21006	0.16622		0.18814		-0.14416	-0.086832		-0.115496		-0.014721	-0.098952	-0.22195		-0.111874		-0.029619	-0.20518		-0.1174		0.18895	0.091503	0.0066687	0.040432		0.0818884
MSMB		0.30918	0.067099		0.18814		0.0099835	0.0098514		0.00991745		0.11878	0.009448	0.025068		0.0510987		-0.064012	0.20676		0.071374		-0.027935	-0.017155	-0.032727	0.12306		0.0113108
KLK10		0.11374	0.26248		0.18811		0.065104	0.092773		0.0789385		0.030527	-0.041221	0.20253		0.0639453		0.32215	0.40665		0.3644		-0.15141	-0.033528	-0.031435	0.048553		-0.041955
ASXL1		0.059808	0.31638		0.188094		0.21464	0.23072		0.22268		0.1127	0.10332	0.18729		0.134437		0.23713	0.28757		0.26235		0.32879	0.37641	0.28559	0.12244		0.278308
NPHS1		0.1449	0.23127		0.188085		-0.0037432	0.010844		0.0035504		-0.034299	-0.03139	-0.016084		-0.0272577		0.087223	0.32972		0.208472		0.065029	-0.0075979	-0.031655	0.0050703		0.0077116
TTC29		0.31822	0.057923		0.188072		0.01775	0.10864		0.063195		0.010007	0.15447	0.12049		0.094989		0.18963	0.139		0.164315		0.061485	0.11723	-0.089722	0.16608		0.0637682
TSPAN9		0.13491	0.24093		0.18792		-0.084891	0.045944		-0.0194735		-0.071538	-0.16081	-0.12863		-0.120326		0.021835	0.19607		0.108952		0.093952	-0.051606	-0.081128	-0.09816		-0.0342355
PRDM2		0.34222	0.033493		0.187857		-0.13156	-0.11804		-0.1248		0.042308	0.0085326	0.25037		0.100404		0.18105	0.11197		0.14651		-0.0068775	-0.029719	-0.106	-0.020547		-0.0407859
WT1		0.12126	0.2544		0.18783		-0.15745	-0.19184		-0.174645		-0.069037	-0.016923	0.11722		0.01042		0.044489	-0.013189		0.01565		0.074144	-0.20505	0.12612	0.013227		0.00211025
LRRC2		0.30253	0.073061		0.187796		-0.018916	0.10261		0.041847		-0.08545	-0.038844	-0.079315		-0.0678697		0.10288	0.19071		0.146795		-0.051253	-0.019378	-0.035699	0.11932		0.0032475
MAF1		0.24433	0.13118		0.187755		-0.067391	0.050129		-0.008631		-0.047263	0.24485	0.25643		0.151339		0.13525	0.03104		0.083145		0.24884	-0.097969	0.11252	0.11339		0.0941952
AQP10		0.29201	0.083342		0.187676		0.17559	0.021075		0.0983325		-0.042795	-0.012128	0.16107		0.0353823		-0.10794	-0.14125		-0.124595		0.061019	-0.22273	0.040964	0.013987		-0.02669
CNNM3		0.095921	0.27942		0.187671		0.089549	0.25573		0.17264		0.1867	-0.059971	0.12707		0.0845997		0.042001	-0.044183		-0.001091		-0.20995	-0.084556	0.15587	0.1891		0.012616
TREM1		0.28668	0.088618		0.187649		-0.0216	-0.013459		-0.0175295		0.079419	0.020498	0.31503		0.138316		0.19862	0.0157		0.10716		-0.040175	0.1214	0.0047579	0.031384		0.0293417
EHBP1L1		0.18266	0.1924		0.18753		-0.086929	-0.32076		-0.203844		0.17795	0.080586	-0.15625		0.0340953		-0.29297	-0.23206		-0.262515		-0.0021756	0.17785	-0.027532	0.028728		0.0442176
NEK10		0.017126	0.35793		0.187528		0.14672	0.15716		0.15194		0.10077	-0.12222	0.075198		0.017916		0.14783	0.065238		0.106534		-0.051299	0.18298	0.24313	-0.025768		0.0872607
FAM24B		0.16642	0.20862		0.18752		-0.024858	0.17741		0.076276		0.0079488	-0.02954	0.18528		0.0545629		-0.035168	0.00058833		-0.0172898		-0.053275	-0.1333	-0.02538	-0.038785		-0.062685
ZNF93		0.31802	0.056878		0.187449		-0.042291	-0.023041		-0.032666		-0.10926	-0.080284	-0.12992		-0.106488		0.18985	0.02418		0.107015		-0.11937	-0.011342	-0.012545	-0.0048218		-0.0370197
POTEE		0.1981	0.17631		0.187205		-0.09615	-0.21744		-0.156795		-0.039079	0.2232	0.077421		0.0871807		0.093548	0.51849		0.306019		-0.027154	0.012535	0.13615	-0.23207		-0.0276348
NMB		0.096809	0.27745		0.18713		-0.097801	0.18041		0.0413045		0.082287	-0.15645	0.063502		-0.00355367		0.1623	-0.036036		0.063132		-0.078757	-0.1718	0.051446	-0.037708		-0.0592048
LRP3		0.28429	0.089858		0.187074		0.076642	0.13209		0.104366		0.05441	0.021697	0.22751		0.101206		0.0415	-0.032834		0.004333		0.045291	0.043932	0.073021	0.12342		0.071416
WWOX		0.30599	0.067949		0.186969		0.0091037	0.1278		0.0684518		0.010305	0.060748	0.095755		0.0556027		0.19576	0.14069		0.168225		0.052941	-0.058832	-0.029329	-0.096418		-0.0329095
HOXA3		0.056556	0.31724		0.186898		0.10622	0.22449		0.165355		-0.034091	-0.0043543	0.060713		0.00742257		0.068561	0.053931		0.061246		0.039831	0.079736	0.043825	-0.015031		0.0370903
CBFA2T2		0.29293	0.080825		0.186878		0.22458	0.38631		0.305445		0.17697	0.094743	0.17923		0.150314		0.4112	0.53737		0.474285		0.16283	0.21588	0.11742	0.20183		0.17449
MAPK13		0.10995	0.26376		0.186855		0.061021	0.19852		0.129771		-0.13736	0.026315	0.034791		-0.025418		0.010029	0.012264		0.0111465		0.15016	0.0020885	-0.072508	0.096422		0.0440406
SLCO6A1		0.18616	0.18754		0.18685		0.0394	-0.12261		-0.041605		0.016435	0.011817	0.20647		0.0782407		0.024595	-0.066999		-0.021202		-0.039125	-0.13077	0.08423	-0.09769		-0.0458387
ADCK1		0.16788	0.20578		0.18683		-0.011884	-0.11989		-0.065887		0.073446	-0.0093569	-0.12224		-0.0193836		0.013763	0.13449		0.0741265		-0.024361	0.04103	0.036472	-0.065894		-0.00318825
EPB41L5		0.24579	0.12751		0.18665		0.0090531	-0.14919		-0.0700684		-0.12229	0.13368	0.15285		0.0547467		0.15067	0.15494		0.152805		-0.055598	0.089299	0.038455	-0.053842		0.0045785
FOXP4		0.16543	0.20783		0.18663		0.1695	0.21196		0.19073		0.025923	-0.065517	0.056219		0.00554167		0.075661	-0.022305		0.026678		0.0062926	0.20168	0.095974	-0.082917		0.0552574
BTN2A2		0.030881	0.34223		0.186555		0.11081	0.074316		0.092563		-0.060872	0.11059	0.10035		0.0500227		-0.12499	-0.05113		-0.08806		0.17227	0.22913	0.11062	0.013179		0.1313
XCL2		0.22007	0.15299		0.18653		-0.072797	-0.046937		-0.059867		-0.32486	0.074525	0.018111		-0.077408		-0.01118	-0.25585		-0.133515		0.048636	-0.16677	0.044333	-0.028514		-0.0255788
SLC30A3		0.098566	0.27428		0.186423		0.1521	0.066748		0.109424		-0.024239	-0.058449	-0.07573		-0.052806		-0.019984	-0.066794		-0.043389		-0.013627	-0.06094	-0.0018445	-0.081232		-0.0394109
RIPPLY2		0.16287	0.20995		0.18641		0.21301	0.15188		0.182445		0.24626	0.063471	-0.014727		0.0983347		-0.10388	-0.068317		-0.0860985		-0.15972	0.080352	0.04284	-0.080118		-0.0291615
MON1B		0.19199	0.18064		0.186315		0.28143	0.28657		0.284		0.1301	0.026214	0.2779		0.144738		0.43397	0.51786		0.475915		0.18616	0.10288	0.26667	0.18402		0.184932
TXNDC5		0.1307	0.24176		0.18623		-0.070028	0.1709		0.050436		0.0095591	-0.038699	0.15404		0.0416334		-0.075592	-0.021887		-0.0487395		0.14707	0.038256	-0.0041872	0.019184		0.0500807
ATXN1		0.048326	0.32408		0.186203		-0.03662	0.091092		0.027236		0.067074	0.020084	0.12776		0.0716393		-0.19525	-0.30512		-0.250185		0.12576	-0.0036301	0.15316	-0.049759		0.0563827
ENOX2		0.21004	0.16232		0.18618		0.11994	0.10486		0.1124		-0.096829	0.06933	0.06588		0.0127937		-0.099664	-0.23263		-0.166147		-0.066237	-0.037239	-0.061463	-0.13964		-0.0761447
TRIM27		0.18678	0.18537		0.186075		0.066696	0.19797		0.132333		0.057471	0.03922	0.1898		0.095497		0.18024	0.27732		0.22878		0.20585	0.25174	0.059083	0.32163		0.209576
EPHA7		0.12381	0.2482		0.186005		-0.030935	0.064559		0.016812		-0.061917	0.010785	0.18358		0.0441493		0.0018378	0.098559		0.0501984		-0.033573	-0.10761	0.079073	0.0042059		-0.014476
C14orf93		0.096341	0.27566		0.186001		0.1205	-0.02375		0.048375		0.23184	-0.084586	0.044317		0.063857		0.010846	-0.098922		-0.044038		0.099585	0.036278	0.050495	-0.066514		0.029961
IMMP2L		0.18203	0.18992		0.185975		0.065043	-0.0040377		0.0305027		0.052872	0.043958	-0.0026841		0.031382		-0.49306	-0.37481		-0.433935		0.030202	-0.081225	0.082606	0.0024446		0.0085069
SLC27A1		-0.081071	0.45296		0.185944		0.0022587	0.073741		0.0379999		0.030527	0.080611	-0.097039		0.00469967		0.17622	-0.019102		0.078559		0.068083	-0.072453	0.010377	0.0085025		0.00362738
FAM196A		0.23549	0.13639		0.18594		-0.011748	0.1094		0.048826		-0.028033	0.067286	-0.040545		-0.000430667		0.21524	0.044074		0.129657		-0.012748	0.1712	-0.032282	-0.035703		0.0226167
OR51D1		0.10242	0.26933		0.185875		-0.05438	-0.10347		-0.078925		-0.12213	0.024548	0.0365		-0.0203607		0.016176	0.085193		0.0506845		0.13245	-0.042666	-0.013424	0.043852		0.030053
CPPED1		0.16881	0.2029		0.185855		-0.017923	-0.013441		-0.015682		-0.056524	-0.12066	-0.075287		-0.084157		0.16621	-0.017806		0.074202		0.042569	-0.10998	-0.011543	-0.033992		-0.0282365
MGAT4D		0.30521	0.066424		0.185817		-0.049943	-0.019608		-0.0347755		-0.019232	-0.024404	0.13048		0.028948		0.16966	0.156		0.16283		-0.023278	-0.18287	-0.081296	-0.025294		-0.0781845
SCUBE3		0.169	0.20262		0.18581		-0.1015	0.11381		0.006155		-0.10365	0.031931	-0.16366		-0.0784597		0.2166	0.25953		0.238065		0.1234	0.082365	0.076025	-0.20088		0.0202275
KCNA5		0.29718	0.074245		0.185713		0.042228	0.095551		0.0688895		0.026049	0.009345	0.0038413		0.0130784		-0.064686	-0.068892		-0.066789		-0.025837	-0.033768	-0.12993	0.1871		-0.00060875
TMEM8C		0.087609	0.28319		0.185399		0.065527	0.11186		0.0886935		-0.038449	-0.090726	0.13145		0.000758333		-0.047311	-0.062886		-0.0550985		0.092132	0.15222	-0.0073523	-0.0078665		0.0572833
GPR150		0.13793	0.23277		0.18535		0.065241	0.030738		0.0479895		0.18452	0.039366	0.047261		0.0903823		0.20674	0.22737		0.217055		-0.0058269	-0.035345	-0.036402	0.077002		-0.000142975
KCNG4		0.12349	0.24692		0.185205		0.072048	-0.031951		0.0200485		0.13279	-0.076504	0.037661		0.0313157		0.026191	0.016901		0.021546		-0.074755	0.063543	0.062609	-0.025779		0.0064045
ACSF3		0.18016	0.19023		0.185195		0.12367	-0.02442		0.049625		0.020571	-0.050169	-0.093326		-0.0409747		-0.068597	-0.006704		-0.0376505		-0.014895	0.018819	-0.045981	-0.010889		-0.0132365
CDH3		0.097943	0.27235		0.185146		-0.06454	0.01879		-0.022875		-0.070859	-0.049181	-0.019426		-0.0464887		-0.08885	0.24081		0.07598		-0.112	-0.068626	-0.01004	0.015648		-0.0437545
ATP6V1G1		0.38909	-0.018856		0.185117		0.26107	0.20224		0.231655		0.12456	0.1815	0.18862		0.164893		0.070645	0.80352		0.437082		0.37694	0.054592	0.36845	0.36797		0.291988
MSX2		0.063029	0.3071		0.185064		0.011585	0.041577		0.026581		0.068107	-0.077934	0.20503		0.0650677		0.025806	0.21739		0.121598		-0.15488	0.038825	-0.017005	-0.095179		-0.0570597
CDRT15L2		0.22819	0.14193		0.18506		-0.061582	-0.098663		-0.0801225		0.13633	0.096881	0.075982		0.103064		0.15337	0.029498		0.091434		-0.0053671	0.2128	-0.17231	-0.15855		-0.0308568
SLC25A44		0.28677	0.083341		0.185056		0.16911	0.24428		0.206695		0.096968	0.087768	0.26479		0.149842		0.37664	0.49118		0.43391		1.0677	0.57115	0.91848	0.7558		0.828283
LUC7L2		0.18332	0.18669		0.185005		0.47957	0.51317		0.49637		0.069112	0.10041	0.25441		0.141311		0.73333	0.67394		0.703635		0.0037801	-0.082243	-0.0060769	0.14803		0.0158725
KRT6C		0.36733	0.0025517		0.184941		0.18896	0.24172		0.21534		0.12519	-0.096546	-0.053011		-0.00812233		-0.096712	-0.15059		-0.123651		0.0023212	0.079824	0.044031	0.16797		0.0735366
MGAT4B		0.040753	0.32906		0.184907		0.31514	0.1417		0.22842		-0.088721	-0.089673	0.082809		-0.0318617		-0.032767	0.19087		0.0790515		0.043047	0.1821	-0.10456	0.014984		0.0338928
ATOH7		0.14334	0.22629		0.184815		0.10037	-0.035431		0.0324695		-0.017939	0.011586	0.033233		0.00896		-0.24857	0.02276		-0.112905		0.063608	0.1691	0.060195	-0.082157		0.0526865
CRHBP		0.072415	0.29718		0.184798		-0.15206	0.086458		-0.032801		0.067038	-0.057387	0.10478		0.0381437		0.29518	0.30552		0.30035		-0.00036814	-0.12743	-0.21205	0.021295		-0.0796383
DAP		0.06992	0.29967		0.184795		-0.215	-0.022175		-0.118587		0.113	-0.19951	-0.27502		-0.12051		-0.00025254	0.39672		0.198234		0.2068	0.037616	0.20659	0.040149		0.122789
BCAN		0.15809	0.21149		0.18479		-0.17968	-0.030784		-0.105232		0.071582	-0.057028	-0.26322		-0.0828887		0.010606	0.10561		0.058108		-0.0037639	0.29682	0.097072	0.136		0.131532
FABP6		0.24754	0.12166		0.1846		0.16072	-0.016626		0.072047		-0.022096	0.15632	0.1117		0.0819747		0.16158	0.30962		0.2356		-0.050278	-0.049662	-0.028387	-0.010795		-0.0347805
ZBTB21		0.096288	0.27287		0.184579		-0.12689	0.011193		-0.0578485		0.036326	0.023524	0.1997		0.0865167		-0.013695	0.066063		0.026184		-0.043299	0.094346	0.12536	0.32393		0.125084
AKT1S1		0.19335	0.17569		0.18452		0.16466	0.074697		0.119678		0.021245	-0.035242	0.12459		0.0368643		0.2651	0.59084		0.42797		-0.029415	0.11405	0.077513	0.21949		0.0954095
NRBP2		0.14579	0.22312		0.184455		0.12398	0.070359		0.0971695		0.048764	-0.0020148	0.23471		0.0938197		-0.025005	-0.060435		-0.04272		0.0043911	0.018219	-0.010889	0.075501		0.0218055
C17orf97		0.099337	0.26954		0.184439		0.060802	0.012802		0.036802		0.10277	-0.066467	-0.0078001		0.00950097		0.3225	0.29693		0.309715		-0.10138	-0.035486	0.030468	-0.091915		-0.0495782
RIMS4		-0.019474	0.38834		0.184433		0.1946	0.22005		0.207325		0.2301	0.0042464	0.13482		0.123055		0.1932	0.35953		0.276365		-0.009735	-0.030609	0.1773	-0.10198		0.008744
TRPM8		0.18741	0.18139		0.1844		0.097618	0.099646		0.098632		0.10057	-0.060741	0.074277		0.0380353		0.059493	-0.083106		-0.0118065		-0.080031	-0.060289	0.062358	0.045062		-0.008225
PARD6A		0.053655	0.31506		0.184358		0.034045	-0.070598		-0.0182765		0.1075	-0.18452	-0.042545		-0.039855		0.20348	0.26889		0.236185		0.14942	-0.028151	0.011607	-0.032891		0.0249962
SDC1		0.12003	0.24828		0.184155		0.046423	0.098937		0.07268		0.097126	-0.024862	0.18659		0.0862847		0.093404	0.050358		0.071881		0.049373	0.23286	-0.077745	-0.013789		0.0476748
CLDN20		0.16233	0.20592		0.184125		0.088449	0.010549		0.049499		-0.066255	0.034672	0.17438		0.047599		0.17977	0.1508		0.165285		0.056786	0.030613	0.056988	0.020802		0.0412972
ANKS3		0.093741	0.27438		0.184061		0.062548	-0.096665		-0.0170585		0.00019977	-0.11854	-0.062241		-0.0601937		-0.016288	0.058733		0.0212225		-0.1846	-0.22258	-0.17902	-0.13966		-0.181465
PPDPF		0.12845	0.23948		0.183965		0.061139	-0.039007		0.011066		-0.072599	-0.0036951	0.036962		-0.0131107		0.23316	0.28478		0.25897		0.10378	0.030143	0.0072546	0.12812		0.0673244
HAPLN1		0.14502	0.22273		0.183875		0.17619	0.17095		0.17357		0.11642	0.046456	0.056853		0.073243		-0.16371	-0.15843		-0.16107		-0.012911	0.07646	-0.032011	-0.074341		-0.0107008
TMEM25		0.25236	0.11494		0.18365		-0.047449	0.14781		0.0501805		0.073494	0.11687	0.15717		0.115845		0.010248	-0.12447		-0.057111		0.059838	-0.010372	0.011579	0.011171		0.018054
STARD13		0.23036	0.13691		0.183635		0.070467	-0.05457		0.0079485		0.026078	-0.0019568	0.054968		0.0263631		0.097239	-0.052641		0.022299		0.0098888	0.0504	0.16594	0.30824		0.133617
ARFIP2		0.24237	0.12481		0.18359		0.0009748	0.038153		0.0195639		-0.011192	0.088823	-0.014746		0.0209617		0.12751	-0.033894		0.046808		-0.0043062	0.22075	-0.0037337	0.094803		0.0768783
LYZ		0.34448	0.022666		0.183573		-0.023626	0.18154		0.078957		-0.090871	-0.12017	0.13151		-0.0265103		-0.21563	-0.071034		-0.143332		0.11013	0.0299	0.064923	0.31198		0.129233
CNTN2		0.172	0.19452		0.18326		-0.022989	-0.041101		-0.032045		-0.10763	0.033214	-0.15675		-0.0770553		0.044656	0.080867		0.0627615		-0.0099497	0.11049	0.11702	0.00738		0.0562351
CACNA2D4		0.14751	0.21878		0.183145		0.05023	0.024801		0.0375155		0.069613	-0.057523	0.009101		0.00706367		-0.062281	-0.19056		-0.12642		-0.04677	0.085332	0.07802	-0.042522		0.018515
ZFP36L2		-0.058976	0.42514		0.183082		0.060103	0.23441		0.147257		0.076767	0.11921	0.16851		0.121496		0.016499	0.32671		0.171604		0.24333	0.33336	0.30207	0.22846		0.276805
DCUN1D1		0.27283	0.093238		0.183034		0.19972	0.27293		0.236325		0.0050899	0.0087631	0.020041		0.011298		0.15143	-0.018608		0.066411		0.12192	0.069222	0.14323	0.14831		0.12067
PRKDC		0.20499	0.1607		0.182845		0.14935	0.2789		0.214125		0.083542	0.25621	0.48221		0.273987		0.082358	0.31046		0.196409		-0.028043	0.21993	0.26252	-0.0035283		0.11272
C17orf100		0.18655	0.17906		0.182805		0.090767	0.071045		0.080906		0.10702	-0.14128	0.24403		0.0699233		0.012361	0.078549		0.045455		-0.030883	0.021555	-0.053226	0.024269		-0.00957125
ABHD1		0.30829	0.0573		0.182795		0.023614	0.17302		0.098317		-0.096793	0.12189	0.17559		0.0668957		0.21801	0.17216		0.195085		0.12947	0.10219	0.060848	-0.038312		0.063549
VAPB		0.32418	0.041331		0.182756		0.13061	-0.13424		-0.001815		0.044311	0.1342	0.041662		0.073391		0.17388	0.20075		0.187315		0.053284	0.05099	0.12161	0.10974		0.083906
SCAF1		0.16619	0.19918		0.182685		0.26318	-0.13813		0.062525		-0.13594	-0.16017	0.050773		-0.081779		-0.10985	-0.14421		-0.12703		0.095439	-0.14239	-0.05303	0.12919		0.00730225
CABP2		0.27277	0.092396		0.182583		-0.095165	-0.057249		-0.076207		-0.028503	0.024627	-0.07748		-0.0271187		-0.15029	0.11949		-0.0154		-0.025472	0.11307	0.04233	0.0092595		0.0347969
ARHGDIA		0.038493	0.32663		0.182561		0.27864	-0.068129		0.105256		-0.081746	0.071355	-0.15055		-0.053647		-0.097894	-0.2962		-0.197047		0.18219	0.19751	0.12867	0.2619		0.192568
ERP44		0.20891	0.15586		0.182385		0.25099	0.087791		0.16939		-0.032749	-0.0025025	0.052557		0.0057685		0.11913	0.030088		0.074609		-0.16132	-0.14689	-0.11477	-0.052063		-0.118761
KIAA0930		0.12576	0.23859		0.182175		0.012261	0.001611		0.006936		-0.095953	0.0074091	0.11106		0.00750537		0.17504	-0.0018201		0.08661		0.074563	-0.049239	0.1306	0.096296		0.063055
EMILIN3		0.16179	0.20228		0.182035		0.017129	0.11043		0.0637795		0.09862	0.054474	0.15306		0.102051		0.29197	0.53341		0.41269		0.11334	0.067706	0.14733	0.19835		0.131682
HSD17B3		0.098302	0.26561		0.181956		0.0063443	-0.13033		-0.0619929		0.19086	0.12678	0.19894		0.172193		0.06599	0.053836		0.059913		0.0054624	0.084804	0.075318	-0.22968		-0.0160239
SUSD3		0.17562	0.1882		0.18191		0.18287	0.012673		0.0977715		0.15609	0.031768	-0.010777		0.059027		0.27092	0.26406		0.26749		-0.072869	-0.066178	0.0037463	-0.012325		-0.0369064
RABGGTB		0.39031	-0.026535		0.181888		-0.18587	-0.062732		-0.124301		-0.023567	0.10784	-0.25441		-0.0567123		-0.37851	-0.063845		-0.221177		0.024478	-0.12616	-0.076309	0.016379		-0.040403
B3GALT6		0.071907	0.29179		0.181848		0.10177	0.071108		0.086439		0.15789	0.10012	0.13585		0.131287		0.077373	0.2715		0.174436		-0.01353	0.037626	0.024486	0.074963		0.0308863
ZFP36L1		0.12899	0.2347		0.181845		0.016284	0.050623		0.0334535		0.072388	0.013284	0.24747		0.111047		0.047521	0.3283		0.18791		0.051195	0.064859	0.19604	0.03392		0.0865035
BACH1		0.074236	0.2894		0.181818		-0.014849	0.03854		0.0118455		-0.011333	-0.033661	0.025318		-0.00655867		-0.070704	-0.09084		-0.080772		-0.13542	0.067238	0.05909	-0.011835		-0.00523175
NUDT22		0.18957	0.17389		0.18173		0.15757	-0.098297		0.0296365		0.20536	-0.057119	-0.00069827		0.0491809		0.061069	0.0074666		0.0342678		-0.092038	0.1017	-0.022861	0.096641		0.0208605
ARHGEF4		0.18516	0.17822		0.18169		0.31531	0.097305		0.206307		-0.064132	-0.02585	0.20246		0.0374927		0.15725	0.16121		0.15923		-0.048906	0.0028993	-0.034345	-0.10682		-0.0467929
SEBOX		0.19899	0.16432		0.181655		0.27068	0.034957		0.152818		-0.0042874	0.089191	0.14498		0.0766279		-0.27586	-0.24142		-0.25864		-0.16945	-0.036116	0.0078287	-0.0078914		-0.0514072
CAPRIN1		0.15271	0.21039		0.18155		0.21867	0.49432		0.356495		0.15196	0.079275	0.17537		0.135535		0.44754	1.0935		0.77052		0.2285	0.34209	0.13522	0.27858		0.246098
SNX29		0.046394	0.31633		0.181362		0.027345	0.13407		0.0807075		0.039426	-0.060483	-0.13049		-0.0505157		0.050565	0.059662		0.0551135		0.0071659	0.12455	-0.14964	-0.059075		-0.0192498
PTPRN		0.12206	0.24046		0.18126		0.012905	0.015093		0.013999		0.16141	0.18887	0.072406		0.140895		-0.017231	0.017752		0.0002605		-0.076739	0.14119	-0.084484	0.1783		0.0395667
RNF114		0.26472	0.097755		0.181237		0.047022	0.12203		0.084526		-0.05074	0.11193	0.14596		0.06905		0.33511	0.17833		0.25672		0.014529	0.25239	0.13497	-0.070036		0.0829633
PLA2G4C		-0.0071052	0.36948		0.181187		0.091557	0.01649		0.0540235		-0.019771	-0.042538	0.015478		-0.0156103		0.24785	0.12619		0.18702		-0.0063139	0.1398	0.10013	0.0031137		0.0591824
SLC22A6		0.18916	0.17267		0.180915		-0.084054	-0.045879		-0.0649665		0.013768	-0.13382	-0.030726		-0.0502593		-0.088665	-0.12801		-0.108338		-0.040779	-0.11839	-0.012781	0.079028		-0.0232305
SLC25A48		0.060786	0.3009		0.180843		0.046545	-0.0011528		0.0226961		-0.043442	-0.077133	0.25828		0.0459017		0.2015	0.21512		0.20831		-0.046291	-0.17627	-0.065238	-0.066504		-0.0885758
HPCAL1		0.11219	0.24943		0.18081		0.16546	0.18345		0.174455		0.057189	0.013131	-0.029542		0.0135927		0.05734	0.041195		0.0492675		0.18537	0.039927	0.097111	0.091956		0.103591
PRPF8		0.28276	0.078858		0.180809		-0.049485	-0.28087		-0.165178		0.1533	-0.0083601	-0.69814		-0.1844		-1.1763	-1.5752		-1.37575		-0.10922	0.5693	-0.2378	0.21667		0.109738
NRIP3		0.13704	0.22448		0.18076		0.058426	0.16306		0.110743		-0.075593	0.15803	-0.14517		-0.020911		-0.14433	-0.026603		-0.0854665		-0.032091	-0.051524	-0.078764	0.0021606		-0.0400546
ESAM		0.10221	0.25915		0.18068		0.017457	0.12255		0.0700035		-0.042402	-0.086959	-0.0049701		-0.044777		0.076008	0.048666		0.062337		0.15136	-0.0072771	-0.081377	-0.019569		0.0107842
NEURL1B		0.20774	0.15357		0.180655		0.16052	0.13289		0.146705		0.062664	-0.1277	0.077685		0.00421633		0.088235	0.14998		0.119108		0.012393	0.065195	-0.012711	-0.038601		0.006569
TTYH3		0.2426	0.11848		0.18054		0.1717	0.14113		0.156415		-0.028714	0.12493	0.11238		0.069532		-0.029693	-0.0013574		-0.0155252		-0.077946	-0.018853	0.080835	0.011663		-0.00107525
TRIM67		0.10553	0.25546		0.180495		-0.063718	-0.022513		-0.0431155		0.14784	-0.037518	-0.066504		0.014606		0.041626	-0.036534		0.002546		0.049879	0.03204	-0.025369	0.045512		0.0255155
PABPN1L		0.087717	0.27325		0.180483		0.05094	0.023835		0.0373875		-0.11242	-0.018934	0.20733		0.0253253		0.014573	0.16672		0.0906465		0.012184	0.16436	0.026292	0.004763		0.0518998
SCGB1D1		0.21644	0.14445		0.180445		-0.010136	0.04617		0.018017		-0.0010656	-0.11778	-0.17841		-0.0990852		0.061904	0.22157		0.141737		0.053759	0.10625	0.04744	-0.027762		0.0449218
ECEL1		0.10577	0.25501		0.18039		0.16683	0.010147		0.0884885		0.007335	-0.055699	0.24773		0.0664553		-0.012472	0.31731		0.152419		-0.1188	0.25213	0.1387	-0.028469		0.0608902
ABCF2		0.28217	0.078597		0.180383		-0.11288	0.054655		-0.0291125		0.19307	-0.015831	-0.15106		0.00872633		-0.25327	0.16707		-0.0431		0.024442	-0.14019	0.17292	-0.068584		-0.002853
ADHFE1		0.25016	0.1106		0.18038		-0.014621	0.01419		-0.0002155		-0.066237	0.1276	-0.10275		-0.0137957		-0.10992	-0.062785		-0.0863525		-0.023375	0.017168	0.022687	-0.053323		-0.00921075
SOGA1		0.077401	0.28335		0.180375		0.17438	0.14956		0.16197		0.011845	0.13996	0.27435		0.142052		0.36397	0.17769		0.27083		0.18914	0.27458	0.19328	0.16571		0.205678
PLCXD1		0.17139	0.18904		0.180215		0.085412	0.19884		0.142126		0.0095503	0.11198	-0.065004		0.0188421		-0.33584	-0.22699		-0.281415		-0.063899	0.11162	0.065781	-0.01795		0.023888
TEAD4		0.4349	-0.074546		0.180177		-0.28014	0.027111		-0.126515		0.12569	0.058631	-0.11276		0.0238537		0.13635	-0.098418		0.018966		0.38135	0.023177	0.20906	-0.047381		0.141551
MACROD1		0.10741	0.25246		0.179935		-0.012423	0.035973		0.011775		0.12689	-0.15185	0.037728		0.004256		0.09073	0.041203		0.0659665		0.0097058	0.020007	-0.074517	-3.8179e-05		-0.0112106
PRDM1		0.064191	0.29496		0.179575		-0.090379	0.014911		-0.037734		0.070981	0.013932	0.2915		0.125471		-0.092486	0.10905		0.008282		0.19876	-0.0059965	-0.017364	-0.027014		0.0370964
R3HCC1L		0.17758	0.18146		0.17952		-0.13469	-0.087628		-0.111159		0.075851	0.029683	0.085458		0.063664		0.05396	-0.085415		-0.0157275		-0.022248	0.066017	0.058664	0.014772		0.0293013
MAPK11		0.16726	0.19172		0.17949		0.036345	-0.073527		-0.018591		0.00021676	-0.1179	-0.019217		-0.0456334		-0.038849	-0.032849		-0.035849		0.056442	0.1588	0.11879	-0.042958		0.0727685
ANKRD49		0.17369	0.18525		0.17947		-0.089341	-0.0036013		-0.0464712		-0.083683	0.087986	0.24603		0.0834443		-0.71002	-0.64041		-0.675215		0.20068	-0.038607	-0.063214	0.13142		0.0575698
ZNF416		0.18588	0.17304		0.17946		0.10482	0.084971		0.0948955		0.14486	0.049077	0.07944		0.0911257		0.047054	-0.020325		0.0133645		0.19561	0.044986	-0.033545	0.075232		0.0705708
TIFAB		0.16275	0.19611		0.17943		0.023896	0.14036		0.082128		-0.035036	-0.023412	0.092133		0.0112283		0.098566	-0.041067		0.0287495		-0.031334	0.11679	-0.037795	-0.097718		-0.0125142
FAM219A		0.26263	0.09609		0.17936		0.020347	0.13868		0.0795135		-0.048505	0.022759	0.12424		0.0328313		0.41291	-0.031127		0.190891		-0.2682	0.2283	0.022992	0.062423		0.0113788
CANT1		0.27357	0.085083		0.179326		0.11885	-0.21456		-0.047855		-0.13217	-0.11081	0.14658		-0.0321333		-0.18483	-0.38041		-0.28262		0.12389	-0.015892	-0.050837	-0.25063		-0.0483673
SPDEF		0.099143	0.25907		0.179107		-0.16591	-0.019778		-0.092844		-0.033001	0.15126	0.022239		0.0468327		0.032199	0.027887		0.030043		0.10913	0.044351	0.14211	-0.045662		0.0624822
KCNJ3		0.12046	0.23767		0.179065		0.091563	-0.018982		0.0362905		0.048546	-0.028283	-0.037886		-0.00587433		0.17711	0.22882		0.202965		-0.16302	0.097578	-0.015558	0.11977		0.0096925
EIF4EBP3		0.11599	0.24207		0.17903		-0.047515	-0.12484		-0.0861775		0.017037	0.12473	0.14865		0.0968057		0.17322	0.032721		0.102971		0.090316	0.061578	0.041898	-0.049363		0.0361073
GRID1		0.12756	0.2304		0.17898		0.24182	0.20401		0.222915		-0.0069356	0.18536	0.06673		0.0817181		-0.038666	-0.23378		-0.136223		-0.053731	0.12513	0.11133	-0.07226		0.0276172
SEC16A		0.050207	0.30773		0.178969		-0.072889	0.03059		-0.0211495		-0.053201	-0.1616	-0.034267		-0.0830227		-0.38031	0.22477		-0.07777		-0.14011	0.12466	-0.16624	-0.30415		-0.12146
FAM160B2		0.15199	0.20546		0.178725		-0.016703	0.13646		0.0598785		0.12035	0.019904	-0.21526		-0.025002		-0.019811	-0.11481		-0.0673105		0.1927	0.12389	-0.016501	0.109		0.102272
CEACAM3		0.10989	0.2475		0.178695		0.019799	0.078971		0.049385		0.0774	0.11503	0.030743		0.074391		0.039606	0.070447		0.0550265		0.021953	0.041305	-0.013229	-0.089999		-0.0099925
UFSP1		0.10575	0.25095		0.17835		-0.086576	0.064944		-0.010816		-0.0034477	-0.14852	0.015175		-0.0455976		0.10725	0.075997		0.0916235		-0.0045142	0.21343	-0.039952	0.074735		0.0609247
PARP15		0.1863	0.1703		0.1783		-0.17296	0.044441		-0.0642595		-0.0084547	0.070759	0.21476		0.0923548		0.0023785	-0.014067		-0.00584425		0.25773	-0.016862	-0.031824	-0.14298		0.016516
TOMM34		0.24409	0.11249		0.17829		0.074191	0.16317		0.118681		0.071232	0.10438	-0.00097564		0.0582121		0.37547	0.4347		0.405085		0.03147	0.27277	0.053687	-0.033485		0.0811105
SLC7A2		0.20537	0.15091		0.17814		0.18649	0.031222		0.108856		-0.12902	0.2108	0.16175		0.0811767		0.041178	-0.13384		-0.046331		-0.0015901	0.17294	-0.067477	0.06757		0.0428607
MANEAL		0.13751	0.21871		0.17811		0.086065	0.11481		0.100437		0.13085	0.015304	0.17111		0.105755		-0.49913	-0.30437		-0.40175		-0.0321	-0.024524	0.033925	-0.091794		-0.0286232
ARSI		0.037416	0.31863		0.178023		0.11854	0.088979		0.10376		-0.20559	-0.025376	0.1032		-0.0425887		0.03531	-0.16747		-0.06608		-0.12392	0.019925	-0.12192	-0.027691		-0.0634015
UBE2D3		0.137	0.21888		0.17794		0.058018	0.066855		0.0624365		0.16285	0.2788	0.52335		0.321667		0.0049987	-0.16095		-0.0779757		0.23649	0.23778	0.17441	0.18549		0.208542
MST1R		0.062546	0.29331		0.177928		-0.027218	0.15252		0.062651		0.074494	0.16836	0.092323		0.111726		0.18311	0.24361		0.21336		0.068269	-0.13072	0.021828	0.13528		0.0236643
U2AF1L4		-0.0009058	0.35647		0.177782		0.048685	0.061201		0.054943		0.15285	0.040498	-0.060228		0.0443733		-0.27533	-0.33932		-0.307325		-0.20716	-0.22076	0.0099661	-0.05766		-0.118903
PRAP1		-0.035718	0.39124		0.177761		0.17504	0.21754		0.19629		-0.012967	-0.15058	0.066711		-0.0322787		-0.13914	-0.11763		-0.128385		0.082859	0.31289	-0.051318	0.1434		0.121958
FUT7		0.17676	0.17873		0.177745		0.064	0.058337		0.0611685		0.026985	0.15731	-0.15782		0.008825		0.21396	0.24116		0.22756		0.19792	0.25166	-0.12843	0.072549		0.0984248
OCM2		0.12291	0.23252		0.177715		0.17764	-0.011049		0.0832955		-0.022906	-0.082122	-0.084224		-0.063084		0.20151	0.014259		0.107884		-0.0030618	-0.051792	-0.055649	0.18369		0.0182968
CCNF		0.19375	0.16162		0.177685		-0.033188	-0.13072		-0.081954		-0.031164	0.045574	0.10496		0.03979		0.15017	0.078018		0.114094		-0.15658	-0.16796	-0.26322	0.075395		-0.128091
SERINC3		0.28015	0.075195		0.177673		0.22877	0.2171		0.222935		0.17942	-0.0044971	0.059865		0.0782626		0.32867	0.3218		0.325235		0.092705	0.15978	0.096187	0.15667		0.126335
VPS41		0.34746	0.0077152		0.177588		0.57396	0.48497		0.529465		0.021749	0.38892	0.69704		0.369236		0.48424	1.0489		0.76657		0.67923	1.1122	0.79792	0.96035		0.887425
CDH22		0.14747	0.20742		0.177445		0.037555	0.18349		0.110522		0.040698	-0.040946	0.033176		0.010976		0.16871	0.19022		0.179465		0.015141	-0.05578	0.087272	0.11598		0.0406533
RNF113B		0.032743	0.32194		0.177342		0.092662	0.065444		0.079053		0.049565	-0.030458	0.084327		0.034478		0.15424	0.25771		0.205975		0.10272	0.05721	0.073022	0.051335		0.0710718
EFNA1		0.10028	0.2544		0.17734		0.1441	0.066049		0.105075		0.019799	-0.14362	-0.17163		-0.0984837		0.058971	0.16093		0.10995		-0.07099	0.066841	-0.12837	-0.044325		-0.044211
ELN		0.13908	0.21559		0.177335		-0.089833	0.12642		0.0182935		0.18093	-0.24795	-0.13651		-0.0678433		0.015206	-0.082423		-0.0336085		-0.15958	0.079835	0.054186	0.11184		0.0215702
NGFRAP1		0.091155	0.26347		0.177312		0.084394	0.15553		0.119962		-0.057002	-0.12477	0.060026		-0.040582		0.053801	0.022036		0.0379185		0.039688	0.060401	-0.0082548	-0.12597		-0.00853395
ST6GALNAC6		0.10701	0.24747		0.17724		0.12663	0.086581		0.106605		0.10231	-0.11626	0.19528		0.0604433		0.13019	0.16597		0.14808		0.14784	-0.097989	-0.054493	-0.054192		-0.0147085
NUCB1		0.32637	0.027904		0.177137		0.01208	0.22978		0.12093		-0.0019965	-0.054596	-0.060522		-0.0390382		0.21575	0.16386		0.189805		0.030402	0.13605	-0.075189	0.1236		0.0537157
RNF103-CHMP3		0.13315	0.22063		0.17689		0.012322	0.35551		0.183916		0.16407	-0.011458	0.31214		0.154917		0.06263	0.25997		0.1613		0.24985	0.21569	0.2775	0.19466		0.234425
XCR1		0.1543	0.1991		0.1767		-0.063717	0.034206		-0.0147555		-0.026941	-0.047531	-0.02335		-0.0326073		0.09768	0.29211		0.194895		0.12988	0.059625	0.1358	0.083852		0.102289
KCNC1		0.118	0.23539		0.176695		-0.054415	0.10469		0.0251375		0.036136	-0.021539	0.0048471		0.00648137		0.36347	0.26529		0.31438		0.0027869	-0.087071	0.02552	-0.11501		-0.0434435
CCDC180		0.13937	0.21402		0.176695		0.039384	0.089744		0.064564		-0.086074	-0.019799	-0.030065		-0.0453127		0.13297	-0.079025		0.0269725		0.21537	-0.0083063	-0.046776	0.058715		0.0547507
AMPD3		0.20971	0.14324		0.176475		-0.0154	0.025597		0.0050985		0.080022	0.10455	0.11174		0.0987707		0.11284	0.19407		0.153455		-0.075822	0.26067	0.039026	-0.0050903		0.0546959
C10orf55		0.23803	0.11474		0.176385		0.062611	-0.048971		0.00682		-0.081667	-0.021058	0.062714		-0.013337		0.12362	0.12192		0.12277		-0.1282	-0.13844	0.10214	-0.02814		-0.04816
PLEKHB1		0.23168	0.121		0.17634		-0.20823	-0.013181		-0.110705		0.029279	0.0099706	0.061881		0.0337102		0.24212	0.24557		0.243845		0.065289	-0.12261	0.24824	-0.087389		0.0258825
CHRAC1		0.23095	0.1217		0.176325		-0.1233	-0.29984		-0.21157		-0.118	-0.016118	0.17034		0.012074		-0.032104	0.10555		0.036723		0.031221	-0.03013	0.070581	0.26897		0.0851605
CST2		0.31328	0.039218		0.176249		-0.004483	-0.083868		-0.0441755		0.028254	-0.0054189	-0.033248		-0.00347097		0.18799	-0.099583		0.0442035		0.12616	0.084588	-0.042429	0.20556		0.0934697
DESI1		0.14375	0.20866		0.176205		-0.060814	0.034241		-0.0132865		-0.043277	-0.1521	0.078755		-0.038874		0.15426	0.13433		0.144295		-0.040139	0.046542	-0.023108	-0.1548		-0.0428762
APOBEC3H		0.10428	0.24809		0.176185		0.0099657	0.069995		0.0399803		-0.060118	-0.012533	-0.15721		-0.0766203		0.050948	-0.0056176		0.0226652		0.0023154	0.086077	-0.057889	-0.027477		0.0007566
TEX261		-0.0040988	0.35611		0.176006		0.070977	0.19809		0.134534		0.0078354	-0.14796	-0.10711		-0.0824115		0.044811	0.024876		0.0348435		0.036467	-0.010843	-0.16866	-0.081665		-0.0561752
CCNJL		0.12111	0.23072		0.175915		-0.054655	0.033066		-0.0107945		0.1216	-0.018411	0.070242		0.0578103		0.16693	0.063222		0.115076		0.068923	-0.05467	0.0055233	-0.092815		-0.0182597
MGAT5B		0.11862	0.23284		0.17573		0.16739	0.094664		0.131027		-0.032091	-0.063689	0.10656		0.00359333		-0.056058	-0.072213		-0.0641355		-0.056062	-0.075016	-0.019873	0.050062		-0.0252223
ITIH3		0.26658	0.084824		0.175702		0.14402	0.046756		0.095388		-0.011043	0.003021	0.15018		0.047386		-0.20096	0.085319		-0.0578205		0.044102	0.00056997	-0.075913	-0.098311		-0.032388
KCNJ18		0.15856	0.19258		0.17557		-0.02703	-0.14173		-0.08438		-0.033343	-0.064014	-0.066806		-0.054721		-0.047241	-0.23507		-0.141155		0.085332	-0.019545	-0.0083844	0.0079994		0.0163505
C20orf144		0.19166	0.15935		0.175505		0.036681	0.28066		0.158671		0.044778	0.11838	-0.032209		0.0436497		0.18975	0.33687		0.26331		0.04397	0.1722	0.15226	0.025375		0.0984513
DDT		0.29883	0.052158		0.175494		-0.08429	0.13546		0.025585		-0.06431	0.083327	0.1525		0.0571723		0.053572	-0.011755		0.0209085		0.024823	0.17651	-0.057903	0.071195		0.0536563
ZNF324B		0.13273	0.2182		0.175465		-0.11482	0.081859		-0.0164805		0.12463	0.10148	0.073132		0.0997473		-0.049814	-0.094809		-0.0723115		0.11019	0.17881	0.12045	-0.076653		0.0831993
ANKRD10		0.17868	0.17176		0.17522		0.01755	-0.0035677		0.00699115		0.2365	-0.034523	-0.071089		0.0436293		-0.068156	-0.30145		-0.184803		0.034755	0.10337	-0.023477	0.019704		0.033588
ACKR3		0.10328	0.24716		0.17522		-0.069751	-0.0059436		-0.0378473		-0.1055	0.047718	-0.089534		-0.0491053		-0.019924	0.001835		-0.0090445		-0.037393	-0.038285	0.10879	0.057472		0.022646
BCORL1		0.21491	0.13516		0.175035		0.32734	0.4144		0.37087		0.068216	0.052706	0.046071		0.0556643		-0.044443	-0.012761		-0.028602		-0.0024746	-0.065036	0.035586	-0.027111		-0.0147589
PRODH2		0.06248	0.28754		0.17501		0.075016	-0.052708		0.011154		-0.084937	-0.22744	-0.073192		-0.128523		0.08252	0.087743		0.0851315		-0.052652	0.071731	0.061717	0.0080782		0.0222186
TTYH2		0.12718	0.22278		0.17498		-0.010406	0.0070273		-0.00168935		0.019009	0.020218	0.016718		0.0186483		-0.028226	0.023767		-0.0022295		-0.0092987	0.03956	0.037067	0.090436		0.0394411
SSBP1		0.13679	0.21295		0.17487		-0.26158	-0.1743		-0.21794		-0.093366	0.029619	-0.20256		-0.088769		-0.18384	-0.06246		-0.12315		-0.16305	0.089229	-0.32207	0.032414		-0.0908692
TRIM39		0.21146	0.13821		0.174835		0.030984	-0.012701		0.0091415		-0.020511	0.057899	0.007025		0.0148043		-0.0014969	0.34844		0.173472		-0.034223	-0.0060645	0.11487	0.15228		0.0567156
KRTAP5-1		0.22196	0.12752		0.17474		-0.13971	-0.041224		-0.090467		-0.011172	-0.15524	-0.11661		-0.0943407		0.3402	-0.23775		0.051225		-0.10578	0.013496	0.0053232	0.01344		-0.0183802
USP35		0.23866	0.11058		0.17462		-0.08253	0.063605		-0.0094625		0.051051	-0.084046	0.03116		-0.000611667		-0.083013	-0.12591		-0.104461		0.015749	0.03581	0.11985	0.12991		0.0753298
PRMT9		0.10037	0.24881		0.17459		-0.054455	-0.15854		-0.106497		0.011379	0.049011	0.14326		0.0678833		0.24912	0.14613		0.197625		-0.063525	-0.06185	-0.1085	-0.059302		-0.0732943
TTC39B		0.20205	0.14704		0.174545		0.058369	0.062116		0.0602425		-0.15657	0.057393	0.1334		0.0114077		0.29517	0.14626		0.220715		-0.10695	0.053847	0.053239	-0.020457		-0.00508025
FGGY		0.14236	0.20668		0.17452		-0.021625	-0.12883		-0.0752275		-0.092121	-0.083683	0.10089		-0.0249713		-0.182	-0.097512		-0.139756		-0.14158	0.083325	-0.043865	-0.025668		-0.031947
SLC39A4		0.18572	0.16298		0.17435		0.037446	0.052297		0.0448715		-0.024813	0.0084034	0.1091		0.0308968		0.049781	0.23057		0.140176		0.011928	0.075682	0.049271	-0.087849		0.012258
ODC1		0.17957	0.169		0.174285		-0.20326	-0.10394		-0.1536		-0.058885	-0.092185	-0.019029		-0.0566997		0.1527	0.11215		0.132425		-0.01606	-0.19265	-0.058449	0.12226		-0.0362248
KRT8		0.062396	0.28615		0.174273		0.22622	0.27872		0.25247		-0.11287	0.053877	-0.09035		-0.049781		-0.15025	-0.16473		-0.15749		-0.081278	0.28262	0.064991	0.055431		0.080441
OR5P3		0.20098	0.14747		0.174225		0.16411	0.14804		0.156075		0.10998	-0.085287	0.049304		0.0246657		-0.020123	0.077877		0.028877		-0.11093	-0.067335	-0.011226	-0.064628		-0.0635298
SERPINA1		0.16458	0.18386		0.17422		-0.075413	0.1846		0.0545935		0.177	0.040837	-0.028066		0.063257		-0.090567	0.12432		0.0168765		-0.034178	0.015779	0.27139	-0.06189		0.0477753
VSNL1		0.14755	0.20084		0.174195		-0.12929	-0.0030417		-0.0661658		-0.024393	0.095191	-0.0070357		0.0212541		0.051652	-0.056792		-0.00257		0.17861	0.1112	-0.018853	-0.026954		0.0610007
DMRT1		0.17365	0.17462		0.174135		-0.0074975	0.014076		0.00328925		-0.045269	-0.035806	0.13241		0.0171117		0.13188	-0.068438		0.031721		0.047572	0.069781	-0.049281	-0.03963		0.0071105
PHYKPL		0.087131	0.26088		0.174006		0.0074463	0.070122		0.0387842		-0.067953	0.05793	0.076774		0.0222503		0.15751	0.11409		0.1358		-0.13392	0.14161	-0.056493	-0.10289		-0.0379232
MCRS1		0.26224	0.085413		0.173826		-0.057901	0.21321		0.0776545		0.10762	-0.076578	-0.037516		-0.002158		-0.10975	-0.030957		-0.0703535		0.49392	0.4315	0.36063	0.19289		0.369735
BTC		0.096161	0.25118		0.173671		-0.010032	-0.080597		-0.0453145		0.051535	0.063429	0.20928		0.108081		0.13993	0.038782		0.089356		0.18677	0.10233	-0.013432	0.12504		0.100177
SLC25A47		-0.0028399	0.35017		0.173665		-0.064767	-0.034912		-0.0498395		-0.069965	0.011074	-0.13731		-0.0654003		-0.11469	-0.098842		-0.106766		-0.026124	0.20698	-0.031901	-0.17071		-0.00543875
HSPBP1		0.0492	0.29812		0.17366		-0.003293	0.064176		0.0304415		0.077188	0.059303	0.010931		0.0491407		-0.011132	0.20913		0.098999		-0.010198	0.13297	0.13766	-0.10736		0.038268
PDE4C		0.13	0.21722		0.17361		-0.040555	0.072836		0.0161405		-0.17569	-0.10255	-0.039724		-0.105988		-0.077716	-0.17579		-0.126753		-0.081674	0.041832	-0.014323	-0.30428		-0.0896113
C4BPB		0.19886	0.14836		0.17361		0.067147	-0.018428		0.0243595		-0.13031	0.074847	0.15604		0.0335257		0.081545	0.0037009		0.042623		0.17482	0.0051982	0.018723	-0.089241		0.0273751
PRSS57		0.16335	0.18367		0.17351		-0.18261	0.023263		-0.0796735		0.070665	0.1099	0.05946		0.0800083		0.14656	0.13649		0.141525		0.017263	-0.094224	0.060613	0.043869		0.00688025
ACTL7A		0.1912	0.15575		0.173475		0.019069	-0.067069		-0.024		0.067321	-0.0033009	-0.014142		0.016626		0.013978	0.026813		0.0203955		-0.049328	-0.058419	-0.058421	-0.095373		-0.0653852
WDR93		0.12441	0.22252		0.173465		-0.0057209	0.078583		0.036431		-0.028134	0.17251	0.1217		0.088692		-0.20765	0.18668		-0.010485		0.018826	-0.11918	0.035332	-0.0037806		-0.0172006
LEP		0.2192	0.12706		0.17313		0.035656	-0.10288		-0.033612		-0.0084801	0.11785	0.007914		0.0390946		-0.079265	0.16255		0.0416425		0.010665	-0.037434	0.02715	-0.041145		-0.010191
NEDD8-MDP1		0.072795	0.27345		0.173123		-0.079918	-0.085022		-0.08247		0.13457	-0.11253	-0.13047		-0.0361433		0.30162	0.3267		0.31416		0.13969	0.10696	0.11856	0.051562		0.104193
SPATA13		0.065182	0.28104		0.173111		0.12002	-0.076078		0.021971		0.10977	-0.076563	-0.16883		-0.0452077		-0.11891	0.034701		-0.0421045		0.052019	0.11842	0.10025	0.2222		0.123222
HLA-DQB2		0.18241	0.16373		0.17307		0.1932	0.18971		0.191455		0.0042455	0.13542	0.059967		0.0665442		-0.033184	-0.066638		-0.049911		-0.013535	-0.09995	0.2193	-0.065526		0.0100722
RGS10		0.15997	0.18614		0.173055		0.023094	-0.0065793		0.00825735		0.079898	0.18782	0.076043		0.114587		0.39864	0.2354		0.31702		0.037896	0.061612	0.078216	-0.013402		0.0410805
IFNA16		0.18338	0.16252		0.17295		0.12446	-0.012367		0.0560465		0.043553	0.10465	0.15209		0.100098		0.19259	0.043577		0.118084		0.0089663	-0.0047248	-0.0098904	0.044079		0.00960753
UCP3		0.22313	0.12261		0.17287		-0.08221	0.10546		0.011625		0.017363	-0.082858	-0.061793		-0.0424293		-0.56356	-0.32726		-0.44541		0.051392	-0.046296	0.22128	0.0077836		0.0585399
ZNF879		-0.056269	0.40196		0.172845		0.084312	-0.15592		-0.035804		0.22416	-0.00335	0.060377		0.093729		-0.11667	0.016089		-0.0502905		-0.034483	0.15004	-0.03824	0.033253		0.0276425
CNRIP1		0.22098	0.12471		0.172845		-0.047665	0.035417		-0.006124		-0.040411	0.042659	0.025481		0.009243		-0.013166	0.058276		0.022555		-0.076706	0.049539	-0.045709	-0.031022		-0.0259745
CCDC85C		0.16607	0.17961		0.17284		-0.064204	0.019622		-0.022291		0.30514	0.30962	-0.073923		0.180279		0.0080276	-0.020542		-0.0062572		-0.13152	-0.055923	-0.097018	0.079944		-0.0511292
LRRC56		0.24567	0.099954		0.172812		-0.1286	-0.12214		-0.12537		0.14792	-0.16982	0.034105		0.00406833		0.092191	-0.045603		0.023294		-0.069544	0.053612	-0.13574	-0.0055425		-0.0393036
KIAA1024L		0.0080704	0.33752		0.172795		0.13714	0.064515		0.100828		-0.10686	-0.040495	0.11276		-0.0115317		-0.03097	-0.050987		-0.0409785		0.15968	0.12077	-0.16429	-0.087664		0.007124
FCGRT		0.13835	0.2072		0.172775		-0.059606	-0.067744		-0.063675		-0.027868	-0.25666	0.074971		-0.0698523		0.146	-0.024779		0.0606105		0.099428	-0.080511	0.067681	0.0034676		0.0225164
CNOT6		0.087853	0.25758		0.172716		0.0685	0.23821		0.153355		-0.024404	0.10854	0.076474		0.0535367		0.2676	0.18008		0.22384		0.016485	0.15282	0.12983	0.14247		0.110401
MAPKAPK5		0.29958	0.045845		0.172712		0.012083	0.11972		0.0659015		-0.063912	0.18443	-0.16477		-0.0147507		-0.075797	0.23122		0.0777115		0.12412	0.25185	0.16557	-0.043864		0.124419
HEMGN		0.23764	0.10775		0.172695		-0.12933	-0.035671		-0.0825005		-0.14041	-0.095838	-0.08489		-0.107046		0.047997	0.048152		0.0480745		0.0060689	0.20394	-0.041185	-0.17399		-0.00129153
HBM		0.12769	0.21764		0.172665		0.28608	0.20003		0.243055		0.147	0.065019	-0.20458		0.00247967		0.095948	-0.070413		0.0127675		-0.067559	0.017949	0.00038639	0.13598		0.0216891
SFXN5		0.15589	0.18922		0.172555		-0.032158	0.17224		0.070041		-0.014391	0.14018	-0.16927		-0.0144937		-0.075722	0.23092		0.077599		0.18734	0.087122	0.017155	0.086318		0.0944837
MMP7		0.14816	0.19688		0.17252		0.056682	0.11094		0.083811		0.019939	0.075782	-0.050546		0.0150583		-0.023772	0.089758		0.032993		0.11221	0.080324	-0.034605	0.041963		0.049973
GCK		0.16393	0.18107		0.1725		0.091421	0.011966		0.0516935		0.009638	-0.030163	0.076923		0.0187993		0.023477	-0.088654		-0.0325885		0.041272	0.23903	0.13215	0.046183		0.114659
GGH		0.15456	0.19034		0.17245		0.064183	0.047945		0.056064		0.03772	-0.039345	0.18493		0.0611017		-0.24198	-0.14015		-0.191065		-0.11476	0.28385	-0.027818	-0.12908		0.003048
SOCS3		0.11144	0.23339		0.172415		-0.0085262	0.10047		0.0459719		-0.066021	0.067498	0.13748		0.046319		-0.35878	-0.063392		-0.211086		0.14208	-0.11887	-0.058021	0.0070105		-0.00695012
LRRC8D		0.25711	0.087707		0.172408		0.020706	0.00082181		0.0107639		0.014701	0.0050783	-0.10608		-0.0287669		0.25716	0.037328		0.147244		-0.2871	-0.05912	-0.20223	-0.098997		-0.161862
BPIFB4		0.082754	0.26202		0.172387		0.33437	0.39102		0.362695		0.20544	-0.029079	0.076959		0.08444		0.3989	0.54128		0.47009		0.20798	0.27915	0.18169	0.17853		0.211837
SPTBN1		0.027415	0.31726		0.172338		0.060008	0.45384		0.256924		0.14942	0.096302	0.11991		0.121877		0.16236	0.5235		0.34293		0.032584	0.096445	-0.010666	-0.045899		0.018116
KRTAP6-1		0.21446	0.13006		0.17226		-0.087572	-0.12511		-0.106341		0.05815	0.092882	-0.20973		-0.019566		0.18637	-0.049933		0.0682185		0.13193	0.11273	0.01937	0.070948		0.0837445
OXTR		0.10268	0.24181		0.172245		0.030679	0.066638		0.0486585		0.095298	0.10076	0.10167		0.0992427		0.047363	0.046947		0.047155		0.011187	0.059064	0.060815	0.05775		0.047204
KRTAP17-1		0.15117	0.19323		0.1722		-0.011789	-0.095451		-0.05362		-0.11034	0.047778	-0.14671		-0.0697573		-0.066986	0.007494		-0.029746		-0.15779	-0.0041671	0.059878	0.11798		0.00397522
SNX14		0.16141	0.18298		0.172195		0.076136	0.059728		0.067932		0.10024	0.034845	0.21018		0.115088		0.39492	0.39785		0.396385		-0.043208	0.16	-0.03209	0.066896		0.0378995
MYB		0.57518	-0.23091		0.172135		-0.026922	-0.40003		-0.213476		-0.12488	-0.10373	-0.36378		-0.197463		-0.70705	-0.81296		-0.760005		0.27821	-0.59077	0.23887	0.35391		0.070055
ARHGAP19		0.18539	0.15863		0.17201		0.094639	-0.036418		0.0291105		0.029538	0.18096	0.09437		0.101623		-0.10758	0.11124		0.00183		0.043362	0.081426	-0.074304	-0.080777		-0.00757325
P2RX7		0.02554	0.31846		0.172		0.059648	0.17383		0.116739		0.038537	0.014121	0.1174		0.056686		-0.19547	0.065869		-0.0648005		0.057634	0.12599	0.16261	0.068282		0.103629
ZBTB43		0.12489	0.21911		0.172		-0.0076584	-0.080819		-0.0442387		-0.094785	0.046381	-0.078031		-0.042145		0.24209	0.20425		0.22317		-0.020249	-0.11828	0.074894	-0.052061		-0.028924
DEFB4B		0.26294	0.081022		0.171981		-0.1781	0.083559		-0.0472705		-0.095156	0.08456	-0.11165		-0.0407487		-0.26868	0.02502		-0.12183		0.04814	0.040596	-0.042493	-0.077349		-0.0077765
OR8B2		0.167	0.17678		0.17189		-0.033109	0.00243		-0.0153395		-0.19332	0.031725	0.011925		-0.04989		0.28271	0.058093		0.170402		0.076299	0.015691	0.036749	0.023266		0.0380013
SIPA1		0.22578	0.11797		0.171875		0.25088	0.010042		0.130461		-0.0018213	-0.1696	0.12482		-0.0155338		-0.02445	-0.053304		-0.038877		-0.10695	0.005349	-0.15787	-0.07534		-0.0837028
KMT2C		0.10892	0.23482		0.17187		0.0050003	0.030835		0.0179177		-0.010535	-0.086758	0.095293		-0.000666667		-0.018162	0.11311		0.047474		-0.032226	0.044556	-0.1306	0.080933		-0.00933425
CNNM2		0.096154	0.24752		0.171837		0.073007	-0.038971		0.017018		0.023712	-0.0026068	0.13072		0.0506084		0.049383	0.15089		0.100137		-0.046758	0.050626	0.095365	-0.036959		0.0155685
SH2D1A		0.15029	0.1932		0.171745		0.01205	0.0044858		0.0082679		0.021596	-0.0060173	-0.052173		-0.0121981		0.11029	0.016276		0.063283		0.0085753	-0.031704	-0.079972	0.031532		-0.0178922
FBXW5		0.15568	0.18777		0.171725		-0.27232	0.076194		-0.098063		0.012889	0.11427	-0.08933		0.0126097		0.046707	-0.079053		-0.016173		0.048535	0.088881	0.037531	-0.092033		0.0207285
ARSA		0.079057	0.26427		0.171663		0.081605	0.15024		0.115923		-0.057032	-0.034849	0.075566		-0.00543833		-0.050778	0.11172		0.030471		0.062318	-0.073504	0.049789	0.05501		0.0234033
PPP2R4		0.25766	0.085522		0.171591		0.41839	0.30647		0.36243		0.025271	0.081204	0.12815		0.0782083		-0.61882	-0.39029		-0.504555		-0.0069362	-0.1703	0.20077	-0.028243		-0.0011773
SAMD15		0.231	0.11164		0.17132		0.2878	0.28562		0.28671		-0.061533	-0.078399	-0.19538		-0.111771		0.20544	0.058787		0.132113		-0.063595	-0.058068	0.027412	0.22094		0.0316722
NDUFA8		0.22869	0.11389		0.17129		0.0069029	-0.092357		-0.042727		-0.12203	0.019777	-0.062365		-0.0548727		-0.22677	-0.57966		-0.403215		-0.15073	-0.43553	-0.14294	0.071615		-0.164396
LY6G6D		0.13602	0.2065		0.17126		-0.039572	-0.019176		-0.029374		-0.18343	0.23323	-0.15056		-0.0335867		0.14772	0.25082		0.19927		0.024026	0.058166	0.20937	0.0011056		0.0731669
RNF216		0.087007	0.25509		0.171048		0.069712	0.25747		0.163591		0.0616	0.060739	0.10678		0.076373		-0.16233	-0.076877		-0.119604		0.15088	-0.10676	0.089277	-0.027058		0.0265847
LGALS1		0.17794	0.16413		0.171035		0.019347	-0.069815		-0.025234		0.050668	-0.15075	-0.076611		-0.0588977		0.0235	0.05971		0.041605		0.0048296	0.037399	0.083328	0.0088515		0.033602
OR52K2		0.12048	0.22141		0.170945		0.035839	0.078748		0.0572935		0.063829	-0.05262	0.027627		0.0129453		0.079862	0.0010677		0.0404649		0.0075949	-0.024048	0.057216	0.088401		0.032291
CHRND		0.09941	0.24248		0.170945		-0.070015	-0.080067		-0.075041		0.0095346	-0.057389	-0.043197		-0.0303505		0.15641	0.016115		0.0862625		0.089544	-0.032114	-0.070123	0.00016107		-0.00313298
UBTD2		0.10557	0.23598		0.170775		0.20947	0.027886		0.118678		0.16825	0.047239	0.28666		0.167383		0.18205	0.19891		0.19048		0.065177	0.22098	0.13985	0.14503		0.142759
CDS2		0.27877	0.062676		0.170723		-0.1298	-0.11726		-0.12353		-0.22415	-0.14476	-0.1469		-0.171937		-0.14685	0.28864		0.070895		0.097828	-0.31217	-0.10304	0.013347		-0.0760087
IL11		0.33304	0.0083771		0.170709		0.035374	-0.13538		-0.050003		0.051791	-0.24874	-0.0777		-0.0915497		-0.098729	-0.094672		-0.0967005		-0.15718	-0.056009	-0.16815	-0.091509		-0.118212
AQP12A		0.14513	0.19624		0.170685		-0.075331	0.10813		0.0163995		0.098666	0.009087	-0.016342		0.0304703		0.087586	-0.034685		0.0264505		0.11731	-0.16195	0.04353	-0.007333		-0.00211075
KDM1B		0.16124	0.17993		0.170585		0.0034326	0.042002		0.0227173		0.12436	0.084328	0.037415		0.0820343		0.015867	0.15229		0.0840785		0.043262	0.096539	-0.034516	0.0034016		0.0271717
DDI1		0.3025	0.038534		0.170517		0.20592	-0.1724		0.01676		-0.093496	0.066002	0.12662		0.033042		0.24256	0.34518		0.29387		0.045385	0.28035	-0.057021	0.021254		0.072492
BAALC		0.098973	0.24206		0.170517		0.17798	0.14418		0.16108		0.10362	0.1536	0.16937		0.142197		-0.11013	-0.030565		-0.0703475		0.13948	-0.083872	0.080972	-0.18018		-0.0109
MEX3B		0.40235	-0.061328		0.170511		0.038391	0.054735		0.046563		0.041962	0.01405	0.22783		0.094614		-0.13629	-0.21986		-0.178075		0.13854	0.043757	0.08271	0.015799		0.0702015
FAM124A		0.012543	0.32841		0.170477		0.034163	-0.17283		-0.0693335		-0.084277	0.14227	-0.029964		0.009343		0.3068	0.1918		0.2493		0.0034946	-0.027451	0.28095	0.005347		0.0655851
RNF183		0.081046	0.25955		0.170298		-0.028847	0.19466		0.0829065		-0.071032	-0.014703	0.13056		0.0149417		0.078473	0.10992		0.0941965		0.093215	0.072682	-0.16877	-0.01448		-0.00433825
ASB6		0.2007	0.1398		0.17025		-0.1811	0.036663		-0.0722185		0.091531	0.011722	0.102		0.0684177		0.1208	-0.041649		0.0395755		-0.098693	-0.047456	-0.051785	0.064578		-0.033339
CASD1		0.33365	0.0066443		0.170147		-0.10316	0.17978		0.03831		0.062317	0.14601	0.23331		0.147212		0.067014	0.23433		0.150672		-0.022643	0.12704	-0.071502	0.0079664		0.0102153
PRR21		0.14892	0.19125		0.170085		-0.26522	-0.0034242		-0.134322		-0.18404	-0.021466	-0.025619		-0.0770417		0.18558	-0.28514		-0.04978		0.017938	-0.072792	0.10826	0.081709		0.0337787
MUSTN1		0.11295	0.22711		0.17003		0.064447	0.037024		0.0507355		0.099137	-0.037211	0.084282		0.048736		-0.010573	0.055552		0.0224895		-0.24276	-0.11465	0.05009	0.033248		-0.068518
UBE2A		0.12235	0.21764		0.169995		0.079404	0.091813		0.0856085		-0.050399	0.00040143	-0.098167		-0.0493882		-0.0616	0.039552		-0.011024		-0.13281	-0.036592	0.039766	0.073781		-0.0139638
HOXA1		0.24654	0.093381		0.169961		0.083295	0.21103		0.147163		-0.102	-0.0021241	0.13019		0.00868863		-0.078242	-0.2116		-0.144921		0.15804	0.029412	0.03216	-0.042108		0.044376
OR52E2		0.30764	0.032261		0.169951		0.0087154	0.13114		0.0699277		0.037659	-0.011268	0.025563		0.017318		0.10113	-0.21971		-0.05929		0.041673	0.0069729	0.12417	0.046897		0.0549282
TMEM185A		0.36189	-0.02211		0.16989		-0.019147	0.028596		0.0047245		0.12816	0.04223	-0.022984		0.0491353		0.26985	0.086586		0.178218		0.07747	0.19595	0.2039	-0.027717		0.112401
CXCL2		0.16768	0.17209		0.169885		0.014787	0.10369		0.0592385		-0.12168	-0.05507	-0.074024		-0.0835913		0.030965	-0.17066		-0.0698475		0.052006	0.07514	0.018902	0.08935		0.0588495
BPGM		0.18837	0.15115		0.16976		-0.06639	0.047935		-0.0092275		-0.1015	-0.052383	-0.10503		-0.0863043		-0.046935	-0.26295		-0.154943		-0.23163	-0.10766	-0.18067	-0.09991		-0.154967
HNF4A		0.13342	0.20601		0.169715		0.081397	0.038937		0.060167		0.043405	0.038069	0.24213		0.107868		0.11225	0.28032		0.196285		0.066146	0.18413	0.15398	0.031285		0.108885
RELL1		0.23801	0.10136		0.169685		-0.027638	0.069714		0.021038		0.084481	0.040554	0.028331		0.051122		0.083399	0.075019		0.079209		0.031803	0.073012	0.060879	0.047143		0.0532092
GAS1		0.1441	0.19518		0.16964		0.071602	-0.036797		0.0174025		-0.079888	-7.1277e-05	-0.14923		-0.0763964		0.038795	-0.13952		-0.0503625		-0.11159	-0.023622	-0.088188	-0.12489		-0.0870725
SLC22A13		0.0014226	0.33783		0.169626		0.059929	0.21282		0.136375		-0.09967	0.22679	0.018295		0.0484717		-0.078669	-0.17646		-0.127564		-0.035457	0.035121	0.11366	0.14249		0.0639535
DNAJB7		0.14528	0.19396		0.16962		-0.060171	0.0666		0.0032145		-0.0078557	0.068131	0.10995		0.0567418		0.02259	-0.18747		-0.08244		0.064284	-0.017149	0.12361	-0.014102		0.0391607
TSSC1		0.073513	0.26565		0.169581		-0.20037	-0.17553		-0.18795		0.024593	-0.091407	0.070047		0.00107767		-0.077093	0.099454		0.0111805		0.17855	0.22614	-0.15166	-0.070512		0.0456295
H2AFB2		0.21403	0.12506		0.169545		0.12056	0.022373		0.0714665		-0.029159	0.090283	0.01211		0.0244113		0.10696	-0.055384		0.025788		-0.0040551	-0.022031	0.0024208	0.025966		0.000575175
PEX11G		0.26711	0.071564		0.169337		-0.15697	0.024179		-0.0663955		0.083361	0.01662	-0.095209		0.00159067		0.33258	0.17941		0.255995		-0.059991	-0.1021	-0.053965	-0.042778		-0.0647085
PARP10		0.052207	0.28618		0.169193		0.037612	-0.057541		-0.0099645		0.040859	-0.081988	0.19973		0.052867		0.18472	0.0018893		0.0933047		0.007257	-0.04775	0.012951	0.14073		0.028297
TATDN3		0.15582	0.18245		0.169135		-0.047786	0.020977		-0.0134045		0.1127	0.070022	0.11194		0.0982207		0.024721	0.018078		0.0213995		0.045527	0.11304	-0.018365	0.16381		0.076003
NR2C2AP		0.089489	0.24876		0.169125		-0.069678	0.17998		0.055151		0.019138	0.03884	0.17397		0.077316		0.2052	0.084907		0.145054		0.10445	0.15917	0.19139	0.30185		0.189215
LARP4		0.19136	0.14672		0.16904		-0.045908	-0.046488		-0.046198		0.033718	-0.091427	-0.070169		-0.042626		0.11998	0.0032883		0.0616341		0.12502	0.11647	0.0057788	0.017735		0.066251
WBSCR28		0.13791	0.20009		0.169		0.0041531	-0.055126		-0.0254865		0.0032332	-0.012567	0.02468		0.0051154		0.0010091	0.17564		0.0883246		0.14104	0.043207	0.043541	0.069332		0.07428
RGS14		0.08419	0.25378		0.168985		-0.029038	0.097781		0.0343715		0.076565	0.05186	0.21562		0.114682		0.11739	0.19756		0.157475		-0.038384	0.079594	0.033973	0.11604		0.0478058
MYL3		0.27252	0.065421		0.16897		0.17655	0.033986		0.105268		0.044056	0.00064664	0.11385		0.0528509		-0.21568	-0.1652		-0.19044		0.081674	0.093659	0.10405	-0.061435		0.054487
NPC1		0.29676	0.04105		0.168905		0.33915	0.45199		0.39557		0.076348	0.01928	0.16307		0.0862327		0.074414	0.68916		0.381787		1.4763	1.2009	0.94255	1.2951		1.22871
OR4Q3		0.0069902	0.33058		0.168785		0.086946	0.042027		0.0644865		0.036643	-0.064587	0.0035128		-0.00814373		-0.18333	-0.2153		-0.199315		0.090557	0.0043844	0.071861	0.13046		0.0743156
ESR1		0.18433	0.15318		0.168755		0.041746	0.14443		0.093088		-0.12893	0.17011	-0.066641		-0.008487		0.10045	-0.19892		-0.049235		0.044368	-0.032309	0.039763	-0.098401		-0.0116448
SYNPO2		0.16515	0.1723		0.168725		-0.027615	-0.056545		-0.04208		0.095747	-0.012535	0.012403		0.0318717		0.067229	-0.050031		0.008599		-0.11046	0.039902	0.10295	-0.045733		-0.00333525
TAS2R40		0.085912	0.25142		0.168666		0.076579	0.14614		0.11136		0.05807	0.0034364	0.14644		0.0693155		0.15742	0.11585		0.136635		0.090974	-0.20279	0.017717	-0.029932		-0.0310078
IER3IP1		0.18813	0.1492		0.168665		-0.016944	0.13649		0.059773		-0.055514	-0.0088594	-0.011893		-0.0254221		-0.2156	-0.22829		-0.221945		-0.017056	-0.055335	0.058713	-0.032895		-0.0116433
SPICE1		0.19617	0.14113		0.16865		-0.11541	-0.10556		-0.110485		-0.085603	-0.094765	0.03186		-0.0495027		0.13336	0.2319		0.18263		0.18092	-0.098336	-0.083833	0.045888		0.0111597
PPARG		0.26309	0.074076		0.168583		0.11298	0.052219		0.0825995		-0.082834	-0.0012293	0.14829		0.0214089		-0.024552	0.011208		-0.006672		0.068788	0.04736	0.00024138	0.030393		0.0366956
OGFR		0.081295	0.25583		0.168563		0.010889	-0.082108		-0.0356095		0.055899	-0.069956	0.032589		0.00617733		0.33803	0.43013		0.38408		0.072516	0.28421	0.078833	0.16233		0.149472
LENG8		0.20818	0.12879		0.168485		-0.085689	0.14662		0.0304655		0.0011153	-0.28985	0.045426		-0.0811029		0.0089179	0.18495		0.096934		0.3597	0.088904	-0.040004	-0.18006		0.057135
SFTPA1		0.046459	0.29042		0.16844		-0.040696	0.095852		0.027578		-0.010882	0.037554	0.032788		0.01982		-0.076398	-0.27392		-0.175159		0.17913	-0.043489	-0.12302	-0.13586		-0.0308098
WHSC1		0.077909	0.25886		0.168384		0.28063	0.15616		0.218395		0.084842	0.16106	0.12828		0.124727		0.2817	0.23584		0.25877		0.04054	0.32423	0.18571	0.014114		0.141149
HSPB9		0.19815	0.13857		0.16836		0.2169	0.29874		0.25782		-0.20937	0.014444	-0.067014		-0.0873133		-0.44459	-0.24772		-0.346155		-0.18375	0.046399	0.057266	-0.08595		-0.0415087
IL36A		0.043526	0.29291		0.168218		-0.040221	0.051798		0.0057885		-0.025944	-0.0084581	0.026826		-0.00252537		0.093491	0.12348		0.108486		0.1068	0.088364	-0.011029	-0.095018		0.0222792
CIB3		0.099209	0.23708		0.168145		-0.051764	0.14562		0.046928		-0.2113	-0.24838	-0.10367		-0.187783		0.28332	0.14674		0.21503		0.13444	0.16953	0.069444	-0.026331		0.0867707
MGAT3		0.083297	0.25294		0.168119		0.092467	-0.020682		0.0358925		-0.13515	-0.089706	-0.14219		-0.122349		-0.018369	0.020032		0.0008315		-0.08182	0.22692	0.10833	-0.052318		0.050278
WTH3DI		0.28071	0.055411		0.168061		-0.20987	0.062782		-0.073544		-0.037313	0.098839	-0.0014224		0.0200345		-0.0029198	0.27058		0.13383		-0.011789	-0.20899	-0.24752	-0.17029		-0.159647
SIRT4		0.13748	0.19852		0.168		-0.061454	0.19838		0.068463		-0.12943	0.088239	-0.18602		-0.075737		-0.044508	0.14209		0.048791		0.072389	0.11508	0.088657	0.080105		0.0890577
IPO4		0.11181	0.22417		0.16799		-0.087486	-0.308		-0.197743		0.043759	0.14995	0.27347		0.155726		-0.24943	-0.27514		-0.262285		0.090309	0.05792	-0.032952	0.14914		0.0661043
SMAD2		-0.010464	0.34631		0.167923		0.30658	0.058646		0.182613		0.036472	0.13621	0.1845		0.119061		0.19819	0.058814		0.128502		0.066128	0.01441	-0.0017773	-0.0010542		0.0194266
UGT1A3		-0.050114	0.38546		0.167673		0.12304	-0.0066779		0.058181		0.017314	-0.0012313	0.086892		0.0343249		-0.052404	0.0006925		-0.0258558		-0.043971	-0.060954	0.010883	0.015507		-0.0196337
DOK7		0.14	0.19523		0.167615		-0.05254	0.15473		0.051095		0.032134	-0.054142	0.064387		0.0141263		0.22105	-0.044332		0.088359		-0.028414	0.011024	0.31479	0.29529		0.148172
DMPK		0.39258	-0.057399		0.167591		0.085289	-0.28485		-0.0997805		0.057275	0.025287	-0.079065		0.00116567		0.024654	0.13719		0.080922		0.20679	0.024869	0.26713	0.02915		0.131985
RUNDC3A		0.20332	0.13172		0.16752		-0.063123	0.062		-0.0005615		-0.12584	0.094219	-0.24799		-0.0932037		0.025813	-0.020659		0.002577		-0.062357	-0.10587	-0.13829	-0.26198		-0.142124
TSPY2		0.17707	0.15787		0.16747		-0.075535	0.0072271		-0.034154		-0.017575	0.0016166	0.17983		0.0546239		0.24615	0.22807		0.23711		-0.084273	0.020593	-0.037973	-0.094571		-0.049056
STRN4		0.080674	0.25422		0.167447		-0.032958	-0.12275		-0.077854		0.03551	-0.17366	0.21371		0.0251867		0.24196	0.19182		0.21689		0.17528	-0.11882	0.11587	0.097199		0.0673822
IPO5		0.06236	0.27252		0.16744		0.012785	0.16999		0.0913875		-0.15646	0.26418	0.25749		0.121737		0.15725	0.44027		0.29876		-0.13843	0.16569	-0.054547	-0.074026		-0.0253282
VSIG2		0.070242	0.26448		0.167361		-0.17729	0.16084		-0.008225		0.059722	-0.038677	-0.0032789		0.00592203		0.084611	0.14321		0.11391		0.16035	0.12401	-0.0036951	-0.040628		0.0600092
BEND7		0.2252	0.10942		0.16731		0.040048	-0.07974		-0.019846		-0.01021	0.16308	0.066767		0.0732123		0.012546	0.14772		0.080133		-0.048977	0.12095	0.089701	0.086079		0.0619383
KRTAP10-2		0.1517	0.18271		0.167205		-0.11338	-0.0051719		-0.0592759		0.044456	0.003249	-0.004359		0.0144487		0.14146	0.010994		0.076227		-0.053207	0.089793	0.024408	0.075192		0.0340465
PCF11		0.2517	0.082666		0.167183		0.3812	0.40531		0.393255		0.19429	-0.38833	-0.5011		-0.231713		-0.066053	0.089445		0.011696		-0.11979	-0.099689	0.022726	0.071546		-0.0313017
BTN1A1		0.14513	0.18908		0.167105		-0.010501	0.16722		0.0783595		0.023715	0.013446	0.098165		0.0451087		0.068023	0.11719		0.0926065		0.16539	0.12018	0.041424	0.0089849		0.0839947
FGFBP3		0.19145	0.14272		0.167085		0.064098	0.017762		0.04093		-0.14826	-0.065359	0.28657		0.024317		0.22106	0.19802		0.20954		0.085545	-0.015479	0.29644	0.12008		0.121647
KATNB1		-0.046807	0.38088		0.167037		0.039683	-0.042835		-0.001576		-0.013323	0.11472	0.18445		0.0952823		-0.1329	0.19062		0.02886		0.29189	-0.089638	-0.036411	0.11027		0.0690277
CLDN4		0.15683	0.17724		0.167035		0.063387	0.061893		0.06264		-0.038866	-0.0075173	0.0022157		-0.0147225		0.09798	-0.06569		0.016145		0.0060563	0.030577	0.042646	0.063631		0.0357276
CEMIP		0.16463	0.16938		0.167005		0.15554	-0.029651		0.0629445		0.13849	0.038048	0.025995		0.067511		-0.22043	-0.36927		-0.29485		-0.13184	0.087002	-0.055825	-0.071827		-0.0431225
FAM71F2		0.081825	0.25196		0.166892		0.027747	0.025795		0.026771		-0.046487	-0.04884	-0.0055413		-0.0336228		0.13829	0.10317		0.12073		0.026798	0.0017809	-0.040279	0.026117		0.00360422
DSCAML1		0.079055	0.25457		0.166813		0.013415	0.14866		0.0810375		0.069557	0.028792	0.089868		0.062739		0.238	0.12833		0.183165		-0.054537	0.059005	0.0075661	-0.10159		-0.022389
C1QTNF8		0.13032	0.20327		0.166795		-0.1467	0.0092851		-0.0687075		0.10989	-0.1856	-0.083529		-0.0530797		0.023272	-0.14931		-0.063019		-0.035854	0.14464	0.0077944	-0.013621		0.0257399
ZC3H12B		0.17074	0.16267		0.166705		0.019716	0.064069		0.0418925		0.023721	0.032684	-0.021723		0.0115607		0.20258	0.067102		0.134841		0.096365	0.070066	0.0095467	0.22208		0.0995144
DDN		0.070935	0.26222		0.166577		0.039271	0.08781		0.0635405		-0.0076248	-0.091322	0.050383		-0.0161879		-0.11384	-0.080461		-0.0971505		0.23436	-0.06018	0.23904	0.28115		0.173593
FAM173A		0.039425	0.2937		0.166563		-0.089851	-0.02936		-0.0596055		0.11093	-0.049936	-0.00055474		0.0201464		0.17793	0.045901		0.111916		0.24321	0.021881	0.036786	-0.038416		0.0658653
ABCG4		0.093829	0.23923		0.166529		0.024841	0.072642		0.0487415		0.04179	-0.058861	0.054673		0.012534		0.083946	0.11063		0.097288		0.076153	0.18291	0.12761	0.1906		0.144318
DUSP13		0.27404	0.058805		0.166423		0.12651	-0.037801		0.0443545		0.15793	-0.016711	-0.024774		0.038815		-0.15674	-0.11443		-0.135585		-0.05076	0.23854	0.052521	0.079174		0.0798687
FDXACB1		0.17114	0.16162		0.16638		-0.11052	0.12454		0.00701		0.12414	-0.012838	0.17596		0.095754		0.035006	0.30643		0.170718		0.092696	0.11031	0.29651	-0.040924		0.114648
TSPY10		0.14402	0.18873		0.166375		0.028269	-0.1082		-0.0399655		0.00057951	0.0044347	0.057425		0.0208131		0.013987	0.13366		0.0738235		0.0014737	0.00078847	0.0034432	0.032022		0.00943184
COL22A1		0.05895	0.27373		0.16634		-0.090898	-0.12013		-0.105514		0.025053	-0.00080853	0.10186		0.0420348		-0.13313	0.058162		-0.037484		0.072091	0.070421	-0.020505	0.033295		0.0388255
TSNARE1		0.16928	0.16338		0.16633		0.13322	-0.0047078		0.0642561		-0.2142	-0.035146	0.053042		-0.0654347		0.068864	0.051749		0.0603065		0.01146	0.047288	-0.024819	0.037236		0.0177912
STMN3		0.18998	0.14264		0.16631		0.36698	0.29092		0.32895		-0.0035495	-0.10554	0.2844		0.0584368		0.18238	0.054689		0.118534		-0.098211	-0.096396	0.087367	0.055739		-0.0128753
SLC4A11		0.17812	0.15434		0.16623		-0.0032562	0.20059		0.0986669		0.0020472	0.054439	-0.044961		0.00384173		-0.040106	0.26651		0.113202		0.18563	0.13222	0.15811	0.19322		0.167295
ADCK3		0.15569	0.17672		0.166205		0.084501	0.25241		0.168456		-0.089372	-0.0090208	0.037875		-0.0201726		-0.15522	-0.18949		-0.172355		0.14662	0.20288	-0.067649	0.030687		0.0781345
ITGA9		0.027822	0.30458		0.166201		0.088164	0.14793		0.118047		0.094277	0.024229	0.046927		0.0551443		0.071262	-0.0065836		0.0323392		-0.0034679	0.03398	0.071772	0.10667		0.0522385
TDRD6		0.31265	0.019579		0.166114		0.11567	-0.075273		0.0201985		0.13315	0.069118	-0.043727		0.052847		0.19615	0.010496		0.103323		-0.23316	-0.0096491	-0.045731	-0.003216		-0.072939
CBLN4		0.045063	0.28715		0.166107		0.24683	-0.0034216		0.121704		0.26113	0.16188	0.35267		0.25856		-0.03647	0.077602		0.020566		0.0093207	0.48267	0.079656	-0.095128		0.11913
PLD3		0.20273	0.12946		0.166095		0.11116	-0.031488		0.039836		0.039828	-0.033013	0.04854		0.0184517		0.12541	0.33799		0.2317		0.19531	0.19116	0.16336	0.11982		0.167413
NET1		0.034042	0.29798		0.166011		-0.016722	0.037384		0.010331		-0.013133	-0.041135	0.11224		0.019324		0.024578	0.10284		0.063709		0.049179	0.049596	0.038198	-0.016493		0.03012
COLCA2		-0.044118	0.37612		0.166001		0.02329	0.059038		0.041164		-0.085505	0.037666	0.035709		-0.00404333		0.13729	0.25628		0.196785		-0.07961	-0.03073	-0.10818	-0.053384		-0.067976
FADD		0.042996	0.28876		0.165878		-0.057399	0.022702		-0.0173485		-0.021296	0.024173	0.093303		0.03206		-0.080391	-0.20795		-0.144171		-0.13404	-0.0071574	0.034211	0.01196		-0.0237566
NKX6-3		0.15343	0.1783		0.165865		0.0060698	-0.0043033		0.00088325		0.010197	0.047587	0.04848		0.0354213		-0.3326	-0.25033		-0.291465		-0.041799	-0.041574	0.094634	0.046135		0.014349
SNRNP27		0.081731	0.2499		0.165816		0.034384	0.067839		0.0511115		-0.094954	0.024527	0.0031105		-0.0224388		-0.068417	0.46337		0.197476		0.0033102	-0.12966	0.11172	-0.031561		-0.0115477
BECN2		0.10947	0.22207		0.16577		-0.083443	-0.14147		-0.112457		0.10931	-0.093261	0.054936		0.0236617		0.12464	-0.083815		0.0204125		0.088411	-0.13245	0.078632	0.11646		0.0377632
TBC1D9		0.35462	-0.023211		0.165705		-0.01719	-0.032865		-0.0250275		0.078966	0.10838	0.043178		0.0768413		0.17571	0.14624		0.160975		0.062439	0.099851	-0.0066919	-0.096337		0.0148153
WIBG		0.31801	0.013255		0.165633		-0.0023455	-0.0028404		-0.00259295		-0.11636	-0.054746	-0.18068		-0.117262		-0.059683	-0.23003		-0.144856		0.027491	0.12106	0.11322	0.02466		0.0716077
RLN2		-0.038606	0.36984		0.165617		-0.011112	0.013582		0.001235		-0.039218	-0.026926	-0.061785		-0.042643		0.24686	0.28234		0.2646		-0.1727	-0.060319	-0.075286	-0.086715		-0.098755
PTPN14		0.15157	0.17956		0.165565		-0.21565	0.09372		-0.060965		0.040743	0.023351	-0.0092121		0.018294		0.14573	0.068712		0.107221		0.09728	0.26438	0.095414	0.11017		0.141811
SLC9A7		0.061549	0.26957		0.165559		-0.028776	-0.01262		-0.020698		0.061263	0.14064	0.012276		0.071393		0.018557	0.259		0.138778		-0.018462	-0.025448	0.00064222	0.0786		0.00883306
TMEM234		0.27098	0.059893		0.165436		0.047118	-0.006817		0.0201505		-0.010879	0.074741	-0.12124		-0.019126		-0.014407	-0.3991		-0.206754		0.014338	0.075613	-0.13617	0.16706		0.0302102
SRRM3		0.0045369	0.32627		0.165403		-0.17916	0.27938		0.05011		0.02095	0.019223	-0.0047794		0.0117979		-0.038019	0.033218		-0.0024005		-0.032059	0.0044324	-0.10405	0.13723		0.00138835
CNBD2		0.081856	0.2489		0.165378		0.19945	0.35621		0.27783		-0.052075	0.11267	-0.044766		0.00527633		0.41545	0.19534		0.305395		0.18471	0.18065	0.24457	0.17826		0.197048
SSUH2		0.20684	0.1239		0.16537		0.011114	-0.050305		-0.0195955		0.10433	-0.069292	0.052352		0.02913		0.21021	0.071523		0.140867		-0.021232	0.14223	0.050497	0.027576		0.0497677
CAV1		0.060004	0.27066		0.165332		0.085687	0.10495		0.0953185		0.069507	-0.082094	0.047663		0.011692		0.12516	0.18803		0.156595		0.0417	-0.084038	-0.19208	0.073619		-0.0401998
RAB2A		0.10374	0.22689		0.165315		0.042748	-0.0012309		0.0207586		0.044446	0.054457	0.32545		0.141451		0.78473	0.75199		0.76836		-0.030966	-0.081739	0.21665	-0.028313		0.018908
GPR50		0.24951	0.081113		0.165312		0.15839	0.12847		0.14343		0.12947	-0.13907	0.0082893		-0.0004369		0.068023	0.19314		0.130582		-0.0034147	-0.13764	-0.021676	-0.20951		-0.0930602
POLR2I		0.18794	0.14268		0.16531		0.046698	0.40897		0.227834		-0.01279	-0.31204	0.0054932		-0.106446		-0.17569	-0.4405		-0.308095		-0.18498	-0.10158	-0.052559	-0.32136		-0.16512
IL2RA		0.16014	0.17044		0.16529		-0.040895	-0.10582		-0.0733575		-0.036427	0.029804	0.042199		0.0118587		-0.063844	-0.065511		-0.0646775		-0.068499	0.026785	-0.00049269	0.083223		0.0102541
DUSP1		0.051597	0.27872		0.165159		0.11852	0.04028		0.0794		0.037896	0.0418	0.037432		0.0390427		0.017617	0.071176		0.0443965		-0.17791	0.19352	0.11321	-0.060076		0.017186
ZNF671		0.10642	0.22374		0.16508		0.060217	0.013784		0.0370005		0.094697	0.048062	0.022821		0.0551933		-0.068451	0.10466		0.0181045		-0.060887	0.22133	-0.084717	-0.14923		-0.018376
POU5F2		0.095524	0.23448		0.165002		-0.051793	-0.052813		-0.052303		0.089526	-0.11108	0.13425		0.0375653		0.047018	-0.038512		0.004253		0.036306	-0.0031316	0.052641	-0.081705		0.0010276
MRPL14		0.24209	0.087851		0.16497		-0.094817	-0.32044		-0.207628		-0.026331	-0.28467	-0.15419		-0.155064		-0.79036	-0.61717		-0.703765		0.10746	-0.14761	-0.050671	0.066401		-0.006105
C11orf1		0.081667	0.24818		0.164924		-0.009302	0.024792		0.007745		-0.032399	-0.024688	0.091121		0.0113447		0.065187	-0.072316		-0.0035645		0.062192	0.059444	0.02561	0.020416		0.0419155
DTHD1		0.14064	0.18915		0.164895		0.067247	0.15264		0.109943		-0.10964	0.19009	0.15029		0.0769133		0.1682	0.10111		0.134655		-0.020941	0.22216	-0.0037247	-0.08672		0.0276936
EEF1B2		0.1912	0.13849		0.164845		0.037599	-0.054315		-0.008358		0.041519	-0.12351	0.11366		0.0105563		0.1794	0.12179		0.150595		0.033199	-0.1285	0.14386	0.031567		0.0200315
LTBP1		0.38351	-0.05385		0.16483		-0.036355	0.017004		-0.0096755		0.21957	0.31802	0.16847		0.235353		0.16831	0.076604		0.122457		0.078579	0.01674	0.1022	0.095601		0.07328
HIST1H1E		0.28501	0.044602		0.164806		-0.10524	-0.052098		-0.078669		0.14313	0.043798	-0.1412		0.0152427		0.14601	-0.12844		0.008785		-0.023911	0.079912	0.040168	0.053259		0.037357
USP34		0.16025	0.16935		0.1648		-0.087553	0.043034		-0.0222595		-0.023591	-0.038143	0.35838		0.098882		0.0231	0.038716		0.030908		0.044897	0.18076	0.0074578	-0.023769		0.0523364
POU6F2		0.32637	0.0030865		0.164728		-0.051992	-0.030903		-0.0414475		0.038505	-0.0040574	0.004501		0.0129829		-0.025898	-0.19275		-0.109324		0.040754	0.10482	0.13338	0.029066		0.077005
PTGER3		0.19914	0.13028		0.16471		0.056146	0.058591		0.0573685		0.033264	0.053788	0.038179		0.0417437		0.021554	-0.10962		-0.044033		0.0090026	0.041291	-0.14081	0.051997		-0.00962985
RC3H1		0.39621	-0.066845		0.164683		-0.016292	-0.10261		-0.059451		-0.027618	0.11246	0.11829		0.0677107		-0.18026	-0.044727		-0.112493		0.25209	0.019194	-0.067444	0.14498		0.087205
COX8C		-0.017798	0.34711		0.164656		0.031661	-0.092813		-0.030576		-0.063005	-0.0080637	-0.14779		-0.0729529		0.01101	0.12277		0.06689		0.0090927	0.040315	0.052103	0.013414		0.0287312
WRNIP1		0.074794	0.25444		0.164617		0.036341	-0.14363		-0.0536445		-0.039595	-0.040966	0.054679		-0.00862733		0.07147	0.34411		0.20779		0.065502	0.15192	0.11464	0.058374		0.097609
PIKFYVE		0.19317	0.13601		0.16459		0.49035	0.54107		0.51571		0.40436	0.21267	0.59202		0.403017		0.44941	0.42389		0.43665		0.51206	0.3445	0.62044	0.5262		0.5008
MROH8		0.044404	0.28465		0.164527		0.31209	0.36443		0.33826		0.058693	0.02946	0.30666		0.131604		0.25325	0.19925		0.22625		0.10957	0.36352	0.13422	0.15358		0.190223
BRK1		0.13706	0.19192		0.16449		0.14551	-0.032916		0.056297		0.12042	-0.042077	0.184		0.0874477		0.24956	-0.037861		0.105849		-0.017754	0.23462	0.27134	0.15201		0.160054
CFAP221		0.40021	-0.071265		0.164473		-0.046499	-0.023162		-0.0348305		-0.29893	-0.037463	-0.0072118		-0.114535		-0.062466	-0.11184		-0.087153		-0.012958	0.060049	0.0033556	-0.12364		-0.0182984
CLDN22		0.21906	0.10977		0.164415		0.22813	-0.077662		0.075234		0.0097347	0.023823	0.13485		0.0561359		0.086396	-0.12484		-0.019222		0.13354	0.1295	0.033205	-0.047379		0.0622165
ZCCHC13		0.12624	0.20257		0.164405		0.099701	0.057277		0.078489		0.045743	0.053648	0.016338		0.0385763		0.0019353	-0.078876		-0.0384704		0.0047989	0.16449	0.024386	0.033947		0.0569055
COX8A		0.095323	0.23326		0.164292		-0.020419	-0.1339		-0.0771595		-0.12282	0.023826	-0.073958		-0.0576507		0.24657	0.15394		0.200255		-0.1203	-0.17163	-0.037925	0.10338		-0.0566188
GNG3		0.13875	0.1897		0.164225		-0.093417	-0.10301		-0.0982135		0.014537	0.044277	-0.098119		-0.0131017		0.072256	-0.070733		0.0007615		0.096583	0.031748	-0.063613	-0.012134		0.013146
MID1IP1		0.046776	0.28164		0.164208		0.14739	0.067092		0.107241		0.030098	0.041691	0.040562		0.0374503		0.11319	-0.088887		0.0121515		-0.055347	0.088409	0.02892	-0.0038959		0.0145215
SYTL4		0.078435	0.24979		0.164112		0.0047475	0.011559		0.00815325		0.041165	0.045063	0.12787		0.071366		0.043846	0.093468		0.068657		0.032227	0.057544	0.037596	0.078273		0.05141
SIRT2		0.064898	0.26329		0.164094		-0.009897	-0.29531		-0.152604		-0.0072852	-0.1358	-0.22032		-0.121135		-0.10806	-0.10796		-0.10801		0.018009	0.17726	0.0014248	0.12698		0.0809185
KHDC1L		0.13038	0.19771		0.164045		0.063899	0.13418		0.0990395		0.032132	-0.016256	0.036928		0.0176013		0.17617	0.19825		0.18721		0.069815	0.18917	0.026456	0.10908		0.0986303
ZFPM1		0.070216	0.25766		0.163938		0.12809	0.4017		0.264895		-0.0076475	0.057584	0.27902		0.109652		0.17923	0.3445		0.261865		0.16762	0.15521	0.048995	-0.043141		0.082171
GNG2		0.10751	0.22018		0.163845		0.14377	0.0017031		0.0727366		0.09297	-0.034592	0.2231		0.093826		-0.18623	-0.14113		-0.16368		0.098845	-0.033526	0.034998	0.1052		0.0513793
TMEM164		0.19712	0.13051		0.163815		0.082547	0.077146		0.0798465		0.028322	-0.0054593	0.14631		0.0563909		0.13833	-0.088306		0.025012		-0.13838	-0.18449	-0.011942	0.031462		-0.0758375
TPBG		0.089226	0.23825		0.163738		0.021034	0.095029		0.0580315		-0.15902	0.063836	0.15448		0.0197653		-0.31707	0.032409		-0.14233		0.13082	0.088979	-0.10125	-0.026216		0.0230832
GRB10		0.091616	0.2357		0.163658		0.25365	0.20166		0.227655		0.12411	-0.0067734	0.17574		0.0976922		0.098415	0.092385		0.0954		0.31926	0.30573	0.14597	0.10041		0.217842
PROM1		0.065531	0.26177		0.163651		0.09564	0.022272		0.058956		0.2468	-0.15239	-0.092327		0.000694333		0.011125	0.28391		0.147517		0.23982	0.24756	0.14044	0.029861		0.16442
AIMP2		0.12317	0.20405		0.16361		0.22776	0.12397		0.175865		-0.067659	-0.18188	-0.15624		-0.13526		-0.13136	-0.24444		-0.1879		-0.033712	0.20094	-0.031626	0.074597		0.0525497
CNTNAP2		0.19721	0.12993		0.16357		0.093916	0.10601		0.099963		-0.024399	0.11429	-0.033142		0.0189163		0.090101	-0.03261		0.0287455		0.013502	0.052934	0.031308	0.13528		0.058256
CCDC177		-0.076185	0.40329		0.163552		-0.14406	-0.013152		-0.078606		-0.11271	-0.050831	0.098385		-0.0217187		0.25084	0.0066779		0.128759		0.05605	-0.1582	-0.019824	-0.022537		-0.0361278
TMPRSS2		0.092427	0.23442		0.163423		0.12605	0.092929		0.109489		0.098598	-0.075474	0.25975		0.0942913		0.022187	0.04361		0.0328985		-0.014418	0.1505	0.016893	-0.0033707		0.0374011
STK25		0.18017	0.14664		0.163405		0.10442	-0.13032		-0.01295		0.07821	0.15658	0.063583		0.0994577		0.10345	0.19842		0.150935		0.070342	-0.039964	0.018965	-0.047696		0.00041175
PCBP4		0.15546	0.17124		0.16335		0.038722	-0.025608		0.006557		0.0092056	0.015	-0.044479		-0.0067578		0.025265	0.08494		0.0551025		0.039138	-0.028367	0.16674	0.10105		0.0696403
FAM96A		0.1774	0.1492		0.1633		0.12295	0.087983		0.105467		-0.070388	0.057308	0.015627		0.000849		0.096825	0.26275		0.179787		0.076417	0.012082	-0.066607	0.0091895		0.00777037
APPL1		0.18937	0.1372		0.163285		0.052603	0.1325		0.0925515		0.049074	0.073819	0.019424		0.047439		0.06387	0.16173		0.1128		0.13233	0.17442	0.14791	0.056009		0.127667
C1QTNF2		0.22319	0.10298		0.163085		0.055209	0.10973		0.0824695		0.013551	0.1202	0.30071		0.14482		0.00080923	-0.22995		-0.11457		-0.13696	0.073942	-0.11077	0.10326		-0.017632
NFATC2IP		-0.0052664	0.33142		0.163077		-0.1702	-0.1865		-0.17835		0.067418	-0.10801	-0.043485		-0.0280257		-0.061575	-0.15353		-0.107552		-0.12755	-0.34836	-0.093366	-0.38771		-0.239247
SERPINI1		0.1011	0.22501		0.163055		0.03757	0.071254		0.054412		0.079158	0.19507	-0.015532		0.086232		0.081735	0.052721		0.067228		0.017131	0.14785	-0.068096	-0.0082963		0.0221472
PKP2		0.099258	0.22681		0.163034		0.20972	-0.10338		0.05317		0.073516	0.0016084	-0.14737		-0.0240819		0.050698	-0.25836		-0.103831		-0.087221	-0.14638	0.07882	-0.057013		-0.0529485
TMEM196		0.17865	0.14739		0.16302		0.11554	0.099076		0.107308		-0.062585	0.080724	0.17987		0.066003		0.14209	0.049532		0.095811		0.013366	0.23113	-0.013957	-0.084519		0.036505
MRVI1		0.11074	0.21521		0.162975		0.0041619	0.064524		0.0343429		-0.070456	0.026113	-0.059792		-0.0347117		0.14447	-0.16545		-0.01049		-0.10194	0.039769	0.0044591	0.17113		0.0283545
OGG1		0.14864	0.17709		0.162865		0.12143	0.16385		0.14264		0.18336	0.048246	-0.081255		0.050117		0.053598	0.052593		0.0530955		-0.053957	0.044322	-0.090172	0.054419		-0.011347
LDLRAD1		0.065132	0.26058		0.162856		-0.079963	0.15729		0.0386635		0.087983	-0.055486	-0.050104		-0.005869		-0.17041	-0.44625		-0.30833		0.043649	-0.15804	-0.011381	-0.03334		-0.039778
CLPSL2		0.12314	0.20194		0.16254		0.066237	0.045789		0.056013		-0.055488	-0.13356	-0.083043		-0.090697		-0.092832	0.029443		-0.0316945		0.064777	0.00047562	-0.039932	0.089125		0.0286114
OR2T10		0.08927	0.23568		0.162475		-0.020985	0.022035		0.000525		0.1203	0.092091	-0.045686		0.0555683		-0.085453	0.053004		-0.0162245		0.13945	0.087142	0.13348	0.080194		0.110066
SH2D4A		0.12817	0.19677		0.16247		0.13821	0.22172		0.179965		0.23303	0.037649	0.12798		0.132886		0.0074617	-0.0055922		0.00093475		0.1504	-0.11176	-0.17378	0.06767		-0.0168675
SPATA31D1		0.28906	0.035644		0.162352		-0.2417	-0.011076		-0.126388		0.026807	0.23305	0.12456		0.128139		0.24383	-0.04457		0.09963		0.025602	-0.052756	-0.17671	-0.077766		-0.0704075
DSCAM		0.05736	0.26734		0.16235		0.0025514	0.12835		0.0654507		0.027701	-0.015083	0.080624		0.0310807		0.025537	-0.077059		-0.025761		-0.0060738	0.0029788	0.2765	-0.0089436		0.0661154
VSIG4		-0.071079	0.39572		0.162321		-0.12076	0.07117		-0.024795		0.066442	0.093941	0.0087789		0.0563873		0.13223	0.068063		0.100146		0.0091939	0.017706	-0.0037662	0.19626		0.0548484
TUBB3		0.065298	0.2593		0.162299		0.0048353	-0.027862		-0.0115134		0.0082457	-0.031741	-0.031302		-0.0182658		-0.00048257	0.16742		0.0834687		0.063194	0.049114	0.028301	0.058886		0.0498737
CERS6		0.071389	0.25301		0.162199		-0.082559	0.15234		0.0348905		0.053837	-0.037367	0.25725		0.09124		-0.20137	-0.11243		-0.1569		0.064501	-0.077651	-0.0015485	0.012689		-0.000502375
KRTAP10-8		0.058554	0.26584		0.162197		-0.028884	0.041752		0.006434		0.064445	-0.030441	-0.031422		0.000860667		0.032712	-0.038333		-0.0028105		0.025165	0.16355	0.053503	0.023098		0.066329
C22orf24		0.29028	0.034093		0.162186		-0.063795	-0.023896		-0.0438455		0.080639	0.018572	-0.033705		0.0218353		-0.10859	-0.10577		-0.10718		-0.14522	-0.20413	0.1419	-0.08741		-0.073715
AHI1		0.17454	0.14965		0.162095		-0.12144	-0.066807		-0.0941235		0.037375	0.065271	0.077269		0.0599717		0.078059	-0.26315		-0.0925455		-0.044232	-0.061831	0.068511	-0.072456		-0.027502
NUDT5		0.14959	0.17453		0.16206		0.25457	0.2239		0.239235		-0.070088	0.055982	0.085442		0.0237787		0.27631	0.39793		0.33712		0.2758	0.35916	0.046964	0.17207		0.213498
DTNB		0.15296	0.17114		0.16205		0.072864	0.23901		0.155937		0.084999	0.15125	-0.083299		0.0509833		-0.024412	0.25075		0.113169		0.25863	0.12356	0.15875	-0.017818		0.13078
BRMS1L		0.13691	0.18713		0.16202		0.01668	0.10099		0.058835		0.050833	0.1933	0.082113		0.108749		-0.047635	0.086886		0.0196255		0.010924	0.17483	0.11208	-0.043598		0.063559
GPR143		0.21377	0.11		0.161885		0.11945	0.13475		0.1271		-0.044248	-0.02225	-0.07323		-0.046576		0.14617	0.28385		0.21501		0.1887	0.090422	-0.01496	-0.062607		0.0503888
RHOF		0.074879	0.24887		0.161875		0.09418	-0.17914		-0.04248		0.11101	-0.019406	-0.14148		-0.0166253		0.25444	0.092762		0.173601		0.11922	0.073323	0.12339	0.10647		0.105601
ARHGEF6		0.2178	0.10593		0.161865		-0.14998	-0.077991		-0.113986		0.18392	-0.04803	-0.02182		0.0380233		-0.04316	-0.054337		-0.0487485		-0.024882	-0.23503	0.22674	-0.097021		-0.0325482
LTBP3		0.24184	0.081808		0.161824		-0.042772	-0.27872		-0.160746		0.1669	0.07488	-0.10732		0.04482		-0.10812	-0.10466		-0.10639		-0.25294	-0.23135	0.059501	0.19804		-0.0566872
MYH15		0.23723	0.08631		0.16177		0.10308	-0.054269		0.0244055		0.018981	-0.098152	-0.098389		-0.0591867		0.2395	-0.057366		0.091067		0.015357	-0.023316	-0.14367	-0.027671		-0.044825
GALNT8		0.12045	0.20301		0.16173		0.18253	0.12079		0.15166		-0.028932	0.087017	0.024886		0.027657		0.12475	0.066257		0.0955035		0.017963	-0.061228	-0.011002	-0.012699		-0.0167415
GNB2L1		0.26722	0.056214		0.161717		-0.64576	-0.4595		-0.55263		0.07648	-0.07149	0.060783		0.0219243		-1.3773	-1.1126		-1.24495		-0.14683	-0.1949	-0.30337	-0.040439		-0.171385
MMP9		0.14172	0.18166		0.16169		0.23616	0.27645		0.256305		0.0043092	0.056194	0.28074		0.113748		0.054444	0.33107		0.192757		0.2408	0.1814	0.10335	0.25163		0.194295
PLEK		0.070323	0.25301		0.161666		-0.082354	0.11002		0.013833		0.055999	0.14076	0.099541		0.0987667		0.25741	0.10186		0.179635		-0.070766	0.1878	0.086216	0.0041204		0.0518426
STT3B		0.21306	0.11004		0.16155		-0.15468	0.141		-0.00684		0.006044	0.028511	-0.13457		-0.0333383		-0.3771	0.41063		0.016765		0.65498	0.32118	0.76217	0.41603		0.53859
ANKS6		0.081554	0.24151		0.161532		0.075828	-0.0084722		0.0336779		0.023825	-0.09575	0.21419		0.0474217		0.055326	-0.045387		0.0049695		-0.0046748	-0.00055909	-0.053604	-0.14773		-0.051642
NDRG1		0.17619	0.14679		0.16149		-0.034327	0.046325		0.005999		0.11038	-0.0089615	0.082951		0.0614565		0.023709	0.020473		0.022091		-0.045596	0.057644	0.097945	0.0084684		0.0296154
ABCG1		0.29163	0.031347		0.161489		-0.096868	0.039519		-0.0286745		-0.027778	-0.10105	0.039876		-0.0296507		0.15438	0.1576		0.15599		-0.010997	0.25381	-0.020365	-0.099952		0.030624
KDM5B		0.10225	0.22068		0.161465		0.0055387	0.016514		0.0110264		-0.015614	-0.062212	0.08535		0.002508		0.025389	0.08369		0.0545395		-0.044179	0.086373	0.050623	0.078207		0.042756
NMUR1		0.069288	0.25326		0.161274		0.071928	-0.0088886		0.0315197		-0.06995	0.11302	-0.040584		0.000828667		0.033066	0.027689		0.0303775		-0.032701	0.20788	-0.071704	-0.068028		0.00886175
STRADA		0.099319	0.22317		0.161245		-0.069602	0.094187		0.0122925		-0.12946	0.016653	0.1836		0.0235977		0.11546	0.17802		0.14674		-0.047333	0.30462	0.089464	0.014908		0.0904147
EPHB1		0.17636	0.14603		0.161195		-0.063535	-0.017314		-0.0404245		0.028064	-0.037167	0.17369		0.0548623		0.097709	0.064415		0.081062		-0.006278	0.00085129	-0.14138	-0.026213		-0.0432549
WFDC6		0.25698	0.06533		0.161155		0.051282	0.18297		0.117126		0.18206	0.26955	-0.012364		0.146415		0.08214	0.094505		0.0883225		0.067494	0.15569	0.0269	-0.021805		0.0570697
VGF		0.13186	0.19042		0.16114		0.086107	0.017341		0.051724		-0.031281	0.023463	-0.002225		-0.00334767		0.20851	0.15832		0.183415		0.14901	-0.09511	0.0024201	0.015752		0.018018
ABHD16B		0.22373	0.098403		0.161067		0.26665	0.09846		0.182555		0.067606	0.060838	-0.0068405		0.0405345		0.11074	0.29998		0.20536		0.12713	-0.0062932	0.035277	0.10916		0.0663185
CEBPE		0.30457	0.017489		0.161029		0.068615	0.038206		0.0534105		0.017282	0.049186	-0.030708		0.01192		-0.004563	0.14305		0.0692435		0.060883	0.03891	0.23693	0.042124		0.0947117
PRSS12		0.25254	0.069461		0.161		0.18782	0.089964		0.138892		-0.029936	0.074897	0.0029477		0.0159696		-0.081523	0.039079		-0.021222		0.13634	0.11799	0.024039	0.0096808		0.0720124
ACOT7		0.1756	0.14636		0.16098		0.097727	0.34206		0.219893		0.12486	0.11164	0.051616		0.0960387		0.048061	-0.064873		-0.008406		0.043327	-0.1947	-0.29136	0.11042		-0.0830783
EPHA2		0.12298	0.19897		0.160975		0.0090303	-0.054378		-0.0226739		0.01767	0.042563	-0.1429		-0.0275557		0.063266	0.0083709		0.0358185		-0.08235	0.030445	-0.050448	-0.020571		-0.030731
SMDT1		0.11539	0.20655		0.16097		-0.092501	-0.16339		-0.127945		0.21246	-0.017721	0.21766		0.137466		0.16768	-0.12189		0.022895		-0.053664	0.10381	-0.13515	0.15894		0.018484
APOH		0.2537	0.067898		0.160799		0.14464	0.070688		0.107664		-0.075472	0.043262	-0.022552		-0.018254		-0.010761	-0.023555		-0.017158		-0.028729	-0.056769	0.033416	0.053573		0.00037275
ADAMTS5		-0.068076	0.38964		0.160782		0.25714	3.333e-05		0.128587		-0.056657	-0.0096896	0.06197		-0.00145887		0.073763	-0.098432		-0.0123345		0.038231	0.036312	0.11452	0.14473		0.0834483
DBN1		0.16653	0.15498		0.160755		-0.047103	0.10305		0.0279735		-0.015868	0.00073401	0.12719		0.037352		-0.01634	0.22117		0.102415		0.055502	0.032601	0.00075439	0.1554		0.0610643
SPACA1		0.26366	0.057766		0.160713		0.13071	0.091609		0.111159		0.34756	-0.016051	0.060736		0.130748		0.023678	0.056625		0.0401515		0.0074055	-0.023655	-0.13614	0.030995		-0.0303486
ADAM12		0.15036	0.17102		0.16069		-0.013329	0.12999		0.0583305		0.16484	0.098512	0.052434		0.105262		0.12942	0.30949		0.219455		-0.073895	0.024426	0.07776	-0.046196		-0.00447625
PPP1R16B		0.1191	0.20226		0.16068		0.11359	0.17222		0.142905		0.084621	0.0038582	0.23618		0.10822		0.14029	0.37591		0.2581		0.1604	0.31194	0.16533	0.11835		0.189005
NIPAL4		0.038842	0.28245		0.160646		-0.010715	0.18267		0.0859775		0.097035	0.053077	0.30614		0.152084		0.14814	0.063956		0.106048		-0.051171	0.030078	-0.025368	-0.013045		-0.0148765
TGFBR3L		0.2023	0.11892		0.16061		0.028801	-0.02538		0.0017105		0.059146	-0.14487	0.0093671		-0.0254523		0.20823	0.16188		0.185055		0.12011	0.22969	0.028107	0.015157		0.098266
UROC1		0.14284	0.17836		0.1606		-0.015811	-0.11093		-0.0633705		-0.10276	-0.079607	0.084774		-0.032531		0.04687	0.044873		0.0458715		0.11261	-0.061115	0.034735	-0.037847		0.0120958
RDH13		0.13109	0.19008		0.160585		-0.067242	0.011504		-0.027869		0.030334	-0.064075	-0.15209		-0.0619437		0.020731	0.26881		0.14477		0.090865	-0.073515	-0.026952	0.025139		0.00388425
EPM2AIP1		0.27368	0.047282		0.160481		0.086939	-0.06325		0.0118445		0.11437	-0.060875	0.036385		0.02996		-0.25409	-0.25429		-0.25419		-0.019099	0.072828	0.21543	-0.089635		0.044881
KAAG1		0.036656	0.28429		0.160473		-0.073888	-0.013734		-0.043811		0.054292	0.041993	-0.031276		0.0216697		0.24811	-0.12393		0.06209		0.075862	0.20074	0.021396	0.039995		0.0844982
GRIK5		0.059413	0.26152		0.160466		0.047858	-0.042314		0.002772		-0.08197	0.13502	0.022819		0.0252897		-0.011141	0.24994		0.119399		-0.09254	0.094204	0.2161	0.060846		0.0696525
BCAS1		0.067796	0.25297		0.160383		-0.075499	-0.067819		-0.071659		-0.08818	-0.032352	0.063855		-0.0188923		-0.054335	0.19132		0.0684925		0.012669	0.029701	0.080591	-0.012141		0.027705
KIAA2026		0.16995	0.15081		0.16038		0.22505	0.056996		0.141023		-0.010247	0.035874	0.11982		0.0484823		-0.073817	-0.15705		-0.115433		-0.081641	0.055292	-0.059805	0.032465		-0.0134223
RAB1B		0.11344	0.20726		0.16035		0.068227	0.052086		0.0601565		0.17587	0.049875	0.089251		0.104999		0.094068	0.12075		0.107409		-0.088141	0.014419	-0.12095	-0.092161		-0.0717083
BLOC1S4		0.025038	0.29565		0.160344		0.29822	0.22266		0.26044		0.030927	-0.025619	-0.050006		-0.0148993		-0.16929	-0.02287		-0.09608		-0.024062	0.086574	0.10188	0.040574		0.0512415
TFPT		0.18092	0.13973		0.160325		-0.027163	-0.06657		-0.0468665		-0.082029	0.031996	0.1172		0.022389		0.11599	0.17628		0.146135		-0.051236	-0.02632	-0.068908	0.052465		-0.0234997
ITGB7		0.2766	0.044028		0.160314		0.093813	0.26505		0.179431		0.21431	0.11171	0.28393		0.203317		0.29144	0.27007		0.280755		0.30901	0.14953	0.058792	0.11508		0.158103
FOXN3		0.17073	0.14986		0.160295		-0.020275	0.016364		-0.0019555		0.055235	0.079597	0.021335		0.0520557		-0.18736	-0.070112		-0.128736		-0.0073728	0.038975	0.055701	-0.0086686		0.0196586
HIST1H1D		0.21348	0.1069		0.16019		-0.013576	-0.12036		-0.066968		-0.032845	0.067489	0.075964		0.0368693		0.082426	-0.12639		-0.021982		0.027992	-0.0076336	0.09085	-0.069175		0.0105083
HOMEZ		0.15677	0.16355		0.16016		-0.11792	-0.10407		-0.110995		-0.096815	-0.15638	0.14269		-0.036835		0.040815	-0.019538		0.0106385		-0.053636	0.065745	0.18545	0.27345		0.117752
TINAGL1		0.080747	0.23945		0.160099		-0.051027	0.04843		-0.0012985		-0.15445	-0.25426	0.094463		-0.104749		0.032235	-0.2435		-0.105632		-0.058777	-0.036516	-0.038901	0.12391		-0.002571
ARNT		0.066687	0.25348		0.160083		-0.14674	0.083194		-0.031773		0.079464	-0.11962	-0.030706		-0.0236207		0.11518	0.029341		0.0722605		-0.2258	-0.096429	-0.10792	-0.14831		-0.144615
DAZ2		0.30073	0.019376		0.160053		0.015729	0.14372		0.0797245		-0.01984	-0.040313	0.12494		0.0215957		-0.017383	-0.02909		-0.0232365		-0.026899	0.068622	0.023626	-0.029682		0.00891675
NHLRC3		0.13168	0.1884		0.16004		0.018921	-0.026358		-0.0037185		-0.19002	0.13311	0.12151		0.0215333		-0.012237	0.0068813		-0.00267785		0.25562	0.16107	0.096258	0.23065		0.185899
ZNF280C		0.09497	0.22504		0.160005		0.030135	0.06059		0.0453625		-0.01761	-0.052728	0.065212		-0.00170867		-0.019212	0.057284		0.019036		-0.14537	0.062171	-0.11659	-0.048102		-0.0619728
SIX6		0.056087	0.26377		0.159929		-0.12044	-0.06434		-0.09239		-0.069387	-0.091971	-0.16344		-0.108266		0.46333	0.55397		0.50865		0.010883	-0.066487	-0.17421	-0.076424		-0.0765595
PGBD1		0.0052637	0.31458		0.159922		0.22995	0.077282		0.153616		0.021024	-0.011218	0.083112		0.0309727		0.15737	0.0032258		0.0802979		0.092713	0.32911	0.041063	-0.16431		0.074644
SPACA4		0.018845	0.30097		0.159908		-0.055894	0.058874		0.00149		0.14707	-0.16258	-0.042695		-0.0194017		0.043782	0.28698		0.165381		0.023678	0.10296	0.077737	0.13362		0.0844987
UNG		0.12731	0.1922		0.159755		0.10858	0.11222		0.1104		0.0663	0.098807	0.16401		0.109706		0.033667	-0.10468		-0.0355065		-0.1717	0.041894	0.028113	0.14983		0.0120343
KIR2DL1		0.099108	0.22033		0.159719		0.024044	-0.038975		-0.0074655		-0.12164	0.14292	0.2071		0.0761267		-0.050357	0.029818		-0.0102695		0.083251	0.056105	-0.11419	0.051656		0.0192055
PLXNB1		0.18065	0.13865		0.15965		0.019245	0.076314		0.0477795		-0.08513	0.083219	0.0029852		0.000358067		-0.15183	-0.12405		-0.13794		-0.082594	0.026603	-0.065585	-0.045228		-0.041701
STYXL1		0.16992	0.14933		0.159625		0.0023663	-0.13396		-0.0657969		-0.00323	0.060561	0.10253		0.053287		-0.08503	-0.136		-0.110515		0.0026254	-0.081279	0.051553	0.059108		0.00800185
KRT222		0.16411	0.15498		0.159545		-0.030345	-0.17549		-0.102918		-0.076632	0.12446	-0.26286		-0.0716773		0.056498	0.045904		0.051201		-0.11792	-0.11816	-0.043641	-0.1319		-0.102905
NR2C1		0.091538	0.22735		0.159444		-0.05791	0.12288		0.032485		-0.13685	0.084437	-0.098734		-0.0503823		-0.14317	-0.083368		-0.113269		-0.049211	0.13617	0.14495	0.16748		0.0998472
CNDP2		0.14215	0.17673		0.15944		-0.067486	0.082103		0.0073085		-0.067692	0.097834	0.21058		0.0802407		-0.015522	0.16326		0.073869		0.04292	0.16276	-0.00756	-0.121		0.01928
PANX2		0.18896	0.12934		0.15915		0.0068408	0.040926		0.0238834		0.059999	0.053951	-0.06975		0.0147333		0.10225	0.05052		0.076385		-0.047442	0.11241	0.069101	0.092287		0.056589
CCDC3		0.28043	0.037789		0.15911		-0.12886	-0.14033		-0.134595		0.17404	0.048311	0.040761		0.087704		0.10232	0.058106		0.080213		0.055629	0.11272	-0.018974	0.11619		0.0663912
SYT12		0.35436	-0.036142		0.159109		0.063549	-0.10215		-0.0193005		-0.080058	0.070203	0.010169		0.000104667		-0.10632	-0.20097		-0.153645		-0.12401	-0.24452	-0.15986	-0.056679		-0.146267
KXD1		0.071718	0.24644		0.159079		0.080871	0.079498		0.0801845		0.08611	-0.20431	-0.23649		-0.11823		0.51573	0.95585		0.73579		0.21475	0.52208	-0.0082748	-0.099776		0.157195
DUSP7		0.13953	0.17854		0.159035		0.03212	0.085608		0.058864		0.062598	-0.017791	0.034395		0.0264007		-0.057178	0.2685		0.105661		-0.13532	-0.036812	0.027887	-0.044146		-0.0470978
IQCF6		0.17007	0.14797		0.15902		0.0019293	-0.02885		-0.0134604		-0.0075103	0.026588	-0.14512		-0.0420141		0.057779	-0.092359		-0.01729		0.0056114	-0.074546	0.09845	0.090451		0.0299916
MICALCL		0.20023	0.11759		0.15891		-0.1075	0.10708		-0.00021		-0.10163	-0.04762	0.016306		-0.0443147		-0.13833	-0.10454		-0.121435		-0.063447	0.0076719	0.1126	-0.030373		0.00661298
ID1		0.11525	0.20257		0.15891		0.31127	-0.071442		0.119914		0.042224	0.048895	-0.19132		-0.0334003		0.37757	0.23356		0.305565		0.11655	0.043187	0.14998	-0.038973		0.067686
DCHS1		0.050362	0.26736		0.158861		-0.040702	0.022164		-0.009269		0.083148	-0.12597	0.09912		0.018766		0.12931	-0.0066047		0.0613527		0.069615	-0.14439	0.010209	0.00638		-0.0145465
PCDHGB4		0.11585	0.20178		0.158815		-0.086972	0.083164		-0.001904		-0.0056505	0.15343	0.059066		0.0689485		0.12102	0.090061		0.105541		0.045987	-0.0055677	-0.064169	-0.0024922		-0.00656048
IRX2		0.14526	0.17227		0.158765		0.19607	0.065085		0.130578		0.15597	-0.028455	0.13005		0.085855		0.10828	0.049939		0.0791095		-0.031239	-0.054727	0.10776	0.051351		0.0182862
TAS2R43		0.18599	0.13153		0.15876		0.053285	0.10783		0.0805575		0.059061	-0.036327	-0.0208		0.000644667		0.15827	-0.13511		0.01158		-0.029295	0.030949	0.083168	-0.05596		0.0072155
ACAN		0.14821	0.16926		0.158735		-0.16617	0.046547		-0.0598115		0.093519	-0.06171	-0.16925		-0.0458137		0.10974	-0.062465		0.0236375		-0.13299	0.11498	-0.050483	0.073402		0.00122725
RASSF5		0.19839	0.11894		0.158665		-0.072418	0.021773		-0.0253225		-0.095391	-0.07603	-0.065673		-0.0790313		0.15965	0.1142		0.136925		-0.041028	-0.019919	0.053022	0.18879		0.0452162
COMP		0.22662	0.090693		0.158656		-0.04371	-0.04811		-0.04591		-0.071046	0.19317	-0.23058		-0.036152		0.31071	0.40958		0.360145		0.10017	-0.043786	0.1593	-0.13507		0.0201535
SPATA3		-0.028843	0.34606		0.158608		0.031831	0.11382		0.0728255		-0.051306	0.27358	0.19101		0.137761		-0.075348	0.03803		-0.018659		-0.037479	0.025551	0.06208	-0.0021515		0.0120001
RNF152		0.16027	0.15692		0.158595		0.13622	-0.0099298		0.0631451		-0.00014507	0.011338	0.019779		0.010324		0.12148	0.036509		0.0789945		-0.054377	0.040059	-0.051253	0.070171		0.00115
RIMS1		0.32542	-0.0082578		0.158581		0.12849	0.077329		0.102909		0.0079786	0.025936	-0.026684		0.0024102		-0.26049	0.0052153		-0.127637		0.12309	-0.051828	0.027902	-0.057169		0.0104988
TBC1D28		0.12152	0.19563		0.158575		-0.15407	-0.0087859		-0.0814279		0.082431	-0.091139	0.015601		0.00229767		-0.19339	-0.11947		-0.15643		0.063861	0.033948	-0.11982	-0.070937		-0.023237
GAP43		0.15273	0.1641		0.158415		0.086402	0.080862		0.083632		0.031613	0.17328	-0.079841		0.041684		-0.17819	0.23733		0.02957		0.074256	0.042021	0.10504	0.083868		0.0762962
HSD17B13		0.096031	0.22069		0.158361		-0.071713	0.038272		-0.0167205		0.1033	0.022766	0.054908		0.0603247		0.026334	-0.039497		-0.0065815		0.014958	-0.046978	0.0064093	0.024963		-0.000161925
JPH3		0.13979	0.17688		0.158335		0.062305	0.12813		0.0952175		0.022893	0.15139	0.138		0.104094		0.13407	0.11843		0.12625		0.054493	0.10873	-0.0036556	0.0043954		0.0409907
SAPCD1		0.13357	0.18286		0.158215		0.23472	-0.03639		0.099165		0.05571	-0.10626	0.084591		0.011347		0.020954	-0.31245		-0.145748		0.16202	-0.068531	-0.046708	-0.10466		-0.0144697
MAATS1		0.12805	0.18833		0.15819		0.017368	-0.15915		-0.070891		-0.0036476	-0.039676	0.081578		0.0127515		-0.012576	0.073882		0.030653		0.077306	0.077815	0.026302	0.090374		0.0679493
CLASP2		0.088412	0.22795		0.158181		-0.14714	0.34725		0.100055		0.048504	0.13934	0.055348		0.081064		-0.15011	-0.075568		-0.112839		0.02127	-0.060589	0.00034619	-0.04251		-0.0203707
BHLHE23		-0.16385	0.48013		0.15814		0.013352	0.045553		0.0294525		-0.04041	0.0080311	0.14997		0.039197		0.32222	0.10527		0.213745		0.011013	0.014424	-0.068267	-0.023913		-0.0166857
TMEM243		0.23367	0.082509		0.158089		0.079979	-0.021855		0.029062		0.0041719	0.062062	0.013944		0.026726		-0.12709	-0.22005		-0.17357		-0.082303	-0.0043616	0.17201	0.073237		0.0396456
FAM150A		0.14964	0.16647		0.158055		0.047677	0.050333		0.049005		0.12582	0.11087	0.08847		0.108387		0.094201	-0.25678		-0.0812895		-0.037687	-0.032984	0.034595	-0.00052786		-0.00915096
PTPRG		0.11902	0.19687		0.157945		-0.098395	-0.1111		-0.104747		0.027981	0.12796	0.17606		0.110667		-0.078652	-0.12917		-0.103911		0.087095	-0.17037	0.082648	-0.11207		-0.0281742
OR4D6		0.26382	0.051906		0.157863		0.098985	0.16203		0.130507		0.13758	-0.037507	-0.14275		-0.0142257		-0.0099212	0.021449		0.0057639		0.28884	0.0073742	0.03913	0.13949		0.118709
MTFR1		0.26229	0.053352		0.157821		0.036455	0.19907		0.117762		0.042143	-0.15227	-0.043212		-0.051113		-0.072253	-0.16055		-0.116401		-0.14955	-0.21672	-0.15701	-0.12478		-0.162015
HOXA11		0.16346	0.15202		0.15774		0.036914	0.11562		0.076267		0.083865	-0.097319	0.06159		0.0160453		0.18432	0.092291		0.138305		-0.09009	-0.06305	0.11499	-0.054377		-0.0231317
RPRML		0.13724	0.17823		0.157735		-0.018747	-0.014324		-0.0165355		0.0077205	-0.10051	-0.044806		-0.0458652		-0.32473	-0.13575		-0.23024		-0.055491	-0.021385	0.024265	-0.15842		-0.0527578
STAG2		0.062	0.25345		0.157725		-0.074091	-0.13277		-0.103431		-0.06596	-0.024338	0.42778		0.112494		-0.090158	0.1771		0.043471		0.11303	0.041045	-0.11213	-0.043646		-0.00042525
TGOLN2		0.08653	0.22886		0.157695		-0.053173	0.085167		0.015997		-0.013787	-0.029355	0.025465		-0.00589233		0.048789	0.16711		0.10795		-0.083385	0.019797	0.050292	-0.081669		-0.0237413
OR13H1		0.24609	0.069171		0.157631		-0.040372	0.13325		0.046439		0.1182	-0.044821	0.076702		0.050027		0.034449	-0.040375		-0.002963		0.001014	-0.12986	0.020065	-0.03619		-0.0362428
MYBPC2		0.070491	0.24466		0.157575		-0.0033237	-0.10027		-0.0517968		-0.079568	-0.096622	0.29648		0.0400967		0.11657	0.14632		0.131445		0.0011493	0.27048	0.020385	-0.096142		0.0489681
ELMO2		0.085268	0.22986		0.157564		0.59499	0.53003		0.56251		0.077674	0.12308	0.33105		0.177268		0.32055	0.37979		0.35017		0.26154	0.48564	0.66942	0.30492		0.43038
SPINT3		0.258	0.057109		0.157555		-0.078137	-0.024907		-0.051522		-0.018414	0.057562	0.15246		0.0638693		0.0044107	0.42636		0.215385		0.025695	-0.028654	0.10966	0.22438		0.0827702
GDE1		0.36678	-0.051728		0.157526		-0.016285	-0.060692		-0.0384885		0.014925	-0.09832	-0.0254		-0.036265		0.025907	0.50429		0.265099		0.027203	0.061401	0.068353	-0.10531		0.0129118
TFF1		0.14796	0.16702		0.15749		0.042744	-0.0059568		0.0183936		-0.049554	0.1113	0.028367		0.0300377		0.24234	-0.0096895		0.116325		0.061795	0.022156	0.011434	0.056463		0.037962
CLC		0.11298	0.20197		0.157475		0.070561	0.036695		0.053628		0.044853	0.094961	0.015122		0.0516453		0.11827	0.15959		0.13893		0.088415	-0.10015	-0.051203	0.07225		0.002328
KLF13		0.01329	0.30163		0.15746		0.020893	-0.014871		0.003011		0.10641	0.049888	0.092524		0.0829407		-0.19458	-0.061779		-0.12818		0.038981	0.17389	0.13728	-0.022894		0.0818142
GSG2		0.20803	0.10686		0.157445		0.064645	-0.10926		-0.0223075		0.12331	0.019278	0.17202		0.104869		-0.029481	0.16623		0.0683745		0.18595	0.084318	0.01719	-0.043865		0.0608983
TMEM86A		0.2305	0.084255		0.157378		-0.064298	0.041996		-0.011151		0.03411	0.0054213	0.12559		0.0550404		0.12954	0.21292		0.17123		0.13072	-0.023791	-0.11515	-0.056172		-0.0160983
ERVW-1		0.25288	0.061871		0.157376		0.10331	-0.24813		-0.07241		0.030668	-0.12715	-0.023242		-0.039908		-0.24457	-0.34752		-0.296045		0.074573	0.0023509	-0.0025533	0.11999		0.0485901
WNT8B		0.063083	0.25122		0.157151		0.067463	0.092308		0.0798855		0.066114	0.11816	0.069189		0.0844877		0.037017	0.14191		0.0894635		-0.032266	0.0629	-0.029241	-0.17122		-0.0424568
TNFAIP8		0.093048	0.22111		0.157079		0.037826	0.14661		0.092218		0.17428	0.19211	-0.11875		0.0825467		0.040899	0.098185		0.069542		-0.054497	0.14592	-0.013215	-0.073151		0.00126425
CPTP		0.19975	0.11434		0.157045		-0.18414	-0.0098131		-0.0969765		-0.0019079	0.069738	-0.10052		-0.0108966		-0.12763	-0.058763		-0.0931965		0.19287	-0.15309	0.040348	-0.028791		0.0128343
RALY		0.094468	0.2196		0.157034		0.21373	0.27235		0.24304		0.034055	0.29389	-0.013288		0.104886		0.19434	0.074699		0.13452		0.28269	0.51269	0.17204	-0.018436		0.237246
IL1B		0.32615	-0.012294		0.156928		-0.017564	0.098181		0.0403085		-0.058818	-0.003258	0.26725		0.0683913		0.40876	0.45574		0.43225		-0.22564	-0.003032	0.087376	0.012552		-0.032186
OCEL1		0.248	0.065841		0.15692		0.0087052	-0.11428		-0.0527874		-0.041701	-0.04128	0.017608		-0.021791		0.15092	0.10098		0.12595		-0.12203	0.039892	-0.17374	-0.081619		-0.0843742
TTLL9		0.12171	0.19196		0.156835		0.039162	0.17771		0.108436		-0.035745	-0.042289	0.092286		0.00475067		0.27782	0.19771		0.237765		0.076888	0.30232	0.21857	0.092727		0.172626
TBXA2R		0.14626	0.1673		0.15678		-0.0069366	-0.031075		-0.0190058		0.11262	0.0068553	0.08596		0.0684784		0.1933	0.035874		0.114587		-0.0037393	0.029609	0.14008	0.009978		0.0439819
CRYBA4		0.13573	0.17781		0.15677		0.10987	-0.065906		0.021982		0.072467	-0.071471	-0.048268		-0.0157573		0.0028499	0.022004		0.0124269		-0.0664	0.071616	0.039475	0.093992		0.0346708
TRAPPC1		0.037104	0.27604		0.156572		-0.13117	0.15791		0.01337		-0.10823	0.074902	-0.17835		-0.0705593		0.071757	0.22889		0.150323		-0.017506	-0.30609	-0.019424	-0.096301		-0.10983
NOTO		0.0030454	0.30994		0.156493		0.053063	-0.0046687		0.0241972		-0.02901	-0.014857	0.16062		0.0389177		0.05011	-0.018454		0.015828		-0.28032	-0.016258	-0.0080551	0.24084		-0.0159483
JAZF1		0.033045	0.2799		0.156472		0.16183	0.055747		0.108788		0.236	-0.0079112	0.015834		0.0813076		0.16935	0.2665		0.217925		-0.0016964	0.20258	-0.16815	-0.011717		0.00525415
PTPN23		0.22263	0.090314		0.156472		-0.52632	-0.54473		-0.535525		0.0080708	-0.23992	-0.67711		-0.302986		-0.1271	-0.15533		-0.141215		0.28195	-0.05869	0.20712	0.039259		0.11741
DRD5		0.20536	0.10754		0.15645		0.1123	0.056375		0.0843375		0.2106	0.012855	-0.15053		0.0243083		0.22693	-0.0052361		0.110847		0.21424	0.25204	0.11434	0.11595		0.174143
ETNPPL		0.082631	0.23017		0.1564		0.12233	0.0095819		0.0659559		-0.0050636	5.8241e-05	0.05355		0.0161815		0.12737	0.093589		0.11048		-0.0035669	0.28003	0.017276	0.018886		0.0781563
HELZ		0.11572	0.19701		0.156365		-0.052029	-0.16238		-0.107204		-0.08141	-0.13666	-0.22255		-0.146873		-0.4985	-0.68864		-0.59357		-0.02185	-0.081465	-0.12299	-0.1449		-0.0928013
ATXN3		0.1386	0.17396		0.15628		-0.13459	-0.040568		-0.087579		0.087446	0.0078613	0.078548		0.0579518		-0.11762	0.074951		-0.0213345		-0.029137	0.099605	0.15856	-0.19119		0.0094595
HIST1H2AA		0.22574	0.086816		0.156278		0.00052175	0.07691		0.0387159		0.062082	-0.069574	0.097784		0.0300973		0.0523	0.12675		0.089525		0.032149	0.036512	0.054083	0.032787		0.0388827
TBX20		0.13687	0.17553		0.1562		-0.066626	-0.0010015		-0.0338138		-0.092479	0.10431	-0.11367		-0.0339463		0.10578	-0.049698		0.028041		0.05991	0.024492	-0.14464	-0.020512		-0.0201875
TRMT61B		0.14857	0.16381		0.15619		0.11777	-0.020476		0.048647		-0.085709	-0.076992	-0.19881		-0.120504		-0.09484	-0.096242		-0.095541		0.17812	-0.16669	0.074152	-0.070373		0.00380225
WDR78		0.37155	-0.059172		0.156189		-0.070714	0.072018		0.000652		0.0093738	0.075842	0.13809		0.0744353		0.0273	0.074364		0.050832		-0.11591	-0.0046551	-0.05292	-0.0031208		-0.0441515
IL12B		0.16416	0.14816		0.15616		0.15377	0.042215		0.0979925		0.055148	-0.081298	-0.033662		-0.0199373		0.038539	0.13149		0.0850145		-0.15133	0.095639	0.0080643	-0.020785		-0.0171029
NUDT16		0.092695	0.21961		0.156152		-0.10537	-0.071574		-0.088472		0.042842	0.071921	-0.16995		-0.0183957		-0.062583	-0.088151		-0.075367		-0.13744	-0.020721	0.020773	-0.10004		-0.059357
ATP6V0A4		0.076341	0.23587		0.156106		0.058797	-0.016263		0.021267		0.22405	0.14983	-0.26258		0.0371		-0.17979	-0.22094		-0.200365		0.002367	0.16223	0.13463	0.045569		0.086199
VCPKMT		0.1333	0.17878		0.15604		0.03899	-0.014045		0.0124725		-0.067734	-0.013693	-0.1362		-0.0725423		-0.17926	-0.089826		-0.134543		-0.057056	-0.055373	0.021307	-0.10348		-0.0486505
FSTL4		0.14637	0.16568		0.156025		0.10528	0.030636		0.067958		-0.0075258	0.044081	-0.037088		-0.0001776		0.12294	0.22254		0.17274		-0.1245	0.15683	0.093982	-0.14991		-0.0058995
ACOX2		0.17872	0.13332		0.15602		-0.061979	0.061054		-0.0004625		0.03527	0.05041	0.031043		0.0389077		-0.033297	0.20333		0.0850165		-0.0038697	-0.11672	-0.026957	0.10631		-0.0103092
CREM		0.1994	0.11259		0.155995		0.23318	0.12005		0.176615		-0.10272	0.12349	-0.16848		-0.0492367		0.11129	0.15916		0.135225		0.069172	-0.01441	0.070426	-0.052407		0.0181952
KRT73		0.12788	0.18409		0.155985		0.20397	0.056175		0.130073		-0.052281	-0.17718	-0.10787		-0.112444		0.098255	0.11948		0.108868		-0.0097251	0.10267	0.21038	0.17782		0.120286
FBF1		0.054869	0.25707		0.15597		-0.20272	-0.03323		-0.117975		-0.020258	0.046025	0.033738		0.019835		-0.10634	0.078668		-0.013836		0.10572	-0.070771	-0.050067	-0.066943		-0.0205153
OR10G4		0.23011	0.081822		0.155966		0.073864	0.026299		0.0500815		0.030388	0.21805	-0.17692		0.0238393		-0.097009	-0.20259		-0.1498		0.085699	0.029614	0.12894	0.1475		0.0979383
ATXN3L		0.099868	0.21193		0.155899		0.078412	0.090039		0.0842255		0.025396	0.032229	0.089034		0.0488863		-0.070857	-0.10893		-0.0898935		0.017644	0.055233	0.016372	0.037546		0.0316987
BCOR		0.19446	0.11722		0.15584		0.12013	0.18691		0.15352		-0.061248	0.044667	-0.14457		-0.053717		-0.36872	-0.2917		-0.33021		0.065162	0.16069	0.12058	0.23858		0.146253
CHRNA10		0.074516	0.23698		0.155748		0.091695	0.11753		0.104612		-0.011425	-0.037441	-0.023109		-0.0239917		-0.13235	-0.096769		-0.114559		0.048758	0.14276	0.025861	-0.033351		0.046007
CAMK2N2		0.16747	0.14394		0.155705		0.0043544	0.18278		0.0935672		0.023255	0.12365	0.090258		0.0790543		-0.042571	0.10301		0.0302195		0.039428	-0.065253	0.1201	0.12668		0.0552387
MRPL20		0.32468	-0.013387		0.155647		-0.1847	-0.555		-0.36985		0.067188	-0.13401	-0.12652		-0.0644473		-0.38474	-0.42912		-0.40693		-0.088114	-0.33894	-0.16342	-0.20764		-0.199528
TRIM59		0.13697	0.17403		0.1555		0.20979	0.10147		0.15563		0.0058163	-0.0085628	-0.025093		-0.00927983		-0.057892	0.13546		0.038784		0.077383	0.12745	0.074463	-0.064626		0.0536675
GATSL2		0.13123	0.17974		0.155485		0.13125	0.29861		0.21493		0.16018	0.039418	-0.098834		0.033588		0.31808	0.20198		0.26003		0.14966	0.31442	0.14468	0.16522		0.193495
NARF		0.06995	0.24099		0.15547		-0.014876	0.17139		0.078257		-0.013654	-0.16339	-0.027406		-0.06815		-0.29389	-0.11409		-0.20399		-0.045041	-0.15378	0.14554	0.069307		0.0040065
TUBG1		0.18175	0.12914		0.155445		0.098935	-0.056448		0.0212435		-0.061134	-0.027062	-0.16933		-0.085842		-0.45246	0.021708		-0.215376		0.21565	-0.075197	-0.00013452	0.031818		0.0430341
PTPN18		0.065111	0.24574		0.155425		-0.032228	0.028143		-0.0020425		0.065757	0.085793	-0.078144		0.0244687		-0.018109	0.0066376		-0.0057357		0.09432	-0.069726	0.078856	0.033887		0.0343342
OR8G1		0.031389	0.27944		0.155415		-0.09939	0.020653		-0.0393685		0.0011635	0.013518	0.12343		0.0460372		0.019399	-0.094322		-0.0374615		0.18035	0.054601	-0.034741	0.0027608		0.0507427
SLC47A2		0.023035	0.28777		0.155402		-0.017112	-0.015548		-0.01633		-0.036464	-0.22733	0.12262		-0.047058		0.063645	-0.095058		-0.0157065		-0.035182	0.033536	0.081673	0.060484		0.0351277
SELE		0.21901	0.091791		0.1554		-0.047586	-0.063262		-0.055424		-0.062462	-0.087628	-0.082969		-0.0776863		-0.09448	-0.2316		-0.16304		0.015982	0.019497	-0.034635	0.12149		0.0305835
PSME2		0.05113	0.25966		0.155395		0.088132	-0.15938		-0.035624		-0.040906	-0.05531	-0.11931		-0.071842		0.16384	0.046151		0.104996		0.018981	0.092144	0.17705	0.037219		0.0813485
PTPN12		0.46017	-0.14941		0.15538		0.078815	0.086007		0.082411		-0.11984	0.17854	0.0029566		0.0205522		0.16113	0.42659		0.29386		0.089667	-0.027225	0.17064	0.13107		0.091038
FAM83D		0.18273	0.12795		0.15534		0.066778	0.20406		0.135419		0.11245	0.14001	0.2024		0.15162		0.21497	0.17971		0.19734		0.073315	0.32525	0.21256	0.063369		0.168624
AASDHPPT		0.30277	0.0078167		0.155293		0.42084	0.2598		0.34032		0.068845	0.0030222	0.14253		0.0714657		-0.39396	-0.045604		-0.219782		0.46562	0.39008	0.43731	0.44476		0.434442
ENPP1		0.065547	0.24487		0.155208		0.079247	0.12546		0.102353		0.060739	-0.0041914	0.076007		0.0441849		0.28613	0.249		0.267565		0.061282	-0.0063129	0.0012036	0.0025976		0.0146926
MED25		0.15347	0.15694		0.155205		-0.022135	-0.25092		-0.136527		-0.1084	0.021596	-0.084048		-0.0569507		-0.52258	-0.31994		-0.42126		-0.3819	-0.031506	0.067926	-0.24807		-0.148388
FAM167B		0.058765	0.25163		0.155198		-0.21967	0.0069854		-0.106342		-0.043491	0.19869	-0.052293		0.034302		-0.43529	-0.18377		-0.30953		-0.085184	-0.008115	0.17118	0.11691		0.0486977
KNDC1		0.062458	0.24792		0.155189		-0.022285	0.034169		0.005942		0.066956	-0.085586	0.079107		0.020159		-0.24639	-0.11388		-0.180135		-0.0079371	0.2255	0.030971	-0.06781		0.045181
PSD4		0.04126	0.26892		0.15509		0.22256	0.046771		0.134665		0.0092381	-0.12803	0.014573		-0.0347396		0.39614	0.40187		0.399005		-0.0029811	0.04857	-0.021008	-0.047324		-0.00568577
KANK2		0.2331	0.07703		0.155065		-0.1707	0.093082		-0.038809		0.088427	-0.010406	-0.10841		-0.0101297		-0.24094	-0.11566		-0.1783		-0.052834	0.15342	0.051347	0.10287		0.0637008
CDKN1B		-0.026428	0.33642		0.154996		0.0022382	0.035815		0.0190266		-0.029305	-0.13161	-0.0020837		-0.0543329		0.38157	-0.0011454		0.190212		-0.069312	-0.24051	-0.10745	-0.10201		-0.129821
CHST6		-0.017022	0.32666		0.154819		-0.10385	-0.15942		-0.131635		0.1477	-0.047289	0.025873		0.0420947		0.19272	0.055779		0.124249		0.21586	-0.087667	0.1113	-0.152		0.0218733
SOCS6		0.2652	0.044336		0.154768		0.037587	0.047912		0.0427495		-0.19986	0.2133	0.10943		0.0409567		0.010623	-0.020584		-0.0049805		-0.18251	-0.11862	0.01753	0.036705		-0.0617238
TKTL2		0.13126	0.17824		0.15475		0.073771	0.021876		0.0478235		0.093073	0.032952	0.067008		0.0643443		0.11234	-0.024957		0.0436915		0.033085	0.14338	-0.031115	-0.038419		0.0267327
IL1R2		0.10993	0.19953		0.15473		0.075357	0.06066		0.0680085		-0.17309	-0.027189	-0.15781		-0.119363		0.42086	0.11087		0.265865		-0.053234	0.025242	-0.05534	-0.13717		-0.0551255
LTB4R		0.13266	0.17672		0.15469		0.12013	0.036501		0.0783155		0.10177	-0.028641	-0.01966		0.017823		0.11986	0.03881		0.079335		-0.02091	0.097931	0.13335	0.031447		0.0604545
PAMR1		0.10801	0.20135		0.15468		-0.091453	0.057766		-0.0168435		0.064158	-0.071654	0.013162		0.00188867		-0.047488	-0.23389		-0.140689		0.053018	-0.045691	0.010966	-0.073537		-0.013811
IQCG		0.15183	0.15751		0.15467		-0.019325	0.049646		0.0151605		-0.067164	-0.1547	0.011933		-0.069977		0.00011807	-0.030113		-0.0149975		-0.20384	-0.054083	0.0080926	-0.1043		-0.0885326
RNF41		0.098665	0.21039		0.154527		0.11455	0.1532		0.133875		-0.041872	-0.12466	-0.04966		-0.072064		0.086035	0.064246		0.0751405		-0.089969	-0.071217	-0.067246	0.018612		-0.052455
SASH3		0.055887	0.25315		0.154519		0.026994	0.17163		0.099312		-0.18773	0.034317	0.099564		-0.0179497		0.029666	0.085494		0.05758		0.0012174	-0.011129	0.0012381	-0.005087		-0.00344012
PRKX		0.29322	0.015793		0.154506		0.13175	-0.056906		0.037422		-0.032686	-0.042421	0.058379		-0.005576		-0.0012044	0.27856		0.138678		0.10736	0.16644	-0.052447	0.2096		0.107738
SAMHD1		0.058501	0.25049		0.154496		0.051639	0.1864		0.11902		0.058176	0.070638	0.086375		0.0717297		0.20464	0.14078		0.17271		0.19358	0.10218	0.24345	0.06244		0.150413
WFDC13		0.058679	0.25024		0.154459		-0.046495	0.2187		0.0861025		0.26391	-0.012979	0.043972		0.098301		0.16323	0.25009		0.20666		0.058618	-0.089457	0.13432	-0.098403		0.0012695
PCP2		0.17729	0.13161		0.15445		0.046936	0.047918		0.047427		0.051684	-0.035331	-0.010779		0.001858		0.14306	0.09277		0.117915		0.085504	0.30035	0.052025	0.023847		0.115432
SENP2		0.22175	0.087005		0.154378		0.058735	0.060712		0.0597235		0.045706	0.015284	-0.11888		-0.0192967		-0.0097054	0.13535		0.0628223		0.016486	-0.092371	-0.14563	0.016197		-0.0513295
AFMID		0.029879	0.27883		0.154355		-0.076052	-0.063672		-0.069862		0.0031468	0.081463	0.20092		0.0951766		-0.051631	-0.30229		-0.17696		-0.17587	0.28751	-0.067353	-0.055649		-0.0028405
INPP5F		0.14534	0.16319		0.154265		0.040695	0.092753		0.066724		0.028346	0.048879	-0.014676		0.0208497		0.16964	0.021715		0.0956775		0.011393	-0.049394	0.027256	0.076528		0.0164457
PHOX2A		0.25888	0.049594		0.154237		0.016959	0.0080682		0.0125136		0.13669	-0.0023303	-0.008055		0.0421016		-0.0021082	-0.13706		-0.0695841		-0.031956	0.038018	-0.014038	0.050292		0.010579
COL9A3		0.11244	0.19597		0.154205		0.21597	0.063715		0.139842		0.040057	0.014705	0.043097		0.0326197		0.07987	0.21968		0.149775		0.029257	0.16857	0.12791	0.03594		0.0904193
IL24		0.30462	0.0037142		0.154167		0.036389	-0.027602		0.0043935		0.18318	0.0041404	-0.066834		0.0401621		0.14899	0.18754		0.168265		0.28257	0.29651	0.19029	-0.010554		0.189704
TPPP2		-0.0073752	0.31557		0.154097		-0.039404	0.065298		0.012947		0.067789	0.066588	-0.045717		0.0295533		0.019586	0.15289		0.086238		0.16121	0.19629	0.15988	0.15599		0.168342
BMP2		0.24824	0.059895		0.154067		0.0020365	-0.0034069		-0.0006852		0.12048	-0.048601	0.018282		0.0300537		0.55653	0.27241		0.41447		0.051232	0.092395	0.15234	0.19412		0.122522
HTR1A		0.036357	0.27166		0.154008		0.038234	0.066356		0.052295		0.024172	0.064238	0.17761		0.0886733		-0.2982	-0.057809		-0.178005		0.18472	0.15452	-0.050655	0.1119		0.100121
MLEC		0.26905	0.038942		0.153996		0.047567	0.035822		0.0416945		0.03962	-0.011852	-0.031296		-0.001176		-0.37578	-0.057949		-0.216865		0.079071	-0.29308	-0.078569	-0.17526		-0.116959
PET117		0.17935	0.12855		0.15395		-0.1292	-0.60302		-0.36611		-0.089926	-0.11194	-0.55071		-0.250859		-1.1311	-0.92449		-1.0278		0.19629	-0.40738	0.017691	0.15184		-0.0103898
PAPSS2		0.1367	0.17106		0.15388		0.015386	0.034499		0.0249425		0.022452	-0.043744	0.058984		0.012564		0.0087821	0.0082289		0.0085055		-0.05145	-0.0078435	-0.0093836	0.015894		-0.0131958
BPIFB1		0.088739	0.21893		0.153835		0.075558	0.33963		0.207594		0.04337	0.11979	0.14735		0.103503		0.2872	0.23297		0.260085		0.092579	0.30305	0.079468	0.17477		0.162467
C8orf76		0.09021	0.21723		0.15372		0.0080488	0.072002		0.0400254		-0.044311	0.045856	0.32969		0.110412		0.46384	0.23608		0.34996		0.00023133	0.045025	0.088721	0.12194		0.0639793
CSPP1		-0.10251	0.40993		0.15371		0.079391	-0.12835		-0.0244795		0.012544	-0.0065782	0.058183		0.0213829		-0.0074507	0.16171		0.0771296		0.00092682	0.042792	0.012604	0.0008101		0.0142832
ENOSF1		0.0083779	0.29892		0.153649		0.093391	-0.1113		-0.0089545		0.068889	0.32963	0.082715		0.160411		-0.068513	-0.24424		-0.156377		-0.097054	0.18942	-0.12256	0.043249		0.00326375
NACAD		0.13144	0.17571		0.153575		0.11905	-0.062423		0.0283135		0.30251	0.07709	0.17659		0.185397		0.12451	0.020675		0.0725925		0.10151	0.0381	0.14723	0.0010591		0.0719748
LATS1		0.16641	0.14073		0.15357		0.010004	0.16944		0.089722		-0.12587	0.11334	0.014552		0.000674		-0.0030372	0.38737		0.192166		-0.044272	0.014476	-0.10134	-0.078802		-0.0524845
DACT2		0.23298	0.074142		0.153561		0.2589	0.027319		0.14311		-0.16751	0.048539	-0.064461		-0.061144		0.13367	0.039913		0.0867915		-0.090428	-0.12602	0.081649	-0.00031375		-0.0337782
RTP1		0.029706	0.27717		0.153438		0.045781	-0.063464		-0.0088415		0.11773	0.059384	-0.084534		0.03086		0.25851	0.45759		0.35805		-0.14111	0.16662	-0.027937	-0.16105		-0.0408693
AGAP3		0.12012	0.18669		0.153405		0.049998	-0.060557		-0.0052795		0.015127	-0.073399	0.11406		0.018596		0.14247	0.10869		0.12558		0.11302	-0.049322	-0.13375	-0.0038634		-0.0184789
MEF2C		0.094967	0.21184		0.153403		0.18646	0.048728		0.117594		0.027303	-0.055186	0.087673		0.01993		0.24726	0.27977		0.263515		0.075746	0.11693	-0.063962	-0.030352		0.0245905
KRTAP21-2		0.02551	0.28128		0.153395		0.032375	-0.045363		-0.006494		0.13108	-0.089301	0.0042027		0.0153272		-0.16954	0.0016001		-0.08397		-0.03471	0.18407	0.13504	0.0021273		0.0716318
UBLCP1		0.37432	-0.06755		0.153385		-0.082256	0.06736		-0.007448		0.00031707	0.18431	0.16452		0.116382		-0.15248	-0.10846		-0.13047		0.033032	-0.24948	-0.069254	0.082004		-0.0509245
GPC4		0.13503	0.17161		0.15332		0.031113	0.040326		0.0357195		-0.046326	0.063673	0.019482		0.0122763		0.074421	-0.013813		0.030304		0.023831	-0.043634	0.068035	0.024587		0.0182047
PVRL3		0.21438	0.092165		0.153272		-0.10468	0.031785		-0.0364475		0.024356	-0.034276	0.0053821		-0.00151263		-0.040526	0.059211		0.0093425		0.025935	-0.15235	0.052757	0.051651		-0.00550175
ERMP1		0.094599	0.21189		0.153245		0.038623	0.045543		0.042083		-0.028179	0.1116	0.12629		0.0699037		-0.007628	-0.085875		-0.0467515		-0.069592	-0.0010846	-0.086795	-0.064234		-0.0554264
HOXB2		0.12547	0.18095		0.15321		0.053962	0.055559		0.0547605		-0.11131	-0.19261	-0.19904		-0.167653		0.15003	-0.051757		0.0491365		0.0047397	-0.027968	-0.034736	-0.054153		-0.0280293
INHBB		0.14372	0.16265		0.153185		0.11987	0.11945		0.11966		0.046947	0.0052721	0.18658		0.0795997		0.29819	0.042476		0.170333		0.083832	-0.019859	-0.041313	-0.1044		-0.020435
DPH7		0.32986	-0.023514		0.153173		0.14982	-0.15178		-0.00098		0.087735	0.10889	-0.011134		0.0618303		-0.577	-0.28193		-0.429465		-0.12794	-0.063733	-0.054255	0.24636		0.000108
HAAO		0.053594	0.25273		0.153162		-0.15576	-0.1384		-0.14708		-0.06803	0.071295	0.092513		0.031926		0.13591	0.042131		0.0890205		0.028791	0.010875	0.15936	-0.0011635		0.0494656
BICC1		0.070372	0.23589		0.153131		0.16832	0.090479		0.1294		-0.093173	0.17413	0.18665		0.0892023		0.26418	0.1667		0.21544		0.10964	0.020904	-0.15012	0.073921		0.0135862
HEMK1		0.064943	0.24114		0.153041		0.026057	-0.030347		-0.002145		-0.037322	-0.0081305	0.13336		0.0293025		-0.033167	0.06307		0.0149515		-0.11566	0.068544	-0.0047268	0.12889		0.0192618
C2orf72		0.29639	0.0096661		0.153028		0.095677	0.22546		0.160569		0.067409	0.021559	0.21373		0.100899		0.28845	0.3661		0.327275		-0.037027	0.29565	0.11331	-0.11107		0.0652158
LCA5		0.089506	0.21647		0.152988		0.09551	0.11117		0.10334		0.15935	-0.024033	0.048077		0.0611313		0.13875	0.14046		0.139605		-0.089144	0.0061899	0.21304	-0.16696		-0.00921852
WNK2		0.12684	0.17913		0.152985		0.071817	-0.0010577		0.0353797		0.066738	0.040991	0.010558		0.039429		0.093974	0.13859		0.116282		0.0038385	0.07063	-0.038152	0.0035544		0.00996772
NAT6		0.20311	0.1028		0.152955		-0.14136	-0.17198		-0.15667		0.17917	0.059621	-0.071769		0.055674		-0.128	-0.37003		-0.249015		0.3013	0.082569	-0.021666	-0.049837		0.0780915
GTDC1		0.031032	0.27486		0.152946		-0.05026	-0.11645		-0.083355		-0.098934	-0.016896	0.063962		-0.0172893		-0.037784	-0.039711		-0.0387475		-0.0018884	-0.34755	0.044097	-0.10407		-0.102353
CEPT1		0.29988	0.0058078		0.152844		0.23579	0.2782		0.256995		0.062737	-0.019105	0.094132		0.0459213		0.088471	0.028214		0.0583425		0.033076	-0.063543	-0.036015	0.08506		0.0046445
ZNF469		0.14935	0.15627		0.15281		-0.037392	0.049408		0.006008		-0.02275	0.10718	0.14555		0.07666		0.21721	0.22212		0.219665		-0.16379	-0.031575	0.0098875	-0.011985		-0.0493656
IL3RA		0.1684	0.13703		0.152715		0.18312	0.13513		0.159125		0.057862	-0.037718	0.058925		0.0263563		0.060274	-0.27044		-0.105083		-0.07352	0.086674	0.01423	-0.045723		-0.00458475
NR1I2		0.27918	0.026228		0.152704		0.032836	-0.056652		-0.011908		-0.066206	-0.11966	-0.049534		-0.0784667		0.094248	0.086444		0.090346		0.038578	-0.0125	-0.00079231	0.082359		0.0269112
RBM3		-0.052492	0.35788		0.152694		0.23583	0.20599		0.22091		-0.073055	-0.1405	-0.033931		-0.0824953		-0.20187	0.12615		-0.03786		0.071128	0.2663	-0.076917	0.17174		0.108063
IGFL1		0.23201	0.073362		0.152686		0.08877	-0.081485		0.0036425		0.089739	0.0085649	-0.048135		0.016723		-0.0039452	0.052569		0.0243119		0.078849	-0.018546	0.13508	-0.12379		0.0178983
MGAM		0.061736	0.24357		0.152653		0.094841	0.058968		0.0769045		0.022628	-0.015815	-0.0036225		0.0010635		0.084964	0.061208		0.073086		-0.037204	0.11288	0.026522	0.10366		0.0514645
ABCC9		0.21654	0.088737		0.152639		0.16243	-0.092307		0.0350615		0.036622	0.075623	-0.10692		0.001775		0.1441	-0.0087758		0.0676621		-0.10387	0.18039	-0.1172	0.10894		0.017065
RILPL1		0.10619	0.19907		0.15263		0.088606	0.33716		0.212883		0.029611	-0.077912	0.026567		-0.00724467		-0.15907	-0.073843		-0.116456		0.29526	0.099484	-0.11142	0.050335		0.0834148
UBE4A		0.22221	0.083009		0.15261		-0.013814	0.1021		0.044143		-0.0091232	-0.015823	-0.2075		-0.0774821		0.10036	0.14058		0.12047		0.13587	0.16575	-0.0061765	0.056185		0.0879071
RNPEPL1		0.18071	0.12447		0.15259		-0.021872	-0.036752		-0.029312		-0.054766	-0.13624	0.051877		-0.0463763		0.21635	0.1818		0.199075		-0.075646	0.11979	0.078249	-0.048554		0.0184597
41517		-0.026235	0.33138		0.152572		-0.23895	-0.35468		-0.296815		-0.16835	-0.037715	-0.21445		-0.140172		0.24143	0.062375		0.151902		-0.23402	-0.15915	-0.067698	-0.20895		-0.167455
C21orf2		0.22312	0.081961		0.152541		0.099691	-0.00076496		0.049463		-0.0064459	-0.10322	0.075483		-0.0113943		0.1579	0.15024		0.15407		-0.088046	0.11001	0.33751	0.30329		0.165691
YWHAQ		0.015738	0.28933		0.152534		0.11386	0.19038		0.15212		0.14121	0.21358	0.18613		0.180307		0.21864	0.24993		0.234285		0.11572	-0.015665	0.019445	-0.037035		0.0206163
C1orf115		-0.026678	0.33174		0.152531		-0.11363	-0.15609		-0.13486		0.052796	-0.096284	-0.19092		-0.078136		0.25098	0.059812		0.155396		0.0048225	0.17219	0.0797	-0.0069467		0.0624415
KCNN1		0.10417	0.20078		0.152475		0.064496	-0.012848		0.025824		-0.12207	-0.18171	-0.30068		-0.201487		0.10717	0.21697		0.16207		0.0058955	0.053331	0.056088	-0.056243		0.0147679
IRF2BPL		0.18879	0.11613		0.15246		-0.20174	-0.070629		-0.136184		0.057076	-0.10087	-0.00044821		-0.0147474		-0.013456	-0.030957		-0.0222065		0.017064	-0.0079091	-0.098292	-0.11584		-0.0512443
LINGO1		0.21485	0.089826		0.152338		-0.089984	0.12823		0.019123		0.034865	0.020721	0.058565		0.0380503		0.02523	-0.0696		-0.022185		0.10709	0.18649	-0.068875	0.088053		0.0781895
LONRF3		0.29358	0.011082		0.152331		0.0044034	0.095292		0.0498477		-0.037614	0.020746	-0.1001		-0.0389893		0.020604	0.089718		0.055161		-0.035597	0.21012	-0.11456	-0.04226		0.00442575
RITA1		0.17076	0.13379		0.152275		0.23705	0.0037932		0.120422		0.047785	-0.063402	0.13914		0.0411743		-0.13772	0.082069		-0.0278255		0.094896	0.065186	0.16009	-0.0053145		0.0787144
PPM1M		0.11205	0.19249		0.15227		0.0082523	0.01269		0.0104712		0.057185	0.22064	0.045715		0.107847		0.11195	0.28513		0.19854		-0.064786	-0.057847	-0.0011838	0.1019		-0.0054792
ADGRF3		0.19773	0.1068		0.152265		0.031521	-0.015349		0.008086		-0.0066586	0.27421	0.022552		0.0967011		0.0093488	0.13642		0.0728844		0.079891	-0.075057	-0.041409	-0.066151		-0.0256815
MBD1		-0.039074	0.34343		0.152178		0.057996	-0.0052324		0.0263818		0.0537	-0.025061	0.087057		0.0385653		0.18843	0.12304		0.155735		0.033821	0.15091	0.063918	-0.14953		0.0247797
KIF3B		0.15241	0.15184		0.152125		0.12543	0.24558		0.185505		-0.044861	0.094078	0.11875		0.055989		-0.096185	0.41006		0.156937		0.12618	0.32046	0.084489	0.22846		0.189897
LRRN4		0.063513	0.24073		0.152121		-0.067078	0.050375		-0.0083515		0.039507	0.047391	0.2924		0.126433		0.26033	0.076723		0.168526		-0.085447	0.13168	0.082658	0.1623		0.0727977
PTP4A3		0.067958	0.2362		0.152079		0.15722	0.12313		0.140175		0.01584	-0.09267	-0.050214		-0.042348		0.014186	0.086607		0.0503965		0.077031	0.21441	0.11111	-0.11519		0.0718402
MTHFD1L		0.12916	0.17497		0.152065		-0.14616	-0.072072		-0.109116		-0.0094171	0.11048	-0.27031		-0.0564157		-0.29239	-0.2403		-0.266345		-0.12913	-0.12032	-0.076048	-0.0065668		-0.0830162
MST1		0.029997	0.27404		0.152019		0.06646	0.045522		0.055991		-0.065424	-0.025179	-0.035857		-0.0421533		0.25381	0.32888		0.291345		0.072411	-0.063247	-0.13328	0.036175		-0.0219853
NAT1		0.2063	0.09768		0.15199		0.064149	0.01545		0.0397995		0.020636	0.13626	-0.035739		0.0403857		-0.073974	-0.162		-0.117987		-0.046829	-0.089419	0.051728	-0.080836		-0.041339
C5AR1		0.16178	0.14212		0.15195		0.008594	-0.018703		-0.0050545		-0.088173	-0.0033549	-0.062711		-0.051413		0.099254	0.21076		0.155007		-0.015161	0.065004	0.06701	0.0092789		0.031533
PPRC1		0.02743	0.27621		0.15182		0.12434	0.22596		0.17515		-0.025923	-0.024798	0.06371		0.00432967		-0.367	-0.43043		-0.398715		-0.027184	0.036594	0.0072684	-0.055298		-0.0096549
VNN2		0.17316	0.13031		0.151735		0.044522	0.011231		0.0278765		0.055403	0.17711	-0.027228		0.0684283		0.052997	-0.17417		-0.0605865		-0.017024	0.13608	0.086274	0.10364		0.0772425
CD302		0.15158	0.15184		0.15171		0.028351	0.061861		0.045106		0.0093417	0.034545	0.046647		0.0301779		0.25248	0.070977		0.161728		-0.11816	-0.090552	-0.03355	-0.061216		-0.0758695
SNX13		0.067667	0.23575		0.151708		0.097272	0.08564		0.091456		0.074935	0.048802	0.14908		0.090939		0.24102	0.15344		0.19723		-0.028106	-0.059443	0.086404	0.039044		0.00947475
P2RY11		0.11205	0.19135		0.1517		0.037422	0.018433		0.0279275		-0.10263	-0.19363	0.12412		-0.05738		0.026508	0.16489		0.095699		-0.081243	-0.12093	0.095216	0.013233		-0.023431
DDAH1		0.32672	-0.023342		0.151689		0.17083	-0.28616		-0.057665		-0.10049	-0.050515	0.33099		0.059995		0.043876	-0.12562		-0.040872		-0.094716	-0.2716	0.12122	-0.028923		-0.0685047
LDHAL6A		0.15058	0.15277		0.151675		-0.0019111	-0.047929		-0.02492		-0.067624	-0.084851	-0.016647		-0.056374		0.26286	0.083587		0.173223		-0.065885	0.01318	-0.075565	0.057653		-0.0176542
FHAD1		0.35611	-0.052831		0.151639		-0.12426	-0.078401		-0.10133		0.059162	-0.0016253	-0.054557		0.000993233		-0.13406	-0.39031		-0.262185		-0.023682	-0.25172	-0.036121	0.08628		-0.0563107
CYHR1		0.070954	0.23222		0.151587		0.17357	-0.0063659		0.083602		0.12748	0.043176	0.15944		0.110032		-0.12075	0.079638		-0.020556		-0.040771	-0.071649	0.017445	-0.16798		-0.0657387
CSRP3		0.026839	0.27614		0.151489		0.029674	0.08599		0.057832		-0.014416	-0.029078	0.090493		0.0156663		-0.1328	0.044793		-0.0440035		0.10902	0.029223	0.076178	-0.071409		0.035753
SYCP2L		0.20968	0.093216		0.151448		0.0042364	0.23552		0.119878		0.066835	0.1108	0.065492		0.0810423		0.12583	0.096827		0.111328		-0.027101	0.13594	0.1349	-0.048835		0.048726
TFAP2A		0.033474	0.26925		0.151362		-0.080512	0.13613		0.027809		-0.034806	-0.031439	0.14568		0.0264783		-0.01012	-0.0099467		-0.0100333		-0.11487	0.049011	-0.053756	-0.034013		-0.038407
PIH1D1		0.10231	0.20041		0.15136		0.17472	0.45507		0.314895		0.033767	0.075666	-0.080863		0.00952333		-0.053619	-0.069562		-0.0615905		-0.014063	0.0083835	0.0029739	-0.11438		-0.0292714
TUBA3D		0.12531	0.1773		0.151305		-0.052859	-0.0056765		-0.0292678		-0.14519	-0.090804	-0.051736		-0.09591		0.13831	0.1712		0.154755		-0.19341	-0.073495	0.048647	0.1287		-0.0223895
POPDC3		0.14682	0.15578		0.1513		-0.092762	-0.037961		-0.0653615		0.17961	0.061871	0.1776		0.139694		0.034064	0.058926		0.046495		0.014984	-0.1614	-0.06959	0.077985		-0.0345052
CYP2E1		0.21943	0.083162		0.151296		0.12736	0.066736		0.097048		-0.015202	0.096556	0.28735		0.122901		0.022046	-0.025033		-0.0014935		-0.074538	0.16371	-0.076122	0.0082429		0.00532323
ZNF580		0.13362	0.16892		0.15127		-0.22983	-0.022456		-0.126143		-0.05214	-0.17896	-0.14874		-0.126613		0.084304	0.34976		0.217032		0.0858	-0.055078	0.18817	0.13519		0.0885205
ZNF75D		0.14016	0.16232		0.15124		0.0081951	-0.028752		-0.0102784		-0.29972	0.20025	0.080655		-0.00627167		-0.044064	-0.11694		-0.080502		0.064862	0.042007	-0.069089	0.1397		0.04437
AAAS		0.14294	0.15953		0.151235		-0.030136	0.12382		0.046842		0.057839	0.045558	-0.20553		-0.0340443		-0.29878	0.079095		-0.109842		0.15444	0.3536	0.041735	0.086278		0.159013
CHRNE		0.11065	0.19173		0.15119		-0.11981	-0.3164		-0.218105		-0.064101	0.065577	-0.023754		-0.007426		-0.11523	0.048639		-0.0332955		-0.12838	0.085849	-0.0077151	-0.14322		-0.0483665
ITSN1		0.21262	0.089526		0.151073		0.05532	-0.0040543		0.0256328		-0.050684	0.075295	-0.02198		0.000877		0.12514	0.15537		0.140255		0.12595	0.14642	0.0049144	0.10743		0.0961786
CRLF2		0.065171	0.23694		0.151056		0.043766	-0.16711		-0.061672		0.073881	0.056069	0.13101		0.0869867		0.075002	0.12654		0.100771		-0.02567	-0.08917	0.09414	-0.065074		-0.0214435
NKX2-8		0.090247	0.21175		0.150998		-0.1314	0.069886		-0.030757		0.052401	0.057279	0.055831		0.0551703		0.059369	-0.065116		-0.0028735		0.13765	0.17134	0.075367	0.03483		0.104797
KIAA0195		0.0056324	0.29633		0.150981		-0.0087022	-0.11078		-0.0597411		0.15862	0.10822	-0.17299		0.0312833		0.02455	0.19041		0.10748		0.06854	-0.1954	0.00010042	0.083578		-0.0107954
WNT11		0.29931	0.0025692		0.15094		-0.030463	-0.066357		-0.04841		0.067185	-0.065764	0.036824		0.0127483		0.095424	-0.13496		-0.019768		0.17487	0.10959	0.044696	-0.0080807		0.0802688
ROBO3		0.083815	0.2179		0.150858		0.014283	-0.03344		-0.0095785		0.023078	0.032561	-0.032024		0.00787167		-0.18666	-0.1953		-0.19098		0.059543	-0.0057433	0.074025	0.0020014		0.0324565
SPIB		0.18945	0.11206		0.150755		-0.13229	-0.029246		-0.080768		-0.021403	0.011144	0.064793		0.018178		0.052734	0.47941		0.266072		0.036706	0.033386	-0.013927	0.14731		0.0508687
EMC8		0.18116	0.12033		0.150745		-0.013349	-0.24626		-0.129804		-0.035363	-0.019329	-0.19574		-0.0834773		-0.097535	-0.080859		-0.089197		0.2328	0.073527	0.16174	0.21191		0.169994
SPTAN1		-0.092962	0.3944		0.150719		0.17897	0.37243		0.2757		0.20885	0.13688	0.2937		0.213143		0.20916	0.39194		0.30055		0.03825	-0.062892	0.083728	-0.075585		-0.00412475
CCDC42		0.072458	0.22893		0.150694		-0.037992	-0.059882		-0.048937		0.10958	-0.16417	0.12219		0.0225333		0.041977	-0.14278		-0.0504015		0.081612	-0.037871	-0.012974	-0.051645		-0.0052195
PLEKHH3		0.20028	0.10095		0.150615		0.28111	0.10007		0.19059		0.098248	0.086841	-0.03386		0.0504097		0.06564	-0.091559		-0.0129595		-0.063914	0.072021	0.12869	0.10843		0.0613068
AKR1E2		0.13995	0.16111		0.15053		0.19685	0.02573		0.11129		0.055212	0.07568	0.011136		0.0473427		0.038641	0.18026		0.109451		0.064304	-0.095429	0.21974	-0.040514		0.0370252
PNPLA6		0.058388	0.24267		0.150529		0.00078204	0.2134		0.107091		-0.1069	-0.17926	-0.051859		-0.112673		0.11341	0.34939		0.2314		-0.11276	0.082136	0.079268	0.048776		0.024355
PTEN		0.38698	-0.085939		0.150521		0.14862	0.1086		0.12861		-0.0033836	0.050564	-0.18462		-0.0458132		-0.23221	-0.11162		-0.171915		0.66508	0.17654	0.79113	0.93531		0.642015
EAF2		0.054607	0.24638		0.150494		-0.18592	0.096052		-0.044934		-0.10987	0.23415	-0.077747		0.015511		-0.0046542	0.05637		0.0258579		0.0713	0.015338	0.047197	0.073698		0.0518833
OR2H1		-0.035692	0.33665		0.150479		-0.17927	-0.019394		-0.099332		0.064007	0.068274	0.19841		0.11023		0.23432	0.19795		0.216135		0.19468	-0.18123	-0.0035857	-0.047607		-0.00943568
SERTM1		0.12444	0.17647		0.150455		0.14091	0.0059593		0.0734347		-0.10152	-0.020134	0.078875		-0.0142597		-0.014693	0.088452		0.0368795		0.014242	0.031739	0.2105	0.063895		0.080094
PTMA		0.2277	0.073125		0.150413		0.25528	-0.015914		0.119683		-0.084804	0.033829	-0.18575		-0.0789083		-0.117	-0.084029		-0.100515		0.14419	0.12023	0.15152	0.21451		0.157612
TRIM4		0.093152	0.20762		0.150386		0.16916	0.17868		0.17392		0.049463	0.07638	-0.043459		0.0274613		0.19084	0.077534		0.134187		0.041387	0.093497	0.093323	-0.02231		0.0514742
ABCC1		0.12635	0.17437		0.15036		-0.061523	-0.095946		-0.0787345		0.05545	-0.11839	-0.047637		-0.036859		0.044004	0.094337		0.0691705		0.51001	0.29848	0.41711	0.43569		0.415323
MTF2		0.090619	0.21009		0.150355		0.17679	0.2397		0.208245		0.06234	0.072574	0.093598		0.0761707		-0.1282	0.032946		-0.047627		0.13227	0.26479	0.29497	0.16038		0.213103
BUD13		0.17476	0.12585		0.150305		0.29917	0.0083261		0.153748		0.087623	0.0208	0.020829		0.043084		0.35878	0.34537		0.352075		0.14885	0.074293	0.082325	0.092969		0.0996093
STXBP1		0.15855	0.14203		0.15029		0.16261	0.081306		0.121958		-0.067126	0.076796	0.0011086		0.00359287		0.014929	-0.19799		-0.0915305		-0.19945	-0.095266	0.010559	0.090689		-0.048367
TRIM5		0.23382	0.066563		0.150192		0.045996	0.12585		0.085923		0.050891	0.014284	0.025835		0.0303367		0.24981	0.12488		0.187345		0.064217	0.08632	0.033339	0.0023725		0.0465621
FIZ1		0.0799	0.22022		0.15006		0.097614	-0.090242		0.003686		0.071548	-0.094492	-0.0098226		-0.0109222		0.16029	0.35458		0.257435		0.14336	0.02767	0.07639	-0.0079598		0.059865
TMEM151A		0.097025	0.20292		0.149973		-0.040742	-0.020634		-0.030688		-0.13781	-0.16627	-0.056476		-0.120185		-0.024943	-0.075096		-0.0500195		-0.035603	0.019634	0.031023	-0.10675		-0.022924
ERICH5		0.34029	-0.040615		0.149837		-0.084651	-0.17837		-0.131511		0.12552	0.16144	0.19112		0.15936		-0.21731	-0.12658		-0.171945		-0.15199	-0.0091265	0.0062939	0.046613		-0.0270524
PITX1		0.11997	0.17963		0.1498		0.013755	0.2457		0.129727		0.055569	-0.080299	0.24779		0.0743533		0.22034	-0.21914		0.0006		-0.16873	-0.10539	-0.10058	0.13138		-0.06083
CACNA1F		0.038987	0.26056		0.149774		0.081715	-0.040091		0.020812		-0.0436	-0.029116	0.036923		-0.011931		0.18196	0.11688		0.14942		0.0063576	0.0058128	-0.0086109	0.028914		0.00811838
NPAS3		0.19273	0.10681		0.14977		0.24507	0.14049		0.19278		0.013251	-0.049479	0.036154		-2.46667e-05		0.12941	-0.024345		0.0525325		0.14026	0.13986	0.20856	-0.034113		0.113642
IGSF9B		0.2189	0.080491		0.149696		-0.13658	-0.013611		-0.0750955		-0.05691	-0.10822	0.011065		-0.051355		0.066289	-0.14198		-0.0378455		0.040172	-0.096818	0.038859	-0.00044945		-0.00455911
TMEM30B		0.060514	0.23886		0.149687		0.094166	0.049812		0.071989		0.06715	-0.0066207	0.06265		0.0410598		-0.262	0.15842		-0.05179		0.12602	0.023964	-0.176	0.16276		0.034186
P4HA3		0.14502	0.15434		0.14968		0.061459	-0.024404		0.0185275		-0.0093944	-0.063127	-0.14875		-0.0737571		0.04548	0.21127		0.128375		0.066936	-0.060599	0.026746	0.00055035		0.00840834
TMEM251		0.062102	0.23714		0.149621		0.10119	0.30691		0.20405		0.16116	0.21902	0.18237		0.187517		-0.08868	0.12307		0.017195		1.2747	0.97317	0.88998	0.86766		1.00138
NT5C2		0.14531	0.15383		0.14957		-0.029329	0.058977		0.014824		-2.846e-05	0.14242	0.13466		0.0923505		0.068806	0.31493		0.191868		-0.10489	0.11185	-0.14254	-0.10993		-0.0613775
CDC42EP1		0.088173	0.21096		0.149566		0.072916	-0.046149		0.0133835		0.15645	0.024108	0.22882		0.136459		0.036146	0.056446		0.046296		-0.11881	-0.022148	0.031393	0.048701		-0.015216
TRIM39-RPP21		0.1201	0.17902		0.14956		0.17551	0.035036		0.105273		0.039152	-0.031473	-0.063117		-0.0184793		0.18136	-0.047235		0.0670625		0.061969	0.237	0.04367	0.082803		0.10636
KLHL3		0.24374	0.05533		0.149535		0.10706	-0.067023		0.0200185		-0.076667	0.10157	-0.0042548		0.00688273		-0.086676	0.0072946		-0.0396907		-0.021504	-0.17323	0.028449	0.015182		-0.0377757
PTGDR2		0.14966	0.14935		0.149505		0.16831	-0.055343		0.0564835		-0.026865	0.1711	0.1021		0.0821117		-0.045112	0.16385		0.059369		0.052658	0.020911	-0.020029	-0.0036023		0.0124844
ACTL7B		0.1748	0.1242		0.1495		-0.087528	0.019953		-0.0337875		0.059234	-0.015177	-0.036517		0.00251333		-0.051763	0.060614		0.0044255		0.028313	-0.15419	0.080645	0.074242		0.0072525
C16orf47		0.18129	0.1177		0.149495		0.025478	-0.011441		0.0070185		0.094792	0.04857	0.031305		0.0582223		0.052082	0.23742		0.144751		0.006841	0.06277	0.035715	0.086558		0.047971
THUMPD1		0.030882	0.2681		0.149491		0.032108	0.010876		0.021492		0.069312	-0.037588	0.03941		0.0237113		0.072616	0.29734		0.184978		-0.12127	-0.07544	-0.041937	-0.052899		-0.0728865
RALGDS		-0.058722	0.35734		0.149309		0.092548	0.046852		0.0697		-0.26209	-0.15608	0.066058		-0.117371		-0.18761	-0.074894		-0.131252		0.059953	-0.051278	0.0039247	-0.12474		-0.0280351
TRPM1		0.12565	0.1729		0.149275		0.12757	0.048052		0.087811		0.14341	-0.040191	-0.021579		0.0272133		-0.19663	-0.11741		-0.15702		-0.064525	0.18199	0.01318	-0.084596		0.0115123
INSIG1		0.1379	0.16064		0.14927		0.16691	-0.10159		0.03266		-0.23748	-0.063944	-0.024747		-0.108724		-0.01684	-0.19912		-0.10798		0.11489	0.21903	0.12339	0.1223		0.144902
FRS3		0.13978	0.15873		0.149255		0.016696	0.098373		0.0575345		0.17643	-0.12163	0.032595		0.0291317		-0.14764	-0.27174		-0.20969		0.012084	-0.10677	0.005109	-0.13993		-0.0573768
H1FX		0.0035594	0.29492		0.14924		0.031789	-0.019945		0.005922		-0.08349	0.04685	0.039915		0.00109167		0.058425	0.075678		0.0670515		0.060083	0.079253	-0.070304	-0.08776		-0.004682
TNFSF15		0.22146	0.076987		0.149224		-0.0023515	-0.025299		-0.0138252		0.066396	0.077478	0.12144		0.088438		-0.098359	-0.020038		-0.0591985		-0.1305	-0.10972	0.043875	0.12044		-0.0189762
RRNAD1		0.067073	0.23134		0.149206		-0.085917	0.03824		-0.0238385		0.039749	-0.057896	-0.16194		-0.060029		0.25008	0.065662		0.157871		-0.10108	0.10513	0.088308	-0.083175		0.00229575
PNLIPRP1		0.2252	0.0732		0.1492		0.11346	0.12433		0.118895		-0.12559	0.025382	-0.050667		-0.0502917		0.029361	0.17629		0.102826		-0.067478	0.062542	0.086257	0.17562		0.0642352
E2F6		0.23698	0.061408		0.149194		0.065683	0.1641		0.114892		0.032886	0.19101	0.069647		0.0978477		0.13521	-0.065056		0.035077		-0.07178	-0.12396	0.068609	-0.13022		-0.0643377
SLC27A5		0.081094	0.21716		0.149127		0.013937	0.17775		0.0958435		-0.082829	-0.0084642	-0.039164		-0.0434857		-0.24209	-0.13335		-0.18772		0.026253	0.082811	-0.10754	-0.045277		-0.0109383
ASCL2		0.063675	0.23439		0.149032		0.20776	-0.0096685		0.0990458		0.13505	-0.17808	0.0078636		-0.0117221		-0.15345	-0.15663		-0.15504		-0.028901	0.16523	-0.1038	0.15208		0.0461522
LAT2		0.073193	0.22486		0.149027		0.074982	0.13394		0.104461		-0.012055	-0.12632	-0.18068		-0.106352		-0.073179	0.055227		-0.008976		-0.021259	-0.085994	-0.0072102	-0.11068		-0.0562858
STARD3NL		0.087203	0.21082		0.149012		-0.076159	0.054716		-0.0107215		-0.027465	0.12592	0.040366		0.0462737		0.15731	0.080453		0.118882		-0.11213	-0.015961	0.031904	0.094624		-0.00039075
GGT6		0.10875	0.18922		0.148985		-0.1442	-0.18909		-0.166645		0.068147	-0.092975	-0.016868		-0.0138987		-0.0457	0.10796		0.03113		-0.062807	-0.069316	-0.030256	0.092907		-0.017368
SHH		0.054085	0.24386		0.148973		0.084267	-0.0069381		0.0386644		0.011985	-0.081817	-0.041253		-0.0370283		0.03953	0.19015		0.11484		0.10047	0.24906	0.065624	0.0036866		0.10471
MYRIP		0.12011	0.17783		0.14897		0.026879	-0.028333		-0.000727		0.12461	0.0018345	0.093559		0.0733345		-0.098258	-0.16082		-0.129539		-0.036778	-0.037435	0.043894	-0.054454		-0.0211933
ADAMTS6		0.13246	0.16538		0.14892		0.1303	0.20989		0.170095		0.055229	0.073395	-0.0076909		0.040311		0.15104	-0.023654		0.063693		-0.097935	-0.015379	-0.05318	0.011535		-0.0387398
CTNNB1		0.12951	0.16826		0.148885		0.096617	-0.067111		0.014753		-0.031008	-0.010318	0.072978		0.0105507		0.17052	-0.15001		0.010255		-0.00012137	0.067804	-0.028905	-0.084731		-0.0114883
ANKRD63		0.3027	-0.0049557		0.148872		-0.055436	0.1078		0.026182		0.093753	0.06303	0.077313		0.078032		0.021479	-0.056827		-0.017674		-0.11706	0.060712	0.16061	-0.0050587		0.0248008
SYNJ2BP-COX16		0.119	0.17872		0.14886		0.020656	0.062751		0.0417035		-0.06954	-0.17314	-0.13453		-0.125737		0.28626	0.086446		0.186353		0.002716	0.056706	-0.041344	-0.10619		-0.022028
ARF1		0.0046373	0.29297		0.148804		0.12236	0.36463		0.243495		-0.18104	0.30025	0.051249		0.0568197		0.31321	0.042122		0.177666		0.083708	0.24364	0.3274	0.0086209		0.165842
PARK2		0.041179	0.25633		0.148755		0.058753	-0.083947		-0.012597		-0.0017014	-0.14269	0.23575		0.0304529		-0.050922	0.077433		0.0132555		-0.021513	-0.03372	-0.048495	0.054425		-0.0123258
MRPL43		0.14171	0.15576		0.148735		-0.32589	-0.55179		-0.43884		0.072293	-0.17487	-0.85762		-0.320066		-0.77536	-0.46095		-0.618155		-0.025798	-0.38075	-0.37828	0.14015		-0.161169
LBX1		0.13011	0.16729		0.1487		0.10725	-0.0024547		0.0523976		0.044405	-0.057198	0.090105		0.0257707		-0.0038757	-0.14905		-0.0764628		0.060282	-0.099431	-0.12285	-0.034639		-0.0491595
TCF24		0.15054	0.14678		0.14866		0.16191	0.040701		0.101305		0.021563	0.048513	0.15779		0.0759553		-0.069962	-0.067899		-0.0689305		-0.079578	-0.007668	-0.13933	-0.21967		-0.111562
PPM1A		0.051335	0.24592		0.148627		0.02028	0.21855		0.119415		0.1991	0.099053	0.13338		0.143844		0.34929	0.52674		0.438015		0.078469	-0.08021	0.013636	0.13521		0.0367762
TMEM30A		0.075097	0.22181		0.148454		0.49777	0.20639		0.35208		-0.018945	-0.00076723	0.018314		-0.000466077		-0.026025	-0.40627		-0.216148		0.014598	-0.12751	0.0081225	-0.24853		-0.0883299
HUS1B		0.13019	0.16662		0.148405		0.053748	-0.065926		-0.006089		0.073554	0.17669	0.046212		0.0988187		-0.0047008	-0.0090432		-0.006872		-0.10562	0.052756	-0.10175	-0.049488		-0.0510255
RNF166		0.18529	0.1115		0.148395		0.22581	0.15423		0.19002		-0.016962	0.035197	0.13735		0.0518617		0.2472	0.12879		0.187995		0.016722	-0.14048	0.070225	0.18618		0.0331618
MTRNR2L3		0.15083	0.14594		0.148385		-0.10769	-0.0012639		-0.0544769		0.045258	-0.043508	-0.020962		-0.006404		0.073375	0.22002		0.146697		0.011462	0.10902	0.10557	-0.013481		0.0531428
KANSL2		0.17207	0.12455		0.14831		0.060958	0.3087		0.184829		-0.066102	-0.023973	0.0018713		-0.0294012		-0.1412	0.40092		0.12986		0.35045	0.34528	0.41825	0.33944		0.363355
RNF7		0.16491	0.13169		0.1483		-0.14927	-0.078363		-0.113817		0.067458	-0.10997	0.053881		0.00378967		-0.035483	-0.36533		-0.200406		-0.2474	-0.12792	-0.18211	-0.18258		-0.185002
PRM2		0.089008	0.20744		0.148224		-0.076711	-0.068717		-0.072714		0.03285	0.015356	0.046981		0.031729		0.11932	0.043941		0.0816305		-0.076582	-0.11248	-0.074775	-0.09884		-0.0906692
SFRP4		0.17306	0.12323		0.148145		0.13592	0.0094362		0.0726781		0.0036075	0.08045	0.20595		0.0966692		-0.1742	0.0091223		-0.0825388		0.011659	-0.094453	0.1405	0.025062		0.020692
FRMD8		-0.046514	0.34274		0.148113		-0.011411	0.087017		0.037803		-0.069522	0.037416	0.01493		-0.00572533		-0.14422	-0.10052		-0.12237		-0.030834	0.28324	-0.07854	-0.12046		0.0133515
ZNF423		0.16512	0.13099		0.148055		0.082187	0.092616		0.0874015		0.10632	0.059351	0.14657		0.10408		0.10232	-0.018984		0.041668		0.059807	-0.075457	-0.0070916	-0.062248		-0.0212474
SUOX		0.20893	0.087178		0.148054		0.084674	0.10697		0.095822		-0.087211	-0.043672	-0.11251		-0.081131		-0.051676	0.0099994		-0.0208383		0.1719	0.089088	0.32836	0.21103		0.200095
SLC37A2		0.14964	0.14642		0.14803		0.058272	-0.12705		-0.034389		0.08492	-0.14909	-0.055798		-0.0399893		0.021004	-0.0060643		0.00746985		-0.058934	0.096817	-0.13528	-0.16867		-0.0665167
TENM2		0.088632	0.20721		0.147921		-0.0058131	-0.13925		-0.0725316		0.084046	0.051015	-0.079085		0.0186587		0.0078469	-0.08731		-0.0397315		-0.08347	0.024076	-0.10945	-0.12269		-0.0728835
ZNF217		0.12102	0.17478		0.1479		0.12082	0.12718		0.124		0.32787	0.11683	0.15679		0.200497		-0.38852	-0.43997		-0.414245		-0.022637	0.091995	0.039559	-0.37075		-0.0654583
ACTL10		0.032462	0.2631		0.147781		0.20266	0.20244		0.20255		0.051913	-0.058638	0.10579		0.0330217		0.28616	0.30956		0.29786		0.13454	0.27082	0.1878	0.1596		0.18819
BCO2		0.12773	0.16776		0.147745		0.27747	-0.021369		0.128051		-0.087017	0.050432	0.11304		0.025485		0.20352	0.17055		0.187035		0.092293	0.013101	-0.015135	-0.12736		-0.00927525
EIF4E3		0.059724	0.23567		0.147697		-0.022312	-0.14658		-0.084446		0.068552	0.11317	0.024513		0.068745		-0.1383	0.090833		-0.0237335		0.14327	-0.069032	0.036219	0.03695		0.0368518
SH3TC1		0.2359	0.059377		0.147639		-0.022603	-0.016992		-0.0197975		0.21731	-0.0078226	0.013433		0.0743068		0.18851	0.056761		0.122636		0.11934	0.15221	-0.016376	0.15673		0.102976
HOXD13		0.0075047	0.28769		0.147597		0.083215	0.074766		0.0789905		-0.02502	0.0054797	0.061226		0.0138952		-0.0013036	0.10374		0.0512182		-0.038328	-0.10383	-0.17649	-0.094826		-0.103369
OR2F1		0.19367	0.1015		0.147585		-0.036526	0.17334		0.068407		-0.03562	0.12465	0.031741		0.040257		0.034387	0.1128		0.0735935		0.016961	0.070066	0.0048078	-0.0016293		0.0225514
TBX18		0.20138	0.093716		0.147548		-0.0016835	0.099605		0.0489607		0.092156	-0.050816	0.10656		0.0493		-0.026451	-0.12882		-0.0776355		0.17851	0.092357	0.0024842	0.021957		0.073827
WFDC2		0.13692	0.15799		0.147455		0.066973	0.021309		0.044141		0.25704	-0.0042028	0.07377		0.108869		-0.33734	-0.25381		-0.295575		0.094806	0.16445	-0.022237	0.058481		0.073875
ALG3		0.24279	0.051905		0.147347		0.25018	0.2948		0.27249		0.17984	0.16148	0.26775		0.203023		0.23881	0.45476		0.346785		0.26976	0.13175	0.25671	0.22846		0.22167
KRT34		0.27207	0.022621		0.147345		-0.15799	0.084478		-0.036756		0.13576	0.10153	-0.099085		0.0460683		-0.037567	0.11184		0.0371365		-0.028929	-0.20219	0.011698	-0.032827		-0.063062
KIF2A		0.21029	0.084325		0.147308		-0.065982	0.081448		0.007733		0.23307	0.051482	0.15503		0.146527		-0.056403	-0.061533		-0.058968		-0.078978	-0.1034	0.050785	0.092303		-0.0098225
GLRA4		0.15894	0.13565		0.147295		-0.027164	0.062274		0.017555		-0.041164	0.034264	0.14364		0.04558		0.0088177	-0.10501		-0.0480962		0.049288	0.11219	0.006089	0.10701		0.0686443
TNK2		0.097272	0.19714		0.147206		0.03368	0.10591		0.069795		-0.22857	-0.041329	0.21034		-0.019853		0.18457	-0.022556		0.081007		-0.011428	-0.003502	0.017466	-0.1984		-0.048966
NR4A3		0.20243	0.09185		0.14714		0.016774	-0.053928		-0.018577		0.09551	0.0053508	0.10075		0.0672036		-0.12772	-0.20749		-0.167605		-0.0157	0.15399	-0.011847	0.049861		0.044076
PDCD1		0.070611	0.22366		0.147136		0.04354	0.039974		0.041757		-0.036728	-0.0071195	0.057934		0.0046955		0.30733	0.08873		0.19803		2.9663e-06	0.13928	-0.14761	-0.020095		-0.00710551
BCL6B		0.19197	0.10224		0.147105		-0.17182	-0.18325		-0.177535		0.028837	-0.1827	0.073811		-0.026684		-0.070252	0.02781		-0.021221		0.066788	0.050254	0.060005	-0.10045		0.0191493
FAM19A4		0.20406	0.090122		0.147091		0.025531	-0.015591		0.00497		-0.040248	0.038809	-0.066196		-0.022545		0.091443	-0.16309		-0.0358235		0.026897	0.021964	0.16753	0.027778		0.0610422
CXCR4		0.1325	0.16159		0.147045		-0.036137	0.065317		0.01459		-0.066847	0.054417	-0.028199		-0.013543		0.22476	0.13068		0.17772		-0.046046	0.031158	-0.080751	0.0072447		-0.0220986
FNDC1		0.04259	0.25148		0.147035		0.11771	-0.024627		0.0465415		0.068675	0.09075	-0.15302		0.002135		-0.042558	-0.039795		-0.0411765		0.11687	0.12907	0.029355	-0.0098377		0.0663643
P2RX1		0.061005	0.23287		0.146937		-0.029166	-0.14441		-0.086788		-0.20441	0.01452	0.094655		-0.031745		0.17725	-0.096936		0.040157		0.03112	-0.075916	-0.11019	-0.12038		-0.0688415
B4GALNT4		0.047651	0.2462		0.146925		-0.12365	-0.15598		-0.139815		-0.03012	0.057085	-0.17793		-0.0503217		0.067029	-0.28985		-0.11141		0.090226	-0.0075206	0.06664	0.018139		0.0418711
CYP24A1		0.14839	0.14536		0.146875		0.17148	0.05305		0.112265		0.14887	-0.012	0.01704		0.0513033		0.3967	0.22389		0.310295		0.007393	0.20445	-0.061075	0.10647		0.0643095
TIAM2		0.31834	-0.024608		0.146866		-0.0046556	-0.037773		-0.0212143		0.1082	0.1001	-0.010927		0.065791		-0.18804	-0.058351		-0.123196		-0.098516	-0.065026	0.12692	-0.01551		-0.013033
SLURP1		0.10302	0.1906		0.14681		0.1091	0.012006		0.060553		0.016214	-0.056059	0.17008		0.0434117		0.010047	-0.01879		-0.0043715		0.025278	0.077584	0.11883	0.038864		0.065139
DNAAF2		0.1755	0.11809		0.146795		-0.04109	-0.17198		-0.106535		-0.20051	0.044151	-0.17139		-0.10925		-0.065424	0.072357		0.0034665		-0.17629	-0.044856	-0.044815	0.011877		-0.063521
VRK3		0.17813	0.11544		0.146785		0.12222	0.052071		0.0871455		0.02138	-0.052958	0.21344		0.0606207		0.033903	0.13109		0.0824965		-0.046291	0.11805	0.10416	0.01758		0.0483747
TCP11L1		0.21231	0.081185		0.146748		0.057186	0.18458		0.120883		0.020018	0.012847	0.068824		0.0338963		0.099501	-0.075836		0.0118325		0.01623	-0.24175	0.13321	-0.10201		-0.04858
TMEM209		0.065967	0.22749		0.146728		0.074236	0.11121		0.092723		0.086979	0.16463	-0.076846		0.0582543		0.32402	0.38444		0.35423		-0.025426	0.35222	0.14625	0.1238		0.149211
HIST1H2BA		0.31459	-0.021342		0.146624		0.065259	-0.033583		0.015838		0.017362	0.24301	-0.04791		0.0708207		0.18316	-0.0056278		0.0887661		-0.16325	0.15753	0.052082	0.14493		0.047823
ZDHHC5		0.079503	0.21368		0.146592		0.16355	0.017325		0.0904375		0.09372	-0.076082	0.16876		0.0621327		0.13507	0.0047879		0.069929		-0.054375	0.030095	0.067025	-0.078543		-0.0089495
TNP1		0.018124	0.27501		0.146567		0.073284	-0.090162		-0.008439		-0.027321	-0.11081	0.15732		0.00639633		-0.045605	-0.061285		-0.053445		0.092891	0.019214	-0.058637	-0.21151		-0.0395105
OAS1		0.093776	0.1993		0.146538		0.15293	0.077944		0.115437		0.070618	-0.12116	-0.18372		-0.0780873		0.056714	-0.090373		-0.0168295		0.24935	0.11796	0.062538	0.024446		0.113573
FGD1		0.06141	0.23165		0.14653		0.51449	0.59326		0.553875		-0.02064	0.11538	0.16405		0.0862633		0.072243	0.25113		0.161687		0.28524	0.34842	0.525	0.3864		0.386265
OR9I1		0.11082	0.18223		0.146525		0.01114	0.0079541		0.00954705		0.084661	-0.15758	-0.15496		-0.0759597		-0.16213	-0.062773		-0.112451		-0.043608	-0.15163	-0.010551	-0.026666		-0.0581137
PRAMEF9		0.21266	0.080334		0.146497		-0.068795	-0.08312		-0.0759575		0.046345	-0.10188	-0.13614		-0.0638917		-0.085709	0.046783		-0.019463		0.068695	-0.066242	0.0019944	0.039113		0.0108901
DNAH2		0.2093	0.083531		0.146416		-0.042407	-0.017909		-0.030158		0.09733	-0.16468	0.037146		-0.010068		-0.25255	0.042374		-0.105088		-0.041593	-0.13868	-0.13366	-0.046748		-0.0901703
SDCBP2		0.28559	0.0072323		0.146411		0.10456	0.093588		0.099074		0.068667	0.10668	0.14721		0.107519		0.21987	0.22733		0.2236		0.089828	0.076011	0.097773	0.067015		0.0826568
F8A1		-0.025172	0.31796		0.146394		-0.048846	0.016524		-0.016161		0.0016289	-0.041857	0.10125		0.0203406		-0.26618	-0.23182		-0.249		-0.035683	0.046399	0.0096795	0.066492		0.0217219
TMEM43		0.069115	0.22365		0.146382		0.10191	0.25284		0.177375		0.036767	0.047757	0.18046		0.088328		0.11338	0.2347		0.17404		0.042463	0.17342	0.13029	0.14234		0.122128
PTGIS		0.03268	0.26006		0.14637		0.095219	0.053073		0.074146		0.072241	0.01774	0.26877		0.119584		0.25635	0.053166		0.154758		0.12413	0.2349	-0.01587	-0.0030578		0.0850256
GULP1		0.28255	0.010166		0.146358		0.18783	0.20024		0.194035		0.18353	0.24545	0.040855		0.156612		-0.077432	-0.050391		-0.0639115		-0.087453	-0.30829	0.030846	-0.087313		-0.113053
SLC30A2		0.31556	-0.022848		0.146356		-0.098901	0.0043082		-0.0472964		-0.0412	-0.081707	-0.1221		-0.081669		0.04516	0.0097934		0.0274767		-0.11139	-0.036805	-0.12473	-0.029535		-0.075615
FARP1		0.22396	0.068717		0.146338		0.10694	-0.049705		0.0286175		0.13519	-0.019312	-0.11565		7.6e-05		-0.036459	-0.068255		-0.052357		0.14403	-0.14715	-0.029185	-0.12177		-0.0385188
CLDN34		-0.0032872	0.29596		0.146336		0.11859	0.094474		0.106532		-0.038397	-0.079849	0.18264		0.0214647		-0.028508	-0.15048		-0.089494		0.012077	0.24786	-0.017789	0.048683		0.0727077
ERH		0.26539	0.027281		0.146336		-0.35604	-0.051254		-0.203647		0.1286	0.13138	-0.19913		0.0202833		-0.19661	-0.28656		-0.241585		-0.01157	0.063176	-0.19782	-0.036836		-0.0457625
LETM2		0.12904	0.16358		0.14631		0.043821	0.1538		0.0988105		0.041875	0.036988	0.1998		0.0928877		0.056717	0.047895		0.052306		0.10421	-0.0081961	0.026866	-0.10271		0.00504248
ATAD3B		0.16622	0.12623		0.146225		0.053569	0.032841		0.043205		0.13897	-0.033865	0.028963		0.0446893		-0.46329	-0.56535		-0.51432		0.0036592	-0.28179	-0.1381	-0.14647		-0.140675
TRIO		0.23233	0.060094		0.146212		-0.09523	-0.082492		-0.088861		-0.036779	0.061117	0.17162		0.0653193		0.053861	-0.073998		-0.0100685		0.050866	0.0355	0.21868	0.076497		0.0953858
NAA35		0.25503	0.037379		0.146204		0.34594	0.41799		0.381965		0.059027	0.20629	0.21256		0.159292		0.19222	0.15411		0.173165		0.57004	0.52225	0.75423	0.29108		0.5344
SPARC		0.10456	0.18782		0.14619		0.085624	0.14196		0.113792		0.067004	0.057863	0.23603		0.120299		0.19375	-0.02936		0.082195		-0.0067746	-0.0081336	0.085317	0.043215		0.028406
GLG1		0.17998	0.11238		0.14618		-0.14679	0.12762		-0.009585		0.028472	-0.096029	0.0090154		-0.0195139		-0.058248	-0.068286		-0.063267		-0.11624	-0.020853	0.25408	0.10422		0.0553017
POGLUT1		0.12393	0.16836		0.146145		0.2289	-0.017418		0.105741		0.046137	0.0076609	-0.10188		-0.0160274		0.18372	-0.030828		0.076446		0.20687	0.11405	0.021267	-0.10534		0.0592117
OR4E2		0.17346	0.11876		0.14611		0.10944	-0.079529		0.0149555		-0.04783	0.055023	0.060872		0.0226883		0.014634	0.033235		0.0239345		0.011305	0.18252	0.095013	0.043683		0.0831302
OSBP		0.0089617	0.2831		0.146031		0.22327	0.23606		0.229665		0.13377	0.04051	0.22142		0.1319		-0.029583	-0.20926		-0.119421		0.20175	-0.12315	-0.14623	-0.20044		-0.0670175
DEFB118		0.13296	0.15908		0.14602		0.21658	0.12887		0.172725		-0.018351	0.024018	0.1141		0.0399223		0.29047	0.61157		0.45102		0.26985	0.14277	0.0019019	0.1646		0.14478
ST3GAL4		0.11623	0.17576		0.145995		-0.12627	-0.2434		-0.184835		0.10373	-0.13528	0.018075		-0.00449167		-0.0048877	0.084904		0.0400081		0.031867	0.058396	0.1148	0.033695		0.0596895
TCP10L2		0.31159	-0.019649		0.145971		-0.014379	0.12424		0.0549305		0.03597	0.1935	-0.02394		0.06851		-0.0048269	0.059966		0.0275695		-0.075359	-0.11989	0.24015	-0.047209		-0.000577
41525		0.071701	0.22022		0.14596		0.0065323	-0.038862		-0.0161649		0.0071217	-0.0067852	0.029882		0.0100728		-0.13517	-0.12915		-0.13216		0.059494	-0.066686	0.00093602	0.024194		0.00448451
LXN		0.20179	0.090052		0.145921		0.11384	0.071723		0.0927815		0.019071	0.081894	0.023798		0.0415877		0.13588	0.11965		0.127765		-0.080249	0.132	-0.024876	-0.0065926		0.0050706
FAM127A		0.12803	0.16377		0.1459		-0.075419	0.12488		0.0247305		-0.1771	-0.14183	0.10443		-0.0715		0.12063	0.028471		0.0745505		0.1101	0.0041382	-0.057005	0.11372		0.0427383
FTMT		0.18341	0.10836		0.145885		0.032906	0.0061325		0.0195192		0.088912	0.044325	0.065175		0.0661373		0.0070821	0.0059383		0.0065102		-0.077055	0.10227	0.10236	0.0027607		0.0325839
MRPS2		0.42877	-0.13704		0.145865		-0.14159	-0.59073		-0.36616		-0.084758	-0.28275	-0.67497		-0.347493		-0.49237	-0.36989		-0.43113		-0.21672	-0.49851	-0.36534	-0.061545		-0.285529
TAX1BP1		0.13661	0.15511		0.14586		-0.15426	0.164		0.00487		-0.041716	0.12609	0.011257		0.031877		0.87882	1.3095		1.09416		0.51303	0.58828	0.69545	0.33432		0.53277
T		0.1487	0.14289		0.145795		-0.087231	-0.066787		-0.077009		-0.032401	0.020508	-0.0080544		-0.00664913		-0.03025	-0.1108		-0.070525		-0.21154	6.7692e-05	0.12878	0.086789		0.00102417
RIMKLB		0.0091787	0.2824		0.145789		-0.01302	-0.16145		-0.087235		0.030305	0.042742	-0.11202		-0.012991		-0.10008	0.49742		0.19867		0.062799	0.026553	0.13136	0.033175		0.0634717
DKK4		0.16301	0.12842		0.145715		-0.042329	0.11674		0.0372055		0.028325	0.035984	-0.04555		0.006253		-0.1171	-0.11585		-0.116475		0.04871	0.10608	-0.16816	-0.087284		-0.0251635
RBCK1		0.15039	0.14086		0.145625		0.041468	0.16067		0.101069		-0.074982	0.14508	0.18469		0.0849293		0.095544	0.10812		0.101832		0.1093	-0.038758	0.082557	0.1395		0.0731497
PRCD		0.21668	0.074525		0.145602		0.15369	0.0075124		0.0806012		0.26236	-0.06129	-0.072564		0.0428353		-0.16712	-0.28995		-0.228535		-0.14117	0.14824	0.079339	0.084865		0.0428185
PRDX6		0.24926	0.041921		0.145591		-0.035237	-0.090814		-0.0630255		0.14638	-0.11281	0.23117		0.0882467		0.06248	0.10794		0.08521		0.024011	0.038942	-0.03999	-0.18119		-0.0395568
SLC25A6		0.058204	0.23291		0.145557		0.0019466	0.14433		0.0731383		-0.017259	-0.054812	0.035285		-0.012262		0.1122	0.10153		0.106865		0.057855	0.070877	0.04574	0.17847		0.0882355
LOC645382		0.19009	0.10098		0.145535		-0.063297	-0.041295		-0.052296		0.11328	-0.097394	0.052725		0.0228703		0.17942	0.26288		0.22115		-0.021548	0.05138	-0.15546	-0.066978		-0.0481515
FAM47E-STBD1		0.13927	0.15169		0.14548		0.021939	0.082228		0.0520835		0.059534	0.13465	0.11565		0.103278		0.025302	0.13997		0.082636		-0.01032	0.027345	-0.060532	0.073749		0.0075605
KRTAP19-1		0.16776	0.1232		0.14548		0.094182	-0.20466		-0.055239		0.055491	0.17276	-0.10521		0.0410137		0.067905	0.20592		0.136912		0.012143	0.15039	0.0089086	-0.0084797		0.0407405
UPK1A		0.15719	0.13374		0.145465		-0.18539	-0.1119		-0.148645		-0.0654	-0.11136	-0.025942		-0.0675673		-0.11748	0.22147		0.051995		0.11631	-0.14741	-0.092668	0.029326		-0.0236105
ENTHD2		-0.044033	0.33494		0.145454		0.16654	0.23402		0.20028		0.15194	0.09562	-0.024267		0.074431		-0.22418	0.015593		-0.104293		-0.10065	0.09465	-0.031635	0.073183		0.008887
CCDC64B		0.024948	0.26579		0.145369		-0.11879	-0.02642		-0.072605		0.012156	-0.094995	-0.034721		-0.0391867		-0.065626	-0.077801		-0.0717135		-0.006182	-0.16919	-0.13367	0.064008		-0.0612585
DOK5		0.1712	0.11944		0.14532		-0.098011	0.10197		0.0019795		0.050794	0.16038	-0.014218		0.065652		0.18594	0.11177		0.148855		-0.0038944	-0.12546	-0.037219	-0.026317		-0.0482226
LOC730183		-0.012997	0.30357		0.145287		-0.47004	-0.3675		-0.41877		-0.22335	0.016947	-0.20538		-0.137261		0.018998	0.14188		0.080439		-0.33517	-0.57949	-0.15559	-0.039848		-0.277525
GRIA3		0.11784	0.17273		0.145285		0.12108	-0.0012927		0.0598936		0.14234	0.18573	-0.015964		0.104035		0.020324	0.056206		0.038265		0.11185	0.019911	-0.04131	0.035922		0.0315933
PLTP		0.071869	0.21868		0.145275		0.19177	0.1952		0.193485		0.027842	0.05254	0.225		0.101794		0.15321	0.15093		0.15207		0.062953	0.22671	0.17201	-0.066756		0.0987293
ADRA1A		0.27082	0.019719		0.145269		0.089696	-0.054685		0.0175055		0.16483	0.071933	-0.010945		0.0752727		-0.0027255	-0.046418		-0.0245717		-0.018111	0.043662	-0.11839	-0.038239		-0.0327695
PREP		0.24262	0.047904		0.145262		-0.042602	0.062072		0.009735		0.19962	0.028223	0.12544		0.117761		0.043338	0.018132		0.030735		0.060024	-0.20311	-0.076416	-0.074646		-0.073537
PARD6B		0.27325	0.017236		0.145243		0.24878	0.23537		0.242075		0.17952	-0.077227	0.093322		0.065205		0.11168	0.096067		0.103874		0.00011138	0.30612	0.18289	0.054728		0.135962
TCAIM		0.21546	0.07502		0.14524		-0.087082	-0.0030946		-0.0450883		0.10608	0.0017517	0.061053		0.0562949		0.11582	0.12059		0.118205		0.093444	-0.020176	-0.060407	0.10889		0.0304377
TNIP1		0.3471	-0.05663		0.145235		0.077702	-0.088294		-0.005296		0.07868	-0.0093361	0.096749		0.0553643		-0.17196	-0.00083854		-0.0863993		-0.02456	-0.19225	0.026255	0.11466		-0.0189738
MSH3		0.16434	0.12602		0.14518		-0.041547	0.061962		0.0102075		-0.04309	-0.033222	-0.034057		-0.0367897		0.023179	0.065311		0.044245		-0.04332	0.042741	0.011982	-0.09262		-0.0203042
EIF3B		0.28892	0.0013053		0.145113		0.41853	0.16836		0.293445		0.15863	-0.05704	0.054277		0.0519557		0.24544	0.53508		0.39026		-0.071775	-0.122	-0.1211	0.14092		-0.0434888
DBX2		0.22028	0.069838		0.145059		0.20924	0.15783		0.183535		-0.011598	0.027871	0.15383		0.056701		0.077154	0.021189		0.0491715		-0.0031115	0.072044	-0.074047	0.043196		0.00952037
CDA		0.15922	0.13088		0.14505		-0.069982	0.089652		0.009835		0.065052	-0.078629	-0.055603		-0.02306		-0.06939	-0.08171		-0.07555		-0.026234	0.13255	0.038525	-0.054059		0.0226955
NFAM1		0.25647	0.033626		0.145048		-0.0087408	0.012331		0.0017951		0.078702	-0.051811	0.092192		0.0396943		-0.025879	-0.035122		-0.0305005		-0.07794	-0.0049123	-0.041387	-0.013333		-0.0343931
SLC6A3		0.13677	0.15327		0.14502		-0.021852	0.029677		0.0039125		-0.13809	0.075084	0.18697		0.0413213		0.044729	-0.042512		0.0011085		0.17075	0.20316	0.015985	-0.067355		0.080635
GDPD4		0.093337	0.19664		0.144989		-0.015397	-0.013587		-0.014492		-0.034881	0.12783	-0.070493		0.00748533		-0.27937	0.1368		-0.071285		-0.079125	-0.018804	-0.035473	0.045484		-0.0219795
PRR20B		0.10022	0.18967		0.144945		-0.016374	-0.057893		-0.0371335		0.043331	-0.014486	-0.13028		-0.0338117		0.051902	-0.17187		-0.059984		0.048984	0.24046	0.11062	0.16121		0.140319
RHCG		0.16075	0.12902		0.144885		0.039495	0.0079376		0.0237163		0.03389	-0.0077941	-0.078123		-0.0173424		-0.073071	-0.20759		-0.14033		0.089125	-0.028476	-0.07676	-0.14428		-0.0400978
GDF15		0.11976	0.16996		0.14486		0.011313	-0.0076142		0.0018494		0.1016	-0.071569	-0.16073		-0.0435663		0.030952	0.12191		0.076431		6.3584e-07	0.11112	0.0058797	-0.10311		0.00347258
ANPEP		0.055163	0.23455		0.144856		0.0012778	0.21745		0.109364		0.28723	0.030181	0.049832		0.122414		-0.039652	-0.14625		-0.092951		-0.056256	-0.015223	0.038831	-0.048823		-0.0203678
RLF		0.41947	-0.12992		0.144775		0.030394	0.14417		0.087282		-0.06227	-0.15359	-0.42185		-0.21257		-0.29155	-0.27231		-0.28193		0.29638	-0.044143	0.069261	0.12393		0.111357
EGR2		0.074968	0.21454		0.144754		0.037398	0.0080463		0.0227221		-0.1177	0.18107	0.34156		0.134977		-0.0060951	0.0095464		0.00172565		0.16311	-0.080061	0.088969	-0.13849		0.008382
GPR101		0.10634	0.18314		0.14474		0.13386	-0.074665		0.0295975		0.094787	-0.12377	0.056097		0.009038		0.022082	0.34358		0.182831		-0.12337	0.061592	0.0012482	0.063149		0.0006548
TBC1D12		0.23624	0.053238		0.144739		-0.058362	0.044627		-0.0068675		-0.092125	0.037698	0.090786		0.0121197		-0.054338	0.054747		0.0002045		0.010571	-0.016225	-0.010806	-0.017481		-0.00848525
SMG9		0.063666	0.22581		0.144738		-0.41774	-0.098191		-0.257966		0.07238	-0.017298	-0.022071		0.0110037		-0.079844	-0.1475		-0.113672		-0.009061	-0.38359	-0.15237	-0.13632		-0.170335
TG		0.22887	0.06059		0.14473		-0.0027072	0.13982		0.0685564		0.11539	-0.019759	-0.010314		0.028439		-0.025422	0.088934		0.031756		-0.13833	-0.13377	-0.045976	-0.019867		-0.0844858
HIST2H2BF		0.096175	0.19321		0.144693		-0.14529	-0.23818		-0.191735		-0.065045	0.11027	-0.26068		-0.0718183		-0.24853	-0.39273		-0.32063		-0.093044	0.0058282	0.14676	-0.27302		-0.0533689
LRRK1		0.10589	0.18349		0.14469		0.025527	-0.080954		-0.0277135		-0.037326	0.029167	-0.012138		-0.00676567		-0.0058206	0.0016287		-0.00209595		0.10886	0.1894	0.043952	-0.05764		0.071143
MATN4		-0.15119	0.44051		0.14466		-0.0091281	0.18018		0.085526		-0.016355	-0.20914	0.037808		-0.0625623		0.1305	0.04219		0.086345		0.072528	0.35399	0.31974	0.1197		0.21649
KLHL1		0.18304	0.10621		0.144625		0.17779	-0.02713		0.07533		0.0024275	0.073213	-0.013245		0.0207985		0.053227	-0.1892		-0.0679865		0.00015704	0.19839	0.21395	0.14993		0.140607
LSM7		0.1342	0.15501		0.144605		0.14569	0.14818		0.146935		-0.057424	0.065032	-0.12947		-0.0406207		0.84094	0.74442		0.79268		0.28781	0.17505	0.26737	-0.16668		0.140887
SPSB3		0.22601	0.063128		0.144569		-0.074137	0.039072		-0.0175325		0.10445	0.015497	-0.11282		0.00237567		0.050996	-0.075723		-0.0123635		-0.031507	-0.10437	-0.079777	0.064985		-0.0376672
MLYCD		0.16547	0.12364		0.144555		0.10434	0.023546		0.063943		-0.024576	0.2002	0.0077024		0.0611088		0.2159	0.065564		0.140732		-0.077596	-0.00057524	0.06211	-0.047382		-0.0158608
IQCF2		0.053405	0.2357		0.144553		-0.0063803	0.037925		0.0157724		-0.036328	-0.16993	0.0010321		-0.0684086		-0.031726	-0.029546		-0.030636		0.0014239	-0.0069874	0.15185	-0.0068117		0.0348687
MAP6		0.051626	0.2374		0.144513		-0.05982	-0.26606		-0.16294		-0.073324	-0.1148	-0.12131		-0.103145		-0.32832	-0.26128		-0.2948		-0.17785	-0.031712	-0.026738	0.1057		-0.03265
TRIM29		0.25071	0.038166		0.144438		0.063328	0.13204		0.097684		0.11032	0.012047	0.1214		0.0812557		0.042562	0.14278		0.092671		-0.14323	0.012352	0.047981	0.056593		-0.006576
TFDP2		0.17849	0.11032		0.144405		0.14593	-0.045427		0.0502515		-0.088701	-0.087716	-0.050107		-0.075508		0.05693	0.30656		0.181745		-0.17731	0.21573	0.0077858	-0.026883		0.0048307
PGP		0.22477	0.063948		0.144359		0.058663	-0.32495		-0.133143		0.060497	-0.036526	-0.38069		-0.118906		-0.89941	-0.82073		-0.86007		-0.042716	-0.56124	-0.45611	-0.146		-0.301516
TFAP2E		0.12856	0.16008		0.14432		0.014866	-0.073384		-0.029259		-0.080808	0.059845	-0.013686		-0.0115497		0.045405	-0.015777		0.014814		0.077685	-0.020134	-0.062132	-0.10662		-0.0278002
MOB2		0.14469	0.14384		0.144265		0.18997	0.35937		0.27467		-0.016568	-0.056209	0.16214		0.0297877		0.098758	0.0028989		0.0508284		0.024898	-0.021952	0.14583	0.10723		0.0640015
COMMD4		0.13754	0.15076		0.14415		0.27367	0.39537		0.33452		0.011868	0.10187	0.36092		0.158219		0.61597	0.77383		0.6949		-0.098694	0.02618	-0.0097019	0.33258		0.062591
ZNF517		0.18622	0.10208		0.14415		-0.044921	0.16732		0.0611995		0.11095	-0.040921	-0.064412		0.00187233		-0.11199	-0.15785		-0.13492		0.11866	-0.030164	0.14529	-0.018316		0.0538675
GNMT		0.18501	0.10329		0.14415		0.07403	-0.0024539		0.0357881		-0.040569	0.017397	0.12184		0.0328893		0.16099	0.083909		0.122449		0.055421	0.15349	0.044343	-0.077504		0.0439375
SCARF1		0.18718	0.10109		0.144135		-0.067909	-0.10667		-0.0872895		0.018699	0.04527	-0.097839		-0.01129		-0.023426	-0.049543		-0.0364845		-0.1213	0.029626	-0.17719	-0.15621		-0.106268
ROBO1		0.11849	0.1697		0.144095		-0.096586	0.067491		-0.0145475		-0.022558	-0.036724	0.012847		-0.0154783		-0.10084	-0.20108		-0.15096		0.074909	-0.086226	0.12648	-0.031687		0.020869
TRIM7		0.11696	0.17089		0.143925		0.032314	0.34144		0.186877		0.034282	0.048492	0.22528		0.102685		0.031275	0.090965		0.06112		-0.042431	0.1832	0.0716	0.0035792		0.0539871
MROH1		0.059383	0.22846		0.143922		-0.11109	0.028412		-0.041339		0.10882	-0.031617	-0.053582		0.00787367		0.16576	0.18691		0.176335		0.11989	0.084396	0.022229	-0.025709		0.0502015
C1orf52		0.21636	0.071303		0.143832		-0.18725	0.063704		-0.061773		0.088149	0.025277	0.1162		0.076542		0.13896	-0.05526		0.04185		0.059561	-0.15343	-0.14016	-0.044084		-0.0695282
CREBBP		0.028848	0.25873		0.143789		-0.7803	-0.72104		-0.75067		-0.059067	-0.075278	-0.087593		-0.0739793		-0.11714	0.0078782		-0.0546309		-0.4246	-0.62656	-0.6838	-0.54788		-0.57071
RALGAPA1		-0.016268	0.30382		0.143776		0.18396	0.19994		0.19195		0.1375	0.043497	0.23842		0.139806		0.25369	0.33023		0.29196		0.34326	0.32426	0.15705	0.16462		0.247298
CD38		0.070951	0.2166		0.143776		0.076851	0.13087		0.10386		0.024965	-0.0048241	0.068429		0.0295233		-0.16026	0.053692		-0.053284		0.1668	0.076055	0.13785	0.0066079		0.0968282
USP22		0.11896	0.16859		0.143775		0.11755	-0.26433		-0.07339		0.12568	0.11316	0.17055		0.136463		0.39873	0.21178		0.305255		-0.41307	-0.36991	-0.097874	-0.047947		-0.2322
KCNH2		0.14469	0.14255		0.14362		-0.064378	0.12879		0.032206		0.039495	0.043025	-0.063544		0.00632533		0.33369	0.049004		0.191347		-0.080097	0.137	0.14709	0.17701		0.0952507
MAGEE2		0.19526	0.091937		0.143598		-0.071208	0.054082		-0.008563		0.074446	0.074442	0.034718		0.061202		-0.029988	-0.0012238		-0.0156059		-0.021539	0.1026	0.038313	0.13534		0.0636785
PROK2		0.043112	0.244		0.143556		0.13802	0.081773		0.109897		0.057974	-0.14629	-0.043141		-0.043819		0.086385	0.095688		0.0910365		-0.010202	0.067	0.22698	0.021911		0.0764222
GLI4		0.067867	0.21918		0.143523		-0.083016	0.0387		-0.022158		0.10215	-0.11739	0.17778		0.05418		0.09539	0.0094481		0.0524191		-0.058918	0.019772	0.032921	0.040945		0.00868
ORC4		0.36468	-0.077693		0.143493		0.11781	0.11092		0.114365		-0.2857	0.082619	0.24491		0.013943		0.14265	0.13845		0.14055		-0.14609	-0.092706	0.16191	-0.058563		-0.0338623
SIRT1		0.14754	0.13943		0.143485		0.011312	0.032798		0.022055		0.0059975	0.033293	0.18588		0.0750568		0.14159	-0.1236		0.008995		-0.16147	0.033837	-0.018476	-0.0088151		-0.038731
ACAT2		0.17637	0.11055		0.14346		0.029733	0.25509		0.142411		0.057169	-0.094374	-0.15709		-0.064765		0.15269	0.098581		0.125636		-0.0093386	-0.00014033	-0.055073	-0.085674		-0.0375565
SLC38A9		0.1577	0.12902		0.14336		0.062898	0.22573		0.144314		0.048228	0.34618	0.021728		0.138712		-0.066743	-0.062025		-0.064384		0.00087337	0.0012288	0.13908	0.05329		0.048618
TP53I3		0.15536	0.1313		0.14333		-0.17726	-0.0053911		-0.0913256		0.0085117	0.049896	-0.12197		-0.0211874		0.10784	-0.16167		-0.026915		0.20234	0.052262	0.10444	0.21878		0.144455
ROR1		0.035632	0.25087		0.143251		-0.025498	0.015342		-0.005078		0.16845	0.12939	0.050475		0.116105		-0.080715	-0.054693		-0.067704		-0.13965	-0.028091	0.073504	0.13703		0.0106983
EPB41L1		0.14838	0.13807		0.143225		0.23239	0.21819		0.22529		0.18269	0.12265	0.26283		0.18939		0.34068	0.58801		0.464345		0.079505	0.16311	0.15266	0.00075555		0.0990076
C10orf111		0.073797	0.21261		0.143203		0.10903	0.018781		0.0639055		0.10475	0.10377	-0.099871		0.0362163		-0.19968	0.072975		-0.0633525		-0.018132	0.087064	-0.18055	-0.0077962		-0.0298535
YWHAB		0.099208	0.18696		0.143084		0.15433	0.29512		0.224725		0.37173	0.15381	0.28177		0.269103		0.27102	0.69347		0.482245		0.086007	0.075286	0.12425	-0.18842		0.0242807
KRBOX1		-0.024603	0.31064		0.143019		0.019048	0.23328		0.126164		-0.17451	0.10291	0.2146		0.0476667		-0.0014273	0.20515		0.101861		0.021893	0.048193	-0.015608	-0.0069401		0.0118845
PPFIA2		0.21498	0.070974		0.142977		0.012127	-0.047692		-0.0177825		0.045245	0.0095545	0.1087		0.0544998		-0.13764	0.13765		5e-06		0.067748	0.037275	0.12872	0.14329		0.0942583
CBY1		0.071938	0.214		0.142969		-0.017271	-0.15987		-0.0885705		0.14989	0.04603	-0.19032		0.00186667		0.081613	0.093343		0.087478		0.023575	-0.043254	-0.045357	-0.018634		-0.0209175
MIR1-1HG		0.10855	0.17734		0.142945		0.12949	-0.016775		0.0563575		0.021815	0.09441	0.082461		0.0662287		0.20598	0.1676		0.18679		0.078082	0.025133	0.043015	-0.0001507		0.0365198
CUL5		0.22441	0.061469		0.142939		-0.023746	-0.11161		-0.067678		0.15164	0.063057	0.02025		0.0783157		-0.095341	-0.0098303		-0.0525856		-0.061561	-0.069379	0.085458	-0.034138		-0.019905
COQ5		0.22263	0.063231		0.14293		-0.26085	-0.10466		-0.182755		0.0043588	-0.062322	-0.25933		-0.105764		-0.43646	-0.57181		-0.504135		-0.1639	-0.1137	-0.24191	-0.03239		-0.137975
TLR1		0.24238	0.043449		0.142914		0.19708	0.38879		0.292935		0.044909	-0.015594	0.041362		0.023559		-0.021665	-0.1217		-0.0716825		0.033483	0.12577	0.10137	0.15371		0.103583
MGST3		0.11366	0.17214		0.1429		0.059248	-0.09757		-0.019161		0.004384	-0.045761	-0.037336		-0.0262377		-0.070747	-0.091387		-0.081067		0.056456	0.18243	0.0010191	0.027309		0.0668035
PFN2		0.16246	0.12332		0.14289		0.13356	-0.0020509		0.0657546		0.0038126	0.087299	-0.1258		-0.0115628		0.053916	0.045165		0.0495405		0.053077	-0.035868	-0.013136	0.070406		0.0186198
ACIN1		0.077205	0.20857		0.142888		0.161	0.35206		0.25653		0.098018	0.066824	0.10697		0.090604		-0.24711	-0.41712		-0.332115		0.0087616	0.083268	0.1748	-0.018194		0.0621589
CXorf67		0.28209	0.0036303		0.14286		0.1703	0.12016		0.14523		0.0073555	0.22328	-0.15906		0.0238585		0.1839	0.11362		0.14876		-0.075701	0.19465	-0.12879	-0.10932		-0.0297903
CLEC3A		0.19875	0.086822		0.142786		-0.061401	0.063442		0.0010205		0.095005	0.036087	0.034935		0.0553423		0.23858	0.15119		0.194885		0.02928	0.098526	0.16528	0.0089483		0.0755086
SLC2A4RG		0.0026357	0.28282		0.142728		0.022808	0.029047		0.0259275		-0.023511	0.023034	0.25577		0.0850977		-0.035255	-0.19704		-0.116148		0.13606	0.15712	-0.030882	-0.027514		0.058696
RNF126		0.14623	0.13913		0.14268		-0.14439	-0.10953		-0.12696		-0.073346	-0.049817	-0.15389		-0.092351		0.05997	-0.12098		-0.030505		0.095124	0.010982	0.08999	0.073994		0.0675225
CD300LG		0.060804	0.22455		0.142677		0.14281	0.06759		0.1052		-0.26142	0.074013	-0.21009		-0.132499		-0.76738	-0.39282		-0.5801		-0.03556	0.18244	0.023552	-0.059402		0.0277575
HNF1A		0.10515	0.18016		0.142655		0.16843	0.052438		0.110434		-0.039496	-0.0429	-0.019705		-0.0340337		0.054564	-0.10465		-0.025043		0.046047	0.15868	0.027143	0.10572		0.0843975
KRT27		0.20404	0.081018		0.142529		-0.027044	-0.049115		-0.0380795		-0.0219	0.050161	-0.050794		-0.007511		0.17871	-0.14153		0.01859		-0.046949	0.10915	-0.012129	0.033298		0.0208425
OTOP1		0.060204	0.22485		0.142527		0.096505	0.011642		0.0540735		0.068691	0.016197	-0.071483		0.00446833		-0.034404	0.16591		0.065753		0.03782	0.081307	0.092854	0.070268		0.0705623
PLCD3		0.16659	0.11845		0.14252		0.21077	0.18295		0.19686		-0.073567	-0.087777	0.14867		-0.00422467		-0.038286	-0.18654		-0.112413		-0.07541	-0.06814	-0.085111	0.028081		-0.050145
NPAS4		0.36748	-0.082453		0.142513		-0.026078	-0.20095		-0.113514		0.052644	-0.24856	0.11835		-0.0258553		-0.25383	-0.76408		-0.508955		-0.296	-0.039979	0.13482	-0.058306		-0.0648662
RIPK3		0.21183	0.073099		0.142464		-0.2178	-0.023195		-0.120497		0.096921	0.083383	-0.0063233		0.0579936		0.091799	0.16692		0.12936		0.035309	0.099915	0.27687	-0.070704		0.0853475
HNRNPM		-0.033519	0.31832		0.1424		0.064618	0.012209		0.0384135		0.018855	0.055085	-0.023313		0.0168757		-0.11222	0.0070767		-0.0525716		0.10069	-0.015317	0.016554	0.065679		0.0419015
CXorf58		0.18574	0.09905		0.142395		0.033915	0.091		0.0624575		0.12218	0.12734	-0.048836		0.0668947		-0.026463	-0.040605		-0.033534		0.10967	-0.010991	0.033723	0.11658		0.0622455
SCRT1		0.10908	0.17571		0.142395		-0.025471	0.24082		0.107675		0.033039	-0.020817	-0.032608		-0.00679533		0.13427	0.026113		0.0801915		0.11451	-0.031729	0.057693	0.026156		0.0416575
SPACA5		0.033914	0.25083		0.142372		0.0068841	0.068382		0.0376331		0.012552	-0.11896	-0.069992		-0.0588		-0.0073673	0.14141		0.0670214		-0.15584	0.037577	-0.062561	0.019383		-0.0403603
TSHZ2		0.12094	0.16374		0.14234		0.082723	0.29093		0.186827		0.018452	-0.028837	0.29527		0.0949617		-0.025799	0.20414		0.0891705		0.54975	0.020733	-0.035673	0.0057955		0.135151
BEST1		0.1316	0.15304		0.14232		0.042412	-0.15563		-0.056609		-0.0004758	-0.13202	0.026865		-0.0352103		-0.21587	-0.039033		-0.127451		0.011971	0.047456	0.10207	-0.19143		-0.00748325
TMEM175		0.1371	0.1475		0.1423		-0.11615	0.12142		0.002635		0.040707	0.078796	0.1597		0.0930677		0.022094	0.10821		0.065152		-0.098687	0.12712	0.0062471	-0.0419		-0.00180497
AREL1		0.10766	0.17682		0.14224		-0.020053	-0.01635		-0.0182015		-0.064537	0.031628	-0.069524		-0.0341443		0.27542	-0.089286		0.093067		0.0034632	-0.17848	-0.040897	-0.090056		-0.0764924
PGAP2		0.086775	0.19757		0.142173		0.021231	-0.007682		0.0067745		0.15387	0.07682	-0.052164		0.0595087		-0.098984	-0.033452		-0.066218		0.099061	-0.026094	0.0039499	-0.088811		-0.00297352
SHISA8		0.11874	0.16558		0.14216		-0.021343	0.075628		0.0271425		0.013102	-0.096415	0.0057023		-0.0258702		0.029875	-0.024123		0.002876		-0.017516	0.045536	-0.045444	0.040485		0.00576525
GRIA4		0.087946	0.19634		0.142143		0.16288	0.1593		0.16109		-0.22738	0.054247	-0.030088		-0.0677403		-0.049032	0.16899		0.059979		-0.028474	-0.033155	0.030955	-0.0063844		-0.0092646
GATA2		0.038476	0.2457		0.142088		-0.16216	0.064046		-0.049057		0.044549	0.011487	0.13181		0.0626153		0.10542	-0.027005		0.0392075		-0.090168	0.10709	-0.10734	-0.044667		-0.0337713
VSTM2L		-0.00049919	0.28459		0.142045		0.25782	0.08984		0.17383		0.10329	0.12943	0.11094		0.114553		0.26612	0.37062		0.31837		0.081251	0.2296	0.1529	0.071998		0.133937
CHST15		0.10523	0.17877		0.142		-0.0077372	0.12808		0.0601714		0.094463	0.072744	0.1114		0.092869		0.23125	0.48231		0.35678		-0.058625	0.11449	0.10239	0.038466		0.0491802
PDZRN4		0.14935	0.13461		0.14198		-0.11204	0.012917		-0.0495615		0.019577	0.037657	-0.081177		-0.007981		0.015504	-0.092068		-0.038282		-0.011697	0.070456	-0.05626	0.031448		0.00848675
CMTM8		0.031045	0.25281		0.141927		-0.0037594	-0.12234		-0.0630497		-0.048909	-0.031314	0.063387		-0.005612		-0.098887	0.020617		-0.039135		0.1386	0.075269	0.0051294	0.11572		0.0836796
SKIV2L		0.1226	0.16124		0.14192		0.0029811	0.108		0.0554905		-0.082861	0.081547	0.10681		0.0351653		-0.12235	0.053048		-0.034651		0.27105	0.0009982	0.16268	-0.019262		0.103867
SMIM20		0.081982	0.2018		0.141891		-0.025556	0.13758		0.056012		-0.16383	0.069752	0.28969		0.065204		0.16412	0.20632		0.18522		0.060004	-0.065188	0.14757	-0.10352		0.0097165
NABP2		0.19602	0.087707		0.141864		0.14639	0.19342		0.169905		0.13732	-0.0038163	-0.14014		-0.0022121		0.15122	0.084221		0.117721		-0.029049	0.16906	0.1939	0.21234		0.136563
TTF2		0.11187	0.1718		0.141835		0.34547	-0.12977		0.10785		-0.16097	-0.054601	-0.17266		-0.12941		0.12916	-0.2764		-0.07362		0.029822	-0.16684	0.0039986	0.054305		-0.0196786
CACNA1E		0.2549	0.02873		0.141815		-0.16862	-0.13121		-0.149915		0.060397	0.092574	0.13062		0.0945303		0.0054547	0.065095		0.0352748		0.0057359	0.24558	0.056635	-0.12712		0.0452077
FANCF		-0.028013	0.31143		0.141708		-0.019538	-0.016971		-0.0182545		0.13116	-0.21942	-0.087527		-0.0585957		-0.14545	-0.25078		-0.198115		0.20319	0.2933	0.24135	0.14168		0.21988
FAM126B		0.077992	0.20539		0.141691		0.085405	0.063154		0.0742795		-0.037877	0.049803	0.24052		0.0841487		-0.027822	-0.0564		-0.042111		0.034963	-0.0019509	0.06744	0.035707		0.0340398
EGFL7		0.21567	0.067673		0.141672		0.041407	0.0075171		0.024462		0.08302	-0.13477	-0.044514		-0.032088		0.10818	-0.0029551		0.0526124		-0.046725	0.043381	0.052729	-0.058016		-0.00215775
EBF1		0.21822	0.065042		0.141631		-0.049064	0.23419		0.092563		-0.0055624	0.041002	0.045965		0.0271349		-0.23178	-0.36414		-0.29796		-0.077004	0.19478	0.047336	-0.12423		0.0102205
LOC728485		0.1722	0.11092		0.14156		-0.0088792	0.028974		0.0100474		0.15051	-0.08787	0.020335		0.0276583		0.08108	0.24969		0.165385		-0.12923	0.17898	0.012676	0.024016		0.0216105
ACY3		0.027896	0.25512		0.141508		-0.040526	-0.22078		-0.130653		0.036001	-0.065558	-0.050929		-0.0268287		-0.084563	-0.10355		-0.0940565		-0.027933	0.14041	0.097751	-0.10509		0.0262845
KRTAP11-1		0.10153	0.1813		0.141415		0.17646	0.16495		0.170705		-0.020313	0.038851	0.081319		0.0332857		0.09164	-0.0027549		0.0444425		0.10915	0.19445	0.035635	0.16845		0.126921
LHB		0.19452	0.088219		0.14137		-0.03328	-0.084188		-0.058734		0.086535	-0.013353	-0.031438		0.0139147		0.13099	0.13965		0.13532		0.058535	-0.063018	-0.13396	-0.12221		-0.0651633
FBLN7		0.1234	0.15913		0.141265		-0.022932	0.21456		0.095814		0.051476	0.15382	-0.079364		0.0419773		0.021411	0.10817		0.0647905		-0.056633	0.12184	-0.044475	-0.11393		-0.0232995
NODAL		0.21197	0.070549		0.141259		-0.16559	0.094204		-0.035693		-0.0096445	0.16601	0.0027639		0.0530431		-0.027602	-0.22646		-0.127031		-0.009921	0.009311	0.14448	0.20459		0.087115
MANSC4		0.19194	0.090473		0.141207		0.10121	-0.0013148		0.0499476		-0.21414	0.13844	0.04459		-0.01037		0.34602	0.080292		0.213156		-0.08843	-0.04895	0.099297	0.067963		0.00747
PCDHA11		0.070637	0.2117		0.141169		0.11559	0.041323		0.0784565		-0.011051	0.091113	0.156		0.0786873		-0.01627	0.030484		0.007107		-0.087576	0.088998	0.037118	-0.004963		0.00839425
AKR7A2		0.12344	0.15888		0.14116		-0.18855	-0.09515		-0.14185		-0.003139	-0.084905	-0.052943		-0.0469957		0.065869	-0.17367		-0.0539005		0.084304	0.14635	0.099451	-0.091488		0.0596543
PKN1		0.049865	0.23239		0.141128		0.14151	0.1954		0.168455		-0.024654	0.00010371	0.033974		0.00314124		-0.018327	0.048916		0.0152945		0.035373	-0.0080982	0.047334	-0.16016		-0.0213878
MRC2		0.054973	0.22727		0.141122		-0.083174	0.18021		0.048518		0.027287	0.094406	-0.020256		0.0338123		-0.033209	-0.18153		-0.10737		-0.0010529	0.013177	0.052276	0.027623		0.0230058
MTURN		0.061098	0.22114		0.141119		0.030841	0.12068		0.0757605		-0.0057598	-0.27445	0.15754		-0.0408899		-0.091232	-0.058604		-0.074918		0.10499	0.041176	0.20184	0.048603		0.0991522
RRAGB		0.10555	0.17668		0.141115		0.14174	0.035261		0.0885005		-0.091344	0.1147	-0.044888		-0.00717733		-0.23695	-0.34892		-0.292935		0.053432	-0.20683	-0.016017	0.055292		-0.0285308
TMEM217		0.10668	0.17552		0.1411		-0.04597	0.0029634		-0.0215033		-0.022773	0.0063954	-0.069379		-0.0285855		-0.096025	-0.0013783		-0.0487016		0.10017	-0.10497	0.041333	-0.079741		-0.010802
ALG12		-0.009554	0.29175		0.141098		0.05594	-0.080434		-0.012247		-0.045132	0.11062	0.33808		0.134523		-0.22899	0.21234		-0.008325		0.3824	0.33821	0.34447	0.32498		0.347515
RHOBTB1		0.11277	0.16935		0.14106		0.086984	0.030875		0.0589295		0.099275	-0.066854	0.070838		0.0344197		0.19377	0.21508		0.204425		-0.087502	0.0097557	-0.013503	-0.03728		-0.0321323
MRPL21		0.29614	-0.014063		0.141039		-0.11917	-0.34744		-0.233305		-0.07511	-0.048801	-0.27689		-0.1336		-0.30612	-0.052561		-0.179341		-0.14677	-0.081622	-0.072737	0.14179		-0.0398347
SMPD2		0.20657	0.075438		0.141004		-0.2389	0.14167		-0.048615		0.16239	0.12571	0.085566		0.124555		-0.05128	-0.68398		-0.36763		0.082398	-0.035984	-0.12945	-0.17114		-0.063544
CCDC142		0.062843	0.21907		0.140956		-0.15213	0.0044522		-0.0738389		0.086587	-0.0031004	0.15738		0.0802889		0.17631	0.11042		0.143365		0.14162	0.051319	-0.070801	-0.23525		-0.028278
SMCR8		0.015118	0.26674		0.140929		-0.025111	0.0417		0.0082945		-0.081132	-0.031779	0.041773		-0.0237127		0.30363	0.17106		0.237345		-0.022776	0.0201	0.056483	0.024058		0.0194662
GH2		0.18287	0.098913		0.140892		-0.02248	-0.02105		-0.021765		-0.074493	0.060742	-0.041373		-0.0183747		-0.10453	-0.059034		-0.081782		0.13027	-0.047921	0.077079	-0.27312		-0.028423
ASTL		0.078604	0.20312		0.140862		-0.035533	0.045147		0.004807		0.017486	0.048313	0.16197		0.075923		-0.16504	0.26159		0.048275		-0.11385	0.027379	0.022988	-0.066709		-0.032548
FCRL4		0.19607	0.085646		0.140858		-0.065221	-0.107		-0.0861105		0.00087024	0.1005	0.046994		0.0494547		0.050626	0.18302		0.116823		-0.035853	0.13767	-0.020337	-0.066656		0.003706
TRIML1		0.094939	0.18661		0.140774		-0.036374	-0.15579		-0.096082		-0.087509	-0.073562	0.039802		-0.040423		0.056827	0.0044588		0.0306429		0.024104	-0.021997	0.034917	-0.031579		0.00136125
SESN2		0.16358	0.11793		0.140755		0.28905	0.33483		0.31194		0.09179	0.096389	0.13037		0.106183		0.097647	0.16367		0.130659		0.020043	0.050647	0.22076	0.22805		0.129875
CEP89		0.11936	0.16214		0.14075		-0.14317	-0.0098745		-0.0765222		-0.0046925	0.098826	-0.0050169		0.0297055		-0.28968	0.092747		-0.0984665		0.073486	0.025091	0.20293	0.079972		0.0953697
IKZF2		0.19525	0.086242		0.140746		0.12996	-0.036929		0.0465155		0.17989	0.14584	0.078709		0.134813		-0.027039	-0.35596		-0.191499		-0.12402	0.080667	0.10738	-0.19378		-0.0324383
C7orf60		0.10126	0.18021		0.140735		0.10873	0.23457		0.17165		0.032827	-0.13865	0.11123		0.00180233		0.011781	0.22192		0.11685		0.13065	0.069337	0.068743	0.10145		0.092545
ARFGEF2		0.097946	0.18345		0.140698		0.26131	0.22657		0.24394		0.1106	-0.056879	0.1349		0.0628737		0.3183	0.28192		0.30011		0.036705	0.0095921	0.0058979	-0.014517		0.0094195
PPP1R3A		0.18861	0.092761		0.140685		0.2307	-0.12497		0.052865		0.019647	-0.013026	-0.036642		-0.010007		0.0041988	0.060989		0.0325939		-0.0097728	0.03073	-0.02401	-0.1975		-0.0501382
CALHM3		0.078159	0.20321		0.140684		0.081865	0.16197		0.121917		0.2503	-0.097903	0.17802		0.110139		-0.081733	0.14216		0.0302135		-0.039023	0.067798	-0.071691	-0.079383		-0.0305748
FZD4		0.19258	0.088731		0.140655		0.093407	0.073739		0.083573		0.08856	0.038945	0.14059		0.089365		-0.0093405	-0.010622		-0.00998125		0.022842	-0.06503	-0.0066171	-0.079494		-0.0320748
TXNDC17		0.14321	0.13782		0.140515		-0.16559	0.047365		-0.0591125		-0.13864	0.048222	0.050398		-0.01334		-0.056541	-0.061246		-0.0588935		-0.13752	-0.11111	-0.16668	-0.068575		-0.120971
CCL17		0.091867	0.18914		0.140504		0.074647	0.02072		0.0476835		0.024858	0.02587	0.23705		0.095926		-0.0016354	0.26688		0.132622		0.11968	-0.089268	0.11489	-0.029075		0.0290567
PIWIL4		0.25485	0.026118		0.140484		0.12425	0.076975		0.100612		0.079775	0.15068	-0.074267		0.0520627		0.083279	0.21382		0.14855		-0.033109	-0.20896	0.13036	-0.004473		-0.0290455
KRT24		0.20296	0.077944		0.140452		0.10562	0.20748		0.15655		-0.074364	0.034089	-0.2294		-0.0898917		0.16283	-0.058194		0.052318		-0.035579	0.20317	-0.10775	0.059081		0.0297305
CAV3		0.03368	0.24705		0.140365		-0.013616	-0.022552		-0.018084		0.19592	-0.10864	0.17635		0.0878767		0.033295	-0.067543		-0.017124		-0.12613	0.11976	0.0604	0.016983		0.0177533
WNT4		0.21779	0.062918		0.140354		-0.22952	-0.036332		-0.132926		0.12961	-0.026333	0.011471		0.0382493		0.036397	-0.25248		-0.108041		-0.021923	0.1273	0.028582	-0.15789		-0.00598275
EQTN		0.23094	0.049721		0.14033		-0.22621	-0.10352		-0.164865		0.063917	0.14513	-0.12124		0.029269		0.45147	0.24865		0.35006		-0.07651	-0.025139	0.032829	0.10693		0.0095275
HDLBP		0.01814	0.26252		0.14033		0.0102	-0.044126		-0.016963		0.092322	-0.0259	-0.061513		0.00163633		0.068617	0.092376		0.0804965		-0.12771	-0.14141	-0.16496	0.19841		-0.0589175
TAPT1		0.14003	0.14058		0.140305		-0.0045916	0.088508		0.0419582		-0.034204	0.0042492	0.013657		-0.0054326		0.21093	0.12109		0.16601		0.14446	0.038089	-0.13961	0.13426		0.0442997
NECAB2		0.074838	0.20566		0.140249		0.10761	-0.052441		0.0275845		0.011502	-0.019508	0.15478		0.0489247		0.24469	-0.0061857		0.119252		0.0016913	0.16442	-0.26232	-0.15775		-0.0634897
IRAK1BP1		0.30575	-0.025257		0.140246		0.18221	0.1108		0.146505		0.1068	0.098497	-0.036625		0.056224		-0.080013	0.12741		0.0236985		-0.018705	0.043207	0.16406	0.0071063		0.0489171
FAR1		0.17316	0.10716		0.14016		0.029502	-0.049385		-0.0099415		-0.035663	-0.0012056	-0.050554		-0.0291409		0.0035736	0.11351		0.0585418		-0.049986	-0.051073	-0.12444	-0.0037019		-0.0573002
UHRF2		0.20544	0.074849		0.140145		-0.036808	0.0083728		-0.0142176		0.20101	-0.045116	0.27288		0.142925		0.18265	0.085004		0.133827		-0.11539	-0.0007196	-0.021425	-0.21236		-0.0874737
PTBP1		-0.066468	0.34656		0.140046		-0.12278	-0.13885		-0.130815		-0.073975	-0.1033	-0.057393		-0.0782227		-0.54251	-0.55469		-0.5486		0.2565	-0.042316	0.14588	0.073075		0.108285
EPS8L3		0.12959	0.15046		0.140025		-0.10439	-0.19524		-0.149815		-0.038451	0.047774	-0.045693		-0.0121233		-0.0084009	0.14151		0.0665546		-0.063974	0.054776	-0.091571	-0.037521		-0.0345725
IL9		0.26125	0.018781		0.140015		-0.096156	-0.01871		-0.057433		-0.023332	0.26661	-0.050411		0.064289		0.17635	-0.31769		-0.07067		-0.0009772	-0.34417	0.071436	0.039495		-0.058554
MAP3K15		0.1855	0.094508		0.140004		0.041883	0.0017746		0.0218288		-0.048738	0.043597	0.054356		0.016405		0.35386	0.16161		0.257735		0.086801	-0.007422	-0.0073729	0.16175		0.058439
TMEM63A		0.16433	0.11565		0.13999		-0.076962	0.048776		-0.014093		0.24657	0.0073704	0.14122		0.13172		0.074292	0.012859		0.0435755		-0.059361	0.012067	0.019127	-0.022463		-0.0126575
KCNA3		0.12718	0.15273		0.139955		0.087566	0.049486		0.068526		0.092305	0.12723	0.026405		0.08198		0.036388	0.083252		0.05982		-0.078197	0.016565	-0.031004	-0.026406		-0.0297605
CPEB2		0.094718	0.18516		0.139939		0.026444	0.22134		0.123892		0.16414	0.025871	0.039647		0.0765527		0.030979	-0.15856		-0.0637905		0.085955	-0.068138	0.11877	0.0070925		0.0359199
PCCB		0.13275	0.14679		0.13977		0.019517	-0.031537		-0.00601		-0.0052004	0.073284	-0.090734		-0.00755013		0.22867	0.25346		0.241065		-0.07694	-0.12961	-0.070663	0.0085348		-0.0671696
PGAM2		0.099841	0.17957		0.139706		-0.10793	0.19619		0.04413		0.052972	0.075479	0.12393		0.084127		0.29561	0.15572		0.225665		0.19209	0.16788	0.19068	0.013613		0.141066
DNAJC9		0.30916	-0.02975		0.139705		-0.26504	-0.10391		-0.184475		-0.093509	-0.20648	0.062264		-0.0792417		-0.020791	0.40956		0.194384		0.039062	-0.10977	-0.14494	0.17454		-0.010277
GPD1		-0.004504	0.28373		0.139613		-0.10099	0.0075509		-0.0467195		-0.072569	-0.0052525	-0.04911		-0.0423105		0.0085	0.071858		0.040179		0.16124	0.198	-0.032879	0.15323		0.119898
PPP4R1		0.12196	0.15724		0.1396		0.18602	0.19679		0.191405		0.074269	0.12258	-0.00079867		0.0653501		-0.16312	-0.098973		-0.131047		-0.026646	0.040236	0.068112	0.045957		0.0319148
TBRG1		0.044501	0.23458		0.139541		-0.13352	-0.027514		-0.080517		0.027045	-0.024942	0.11267		0.0382577		-0.012351	0.085751		0.0367		-0.1305	-0.011044	-0.074373	-0.082044		-0.0744903
OSBP2		0.16438	0.1147		0.13954		-0.021372	0.097923		0.0382755		0.025929	-0.0095347	0.12428		0.0468914		-0.0039184	-0.042035		-0.0229767		0.015758	0.028312	0.045934	0.017228		0.026808
MKX		0.21919	0.059754		0.139472		-0.13	-0.11087		-0.120435		0.15999	0.12311	0.028507		0.103869		-0.084838	0.19864		0.056901		-0.12148	0.30769	0.10372	-0.00079682		0.0722833
ACSS3		-0.063115	0.34195		0.139417		0.13702	-0.040424		0.048298		-0.045053	-0.12278	0.083556		-0.0280923		-0.17608	-0.084219		-0.13015		0.17156	0.024999	-0.00026632	0.10587		0.0755407
IGSF6		0.024447	0.25438		0.139413		0.0083325	-0.21241		-0.102039		0.18559	0.1321	0.0023952		0.106695		-0.062165	-0.04548		-0.0538225		-0.02796	-0.08062	-0.033975	0.03804		-0.0261287
UBR7		0.049113	0.22965		0.139381		-0.078919	0.025563		-0.026678		0.04692	-0.12625	0.0082648		-0.0236884		0.11717	-0.12335		-0.00309		0.0072308	-0.099763	-0.0324	0.02757		-0.0243406
RNF212		0.16349	0.11523		0.13936		0.043033	0.073575		0.058304		-0.041987	0.10818	0.020177		0.02879		0.0036319	0.0035544		0.00359315		0.053235	0.13542	0.16437	-0.13391		0.0547788
APOC3		0.085406	0.1933		0.139353		0.053717	-0.049526		0.0020955		0.069332	-0.020652	0.082258		0.043646		0.0086605	-0.062565		-0.0269522		-0.064758	0.19472	-0.01309	-0.038623		0.0195623
N4BP2		0.17232	0.10621		0.139265		0.18712	0.16251		0.174815		0.01988	0.099235	0.13335		0.084155		-0.043342	-0.047995		-0.0456685		0.23115	0.042094	0.051597	0.086166		0.102752
PLN		0.1401	0.13841		0.139255		0.079234	0.018418		0.048826		0.14566	0.12123	0.029503		0.0987977		-0.0072105	0.035295		0.0140422		-0.020611	-0.08106	-0.046735	-0.05027		-0.049669
NHSL2		0.080932	0.19752		0.139226		0.21735	0.17234		0.194845		0.15141	0.042532	0.13717		0.110371		-0.048867	0.051476		0.0013045		0.021914	0.16888	-0.020556	0.025657		0.0489737
PTRF		0.1597	0.11874		0.13922		0.017837	0.15169		0.0847635		-0.015902	-0.07586	-0.014316		-0.0353593		-0.14631	-0.21224		-0.179275		0.097167	-0.035231	0.11385	-0.044301		0.0328712
RNF214		0.17922	0.099185		0.139203		0.12212	0.10456		0.11334		0.030371	0.065146	0.17435		0.0899557		0.10178	0.23653		0.169155		-0.11961	0.024304	0.015549	-0.095577		-0.0438335
DIRAS3		0.026566	0.25173		0.139148		0.015729	0.097419		0.056574		0.0561	-0.03762	0.19332		0.0706		0.022103	0.092483		0.057293		-0.12938	0.041428	-0.069864	-0.095366		-0.0632955
TIMM8B		0.1338	0.14444		0.13912		-0.039853	-0.04504		-0.0424465		0.049582	-0.065854	-0.07186		-0.0293773		0.21453	0.28309		0.24881		0.064426	-0.032958	-0.034456	0.022526		0.0048845
FZD5		0.11535	0.16281		0.13908		0.086005	0.03806		0.0620325		0.052088	0.18971	0.088407		0.110068		0.075816	0.31046		0.193138		-0.12714	-0.038538	-0.06147	0.023455		-0.0509232
ANKRD11		0.22627	0.051871		0.13907		0.34113	0.38169		0.36141		-0.017195	0.057947	-0.013417		0.00911167		0.43829	0.37914		0.408715		0.21568	0.24841	0.14786	0.1738		0.196437
TRIM6-TRIM34		0.1117	0.16643		0.139065		0.042479	0.034541		0.03851		-0.00018658	0.067287	0.15252		0.0732068		0.10491	0.082504		0.093707		0.038785	0.013818	0.06242	0.063578		0.0446503
ERBB2IP		0.096318	0.18181		0.139064		-0.13534	0.060114		-0.037613		0.17451	0.13883	0.25737		0.190237		-0.039328	-0.019891		-0.0296095		-0.001258	0.08765	0.035862	0.02357		0.036456
ATP2C2		0.18061	0.097458		0.139034		0.1674	0.14034		0.15387		0.032574	-0.075292	-0.014376		-0.0190313		0.085462	0.14698		0.116221		0.07207	0.0041893	-0.068319	0.031461		0.00985033
FBP1		0.021456	0.25651		0.138983		0.27699	0.33191		0.30445		-0.053599	-0.15402	-0.0030693		-0.0702294		0.035125	-0.10866		-0.0367675		-0.20386	-0.13409	-0.0017833	-0.096217		-0.108988
IL17F		0.072745	0.20509		0.138917		0.017077	0.038375		0.027726		0.1145	0.059049	0.12977		0.101106		0.13009	0.017837		0.0739635		0.1367	-0.087265	0.11787	-0.055174		0.0280327
GSK3A		0.084675	0.19298		0.138827		0.33941	0.38296		0.361185		0.030508	0.106	0.32674		0.154416		0.21384	0.52255		0.368195		0.090766	0.35882	0.31936	0.33488		0.275956
LARGE		0.064381	0.21327		0.138825		0.055759	0.022899		0.039329		0.039175	0.068069	0.0098845		0.0390428		0.066273	0.089953		0.078113		0.0023682	-0.039944	0.15562	-0.023941		0.0235258
ITFG2		0.044891	0.23275		0.138821		0.22331	0.36739		0.29535		0.12239	0.043153	-0.013158		0.050795		0.22751	0.3499		0.288705		0.056945	-0.017566	0.21123	0.19683		0.11186
NAA30		0.00045119	0.27718		0.138816		0.18864	0.585		0.38682		0.19835	0.11395	0.25919		0.190497		-0.021707	0.4657		0.221997		0.45866	0.19509	0.5507	0.1836		0.347013
SCP2		0.17049	0.1071		0.138795		-0.01215	-0.05853		-0.03534		-0.096149	-0.066821	0.038765		-0.0414017		0.060549	-0.021961		0.019294		0.0055792	-0.05451	-0.04306	0.096489		0.00112455
PTPRA		0.25109	0.02634		0.138715		0.062243	-0.0034058		0.0294186		0.017233	0.13232	-0.055188		0.031455		0.29214	0.36442		0.32828		0.091638	0.097916	0.11011	0.39978		0.174861
BAHCC1		0.12961	0.14781		0.13871		0.013723	0.025221		0.019472		-0.040633	-0.079615	-0.089245		-0.069831		-0.024966	-0.11043		-0.067698		0.1641	0.031238	0.042804	0.062522		0.075166
ZFX		0.28436	-0.0070788		0.138641		0.27543	0.093105		0.184268		-0.051478	0.031434	0.39945		0.126469		0.23848	0.54114		0.38981		-0.054342	0.0071291	0.19839	-0.046939		0.0260595
CNR1		0.14499	0.13219		0.13859		-0.053316	-0.050557		-0.0519365		0.023041	-0.059319	0.15993		0.0412173		-0.095866	-0.096956		-0.096411		-0.043227	-0.084258	-0.057067	0.00051898		-0.0460083
ITPA		0.14805	0.12912		0.138585		-0.0092833	-0.020729		-0.0150061		0.02025	0.17133	0.064183		0.0852543		-0.096497	0.043818		-0.0263395		-0.031837	0.11125	0.047186	0.048639		0.0438095
ATP6V1B1		0.1675	0.10946		0.13848		0.12284	0.10094		0.11189		0.023171	-0.014184	0.038112		0.0156997		0.036855	0.0538		0.0453275		0.096959	0.023574	0.12195	-0.054942		0.0468853
PCDH8		-0.032511	0.30937		0.138429		-0.055803	-0.022581		-0.039192		-0.02785	-0.025981	-0.062139		-0.0386567		0.099634	-0.12229		-0.011328		0.24137	0.16287	0.20042	0.2398		0.211115
KISS1		0.0092564	0.26752		0.138388		-0.18502	-0.15976		-0.17239		-0.054775	0.18769	0.10867		0.0805283		-0.13035	0.05094		-0.039705		0.096772	-0.10781	0.13204	0.0036835		0.0311714
TIMD4		0.36424	-0.087501		0.13837		0.21378	-0.063932		0.074924		-0.04162	0.087095	0.13822		0.0612317		0.10332	0.22676		0.16504		0.011966	-0.11359	0.014926	0.048116		-0.0096455
ESM1		0.086917	0.18979		0.138353		0.1221	0.074043		0.0980715		0.0906	0.092012	-0.00061549		0.0606655		-0.068167	0.062657		-0.002755		0.059652	0.057212	0.022952	-0.0089577		0.0327146
COQ2		0.36028	-0.083614		0.138333		-0.009722	-0.37678		-0.193251		-0.07778	-0.02424	-0.12515		-0.0757233		-1.0238	-0.33262		-0.67821		-0.14801	-0.69244	0.020237	0.35853		-0.115421
RUFY1		0.21493	0.061682		0.138306		0.042079	0.21124		0.12666		0.09005	0.076659	-0.038984		0.042575		0.04074	0.1325		0.08662		0.075033	0.015613	0.01355	0.027464		0.032915
PLCB3		0.022474	0.25405		0.138262		0.17847	-0.41206		-0.116795		-0.010692	-0.1859	0.0058047		-0.0635958		0.062603	-0.23849		-0.0879435		-0.073626	0.091634	-0.092439	0.024074		-0.0125892
LPPR3		-0.18917	0.46568		0.138255		0.22403	-0.1006		0.061715		-0.072307	-0.17851	0.076386		-0.0581437		-0.15081	0.15235		0.00077		0.068401	-0.16111	-0.057177	0.044603		-0.0263207
RAB3C		0.20844	0.068058		0.138249		-0.014771	-0.014333		-0.014552		-0.042145	0.077177	0.00074512		0.0119257		0.024117	0.0025038		0.0133104		0.075366	-0.054545	0.041035	0.049743		0.0278998
DEFB115		0.21538	0.061096		0.138238		0.15061	0.20072		0.175665		-0.02884	0.028817	0.036134		0.012037		0.40117	0.41477		0.40797		0.045972	0.18914	0.10987	0.1876		0.133145
FAM160A2		-0.013918	0.29006		0.138071		-0.03243	0.002922		-0.014754		0.075792	0.14138	-0.019977		0.0657317		-0.010333	-0.027486		-0.0189095		0.2543	0.030347	-0.010705	-0.094577		0.0448413
ANKDD1A		0.065501	0.21064		0.13807		0.013076	0.075819		0.0444475		-0.03176	-0.030881	-0.18233		-0.081657		-0.12417	-0.36762		-0.245895		-0.048521	0.24211	0.045777	0.009745		0.0622777
TREML2		0.26997	0.0061475		0.138059		-0.046997	0.05298		0.0029915		-0.013893	0.13986	0.19863		0.108199		0.38587	-0.011989		0.186941		-0.0081472	0.10225	0.093861	-0.10246		0.0213759
FAM180A		0.25283	0.023133		0.137982		-0.1743	-0.058089		-0.116195		0.39032	0.053091	0.10562		0.18301		0.072003	-0.19689		-0.0624435		0.14335	0.098688	0.015679	-0.007157		0.06264
SNRK		0.17246	0.10345		0.137955		0.29296	0.3811		0.33703		0.10229	0.050726	0.37969		0.177569		0.35445	0.26877		0.31161		0.20217	0.17996	0.28762	0.12477		0.19863
UTRN		0.1468	0.12907		0.137935		0.099731	-0.0061995		0.0467658		0.18255	0.030423	-0.0011669		0.070602		-0.062388	-0.01099		-0.036689		0.0033523	0.012396	0.13309	0.072555		0.0553483
FBXO7		0.096628	0.17904		0.137834		0.22075	0.067451		0.1441		0.031262	0.046242	-0.07073		0.002258		-0.015376	0.10903		0.046827		-0.123	0.13679	0.016549	-0.083247		-0.013227
KLHL36		0.20797	0.067622		0.137796		0.24202	0.051786		0.146903		0.069279	0.015521	0.06777		0.0508567		-0.077387	-0.14499		-0.111188		0.22345	-0.088833	-0.067991	0.071466		0.034523
RAB2B		0.12502	0.15048		0.13775		-0.068384	0.04488		-0.011752		0.11191	0.025567	0.084753		0.0740767		0.036906	-0.091769		-0.0274315		0.10627	0.033041	0.019107	-0.091222		0.016799
GLS		-0.0091573	0.28465		0.137746		-0.060073	-0.17552		-0.117796		0.080912	0.034902	0.12183		0.0792147		-0.098726	-0.11037		-0.104548		-0.16831	0.016803	0.20922	-0.02506		0.00816325
RPGRIP1		0.28178	-0.0063441		0.137718		0.094563	0.13771		0.116137		0.086707	0.16606	-0.092079		0.0535627		-0.026295	-0.029704		-0.0279995		0.22609	0.21791	0.27778	-0.025254		0.174132
GNB2		0.068324	0.2071		0.137712		-0.28516	0.0339		-0.12563		-0.0247	-0.018292	0.20806		0.0550227		0.28817	0.24849		0.26833		0.068251	0.0016494	-0.014159	0.091279		0.0367551
FAM213B		0.18019	0.095153		0.137672		0.027081	-0.10547		-0.0391945		-0.11628	0.2681	0.0029216		0.0515805		0.34201	0.083961		0.212985		-0.16572	0.11523	0.032084	-0.14883		-0.041809
SETDB2		0.17567	0.099635		0.137653		-0.15424	-0.12958		-0.14191		0.19309	0.22672	0.097637		0.172482		-0.04216	0.33313		0.145485		-0.084042	0.05448	0.051727	0.02398		0.0115362
LILRA2		0.044865	0.23041		0.137637		-0.10735	-0.13279		-0.12007		-0.072357	-0.046479	0.12506		0.00207467		-0.090999	0.39435		0.151675		-0.051495	0.07664	0.12293	-0.029646		0.0296073
OR1C1		-0.032546	0.30778		0.137617		0.055016	-0.096808		-0.020896		-0.040393	0.30972	0.04215		0.103826		-0.1227	-0.2009		-0.1618		-0.0096517	-0.0055532	0.068627	0.1534		0.0517055
ANO4		0.18323	0.091931		0.13758		-0.0080064	-0.026718		-0.0173622		-0.04234	-0.098795	-0.013269		-0.051468		0.10064	0.085325		0.0929825		-0.11549	0.0043059	0.070231	0.08792		0.0117417
RPS6KC1		-0.038926	0.31408		0.137577		-0.28117	-0.031099		-0.156134		-0.18036	0.080872	0.1436		0.014704		0.34193	0.49701		0.41947		0.17937	0.39339	0.15001	0.11368		0.209113
CTNNA2		0.12887	0.14623		0.13755		-0.053406	0.052803		-0.0003015		0.07311	-0.041735	0.045428		0.025601		0.26747	-0.070837		0.0983165		-0.040573	-0.076795	0.066541	0.09232		0.0103733
KHSRP		0.099208	0.17577		0.137489		0.11686	-0.13028		-0.00671		-0.015237	-0.081357	-0.0041432		-0.0335791		-0.13565	-0.328		-0.231825		0.079248	0.049119	0.012713	0.21222		0.088325
VCX2		-0.061197	0.33613		0.137466		0.085074	0.039271		0.0621725		0.1111	-0.058952	0.017471		0.0232063		0.16236	-0.10762		0.02737		0.22889	0.012831	-0.016199	0.064559		0.0725203
FKBP5		0.35216	-0.077303		0.137428		-0.0049364	0.19471		0.0948868		0.029117	0.17954	-0.21243		-0.00125767		-0.067818	0.047548		-0.010135		-0.098284	-0.066937	0.0349	-0.089343		-0.054916
ATOX1		0.023369	0.25145		0.13741		0.21324	-0.019405		0.0969175		0.011932	0.057158	0.054251		0.0411137		0.25627	-0.084267		0.0860015		-0.020945	0.18063	-0.029756	-0.10266		0.00681725
VAX2		0.092263	0.18255		0.137406		0.0022356	0.048549		0.0253923		-0.057303	0.0091798	0.052881		0.00158593		0.2365	0.11926		0.17788		0.058065	0.091823	-0.009476	0.0081611		0.0371433
NAA60		0.19015	0.084662		0.137406		-0.11587	-0.080273		-0.0980715		-0.12472	0.11748	0.031336		0.008032		-0.081294	-0.18292		-0.132107		-0.30069	-0.12155	-0.11023	-0.21776		-0.187557
MYO15A		0.14559	0.12877		0.13718		0.070723	-0.1625		-0.0458885		-0.0077101	-0.11332	0.05133		-0.0232334		0.1598	0.10031		0.130055		-0.097044	-0.19572	0.092767	-0.13805		-0.0845118
POM121L12		0.17176	0.10258		0.13717		0.21426	0.074639		0.14445		-0.028052	-0.037551	0.058251		-0.00245067		0.083027	0.069284		0.0761555		-0.014211	0.045759	0.023224	-0.040313		0.00361475
MSC		-0.027266	0.3016		0.137167		0.061798	-0.018486		0.021656		0.19764	-0.037279	0.086289		0.0822167		0.04653	-0.11729		-0.03538		0.18461	0.084829	0.06821	-0.12559		0.0530147
EFR3B		0.048426	0.22571		0.137068		0.076999	0.056843		0.066921		-0.0081608	-0.0094872	0.12284		0.035064		-0.039204	0.077457		0.0191265		0.20006	0.043126	0.16897	-0.016458		0.0989245
CDH8		-0.077178	0.3513		0.137061		0.0056952	-0.28567		-0.139987		-0.062566	-0.0062984	0.0551		-0.00458813		-0.090798	-0.14679		-0.118794		-0.16917	0.20923	0.13851	0.07322		0.0629475
ZFP82		0.037881	0.23606		0.13697		0.072091	0.041124		0.0566075		-0.099655	0.092014	0.16964		0.0539997		-0.019792	0.0538		0.017004		-0.0065989	0.012288	-0.071472	-0.19747		-0.0658132
SMIM17		0.19837	0.075568		0.136969		0.082391	0.043252		0.0628215		0.21879	-0.13074	-0.070138		0.00597067		0.017061	0.0050714		0.0110662		0.066511	0.067768	0.0040841	-0.019637		0.0296815
FUT8		0.10134	0.17256		0.13695		0.03563	-0.022723		0.0064535		-0.14868	0.020306	-0.093118		-0.0738307		-0.033862	-0.29918		-0.166521		0.18765	-0.078581	-0.23063	0.0016903		-0.0299677
L1CAM		-0.051345	0.32519		0.136923		0.15404	0.1372		0.14562		0.0030741	0.00746	0.1572		0.0559114		0.05423	0.020445		0.0373375		0.0068398	-0.12375	-0.070818	0.023563		-0.0410413
CNTNAP1		0.2821	-0.0082784		0.136911		0.091119	-0.11104		-0.0099605		-0.17735	-0.059802	-0.12416		-0.120437		0.013924	-0.31877		-0.152423		-0.028742	-0.13546	0.083541	-0.028719		-0.027345
IFNGR2		0.081698	0.19211		0.136904		0.22759	0.0045755		0.116083		0.25856	-0.15047	-0.011693		0.0321323		0.0040555	-0.03255		-0.0142473		0.1283	-0.23648	0.057899	0.11239		0.0155273
KRTAP9-4		0.15674	0.117		0.13687		0.045973	0.16398		0.104977		0.023958	0.02456	-0.017993		0.010175		-0.30532	-0.33534		-0.32033		0.10914	-0.039999	-0.17851	-0.093528		-0.0507242
THOP1		-0.033258	0.30699		0.136866		0.095727	-0.071802		0.0119625		0.16994	-0.034681	0.05918		0.064813		-0.2431	-0.1139		-0.1785		-0.027259	-0.14205	0.030547	-0.031013		-0.0424438
GRIK2		0.089349	0.18436		0.136854		-0.025515	0.021613		-0.001951		-0.029715	0.078044	0.053971		0.0341		0.073527	0.27888		0.176204		0.094859	0.027641	0.07099	0.0024751		0.0489913
PTCHD1		0.077693	0.19591		0.136801		0.064242	0.082912		0.073577		-0.090369	0.00050095	0.09		4.39833e-05		0.14506	0.17885		0.161955		-0.017645	0.31995	-0.038746	-0.049093		0.0536165
MASTL		0.048977	0.22461		0.136794		0.12678	0.061919		0.0943495		-0.057014	-0.14153	0.10957		-0.029658		-0.05119	0.31006		0.129435		0.22872	0.23083	-0.0025693	-0.044739		0.10306
OXER1		0.12182	0.15176		0.13679		0.12596	-0.19392		-0.03398		-0.10115	-0.092146	-0.020377		-0.0712243		0.0031921	0.11211		0.0576511		0.30333	0.0016653	-0.057654	0.052543		0.0749711
TRPC1		0.03884	0.23471		0.136775		0.1745	0.089515		0.132007		0.066495	0.0035706	-0.16483		-0.0315881		0.086542	0.41931		0.252926		0.056982	0.12367	0.1013	0.051576		0.083382
SCARB1		0.04419	0.22913		0.13666		0.15679	0.17807		0.16743		0.04719	-0.050299	-0.13829		-0.047133		-0.037612	0.15891		0.060649		0.034059	0.095792	0.013813	-0.037796		0.026467
VPS9D1		0.09825	0.17481		0.13653		0.20588	0.025523		0.115701		0.35562	0.070626	0.070759		0.165668		-0.1751	0.16951		-0.002795		0.14228	0.1849	-0.039721	-0.018981		0.0671195
C1orf27		0.16907	0.10397		0.13652		0.10595	0.11332		0.109635		0.088813	0.049757	-0.0456		0.03099		0.25915	0.5465		0.402825		0.075311	-0.084609	0.11329	0.083419		0.0468527
CACNB3		0.070693	0.20233		0.136512		0.1769	0.27729		0.227095		-0.15342	-0.057997	0.082631		-0.0429287		0.14154	0.14318		0.14236		0.21033	0.11435	0.26892	0.063013		0.164153
USP17L10		0.19327	0.07974		0.136505		0.10431	0.16795		0.13613		0.018912	-0.042739	0.039813		0.00532867		-0.030932	-0.060579		-0.0457555		0.083705	0.11671	0.079539	-0.071371		0.0521458
PDE6G		0.24153	0.031469		0.136499		-0.18113	-0.02391		-0.10252		-0.10694	0.040084	0.12018		0.0177747		-0.22353	-0.24051		-0.23202		-0.15776	-0.027755	0.057275	-0.068604		-0.049211
USP13		0.14443	0.12851		0.13647		-0.12386	-0.040373		-0.0821165		0.18569	0.11882	0.046723		0.117078		0.14907	0.28415		0.21661		-0.074564	-0.094269	0.06578	-0.14538		-0.0621083
TRIM26		0.08021	0.19245		0.13633		0.073703	0.056523		0.065113		0.14213	0.0033058	0.11456		0.0866653		-0.17064	-0.11155		-0.141095		-0.023417	0.049661	0.040561	-0.16941		-0.0256513
TIMP3		0.19175	0.080889		0.13632		-0.10558	-0.003202		-0.054391		0.041771	0.010707	0.18071		0.0777293		0.095427	0.18475		0.140089		0.018665	0.10497	-0.072574	-0.034405		0.004164
CCL26		-0.01561	0.2882		0.136295		0.036561	0.07879		0.0576755		-0.0071463	-0.03728	-0.1668		-0.0704088		-0.204	-0.11486		-0.15943		-0.054872	-0.1277	0.044673	-0.0034011		-0.035325
TCF7		0.1524	0.12019		0.136295		-0.03849	0.012263		-0.0131135		0.0050701	-0.11336	0.0062974		-0.0339975		0.042315	0.13477		0.0885425		0.17867	0.03807	-0.068009	0.045148		0.0484697
IGLL1		0.12599	0.14655		0.13627		0.023546	-0.048703		-0.0125785		-0.071782	0.065715	0.17277		0.0555677		-0.070182	-0.041946		-0.056064		-0.026804	0.4318	-0.089506	-0.10457		0.05273
PNO1		0.16967	0.10284		0.136255		0.011128	0.18989		0.100509		-0.1888	-0.13205	-0.12837		-0.14974		-0.29118	-0.21572		-0.25345		-0.12496	-0.26002	-0.034152	-0.1023		-0.130358
ADAMTS1		0.07809	0.19434		0.136215		-0.028548	0.21353		0.092491		-0.024647	0.010257	-0.0016063		-0.0053321		-0.083279	0.036372		-0.0234535		0.14197	0.029875	0.042913	0.04021		0.063742
OBSCN		0.21903	0.053397		0.136213		0.13458	-0.064997		0.0347915		-0.0013687	0.099271	0.066768		0.0548901		-0.2195	0.0015131		-0.108993		0.18232	0.25261	-0.19063	-0.16438		0.01998
BTBD9		0.33129	-0.058894		0.136198		-0.16181	0.11406		-0.023875		0.15295	-0.11403	0.26539		0.101437		-0.06278	0.20257		0.069895		-0.036422	-0.10547	-0.15533	-0.11143		-0.102163
KLHL34		0.19322	0.079132		0.136176		-0.038666	-0.15454		-0.096603		0.013904	-0.10019	-0.018337		-0.0348743		0.028969	-0.18643		-0.0787305		0.20985	0.0046156	0.073121	0.043498		0.0827712
MICAL1		0.15461	0.11759		0.1361		0.058896	0.058255		0.0585755		-0.13941	0.052432	0.22913		0.047384		-0.19229	-0.061745		-0.127018		0.1565	0.017103	0.0084832	-0.089455		0.0231578
ZNF3		0.15557	0.11662		0.136095		-0.06135	0.1111		0.024875		0.0052424	-0.15985	-0.092102		-0.0822365		-0.0046679	0.041769		0.0185505		0.071235	-0.0083545	-0.065254	-0.022832		-0.00630138
TMEM206		0.045994	0.22611		0.136052		-0.13216	-0.022887		-0.0775235		-0.073614	0.072744	0.095499		0.031543		0.15969	0.31934		0.239515		0.26405	0.25116	0.31972	0.1184		0.238333
ATP2B4		0.0072731	0.26483		0.136052		0.071409	0.11643		0.0939195		0.17046	-0.055038	0.11739		0.077604		0.036811	0.073461		0.055136		-0.12405	0.023302	0.12562	0.11621		0.0352705
MYCBPAP		0.097363	0.17474		0.136051		-0.17285	-0.076865		-0.124858		-0.0072362	-0.1178	0.062772		-0.0207547		-0.053732	-0.50945		-0.281591		0.094469	0.070385	0.032591	0.090109		0.0718885
HSDL1		0.16235	0.10966		0.136005		0.15302	0.073005		0.113012		0.013836	0.075495	0.40714		0.16549		0.018405	0.06289		0.0406475		0.10078	0.034834	0.083648	-0.00022822		0.0547584
SETBP1		0.12524	0.14672		0.13598		-0.025955	0.023528		-0.0012135		0.0096973	-0.10284	0.13544		0.0140991		-0.11301	0.24794		0.067465		-0.10679	-0.088586	0.017562	-0.062506		-0.06008
C7orf49		0.019992	0.25193		0.135961		0.19647	-0.016874		0.089798		-0.0058663	-0.063185	-0.13773		-0.0689271		0.21615	0.25109		0.23362		0.25551	0.0089692	0.014983	0.094561		0.0935058
NDUFS1		0.17638	0.095417		0.135899		0.12294	-0.20228		-0.03967		-0.064467	0.0055319	-0.20195		-0.0869617		-0.11992	-0.40937		-0.264645		-0.30466	-0.73513	-0.3731	-0.078647		-0.372884
DEFB135		0.26311	0.0086673		0.135889		-0.1083	0.0097529		-0.0492735		0.13107	-0.014928	-0.026558		0.0298613		0.049739	0.033879		0.041809		0.099908	-0.17601	0.11746	0.11554		0.0392245
C11orf44		0.06451	0.20713		0.13582		0.1226	-0.03946		0.04157		0.0083964	-0.010488	-0.027067		-0.00971953		-0.036289	-0.058618		-0.0474535		0.038518	-0.21386	0.0043296	-0.087195		-0.0645518
SLC25A22		0.018508	0.25313		0.135819		0.1721	-0.019875		0.0761125		0.25574	-0.08088	0.011719		0.062193		0.022421	0.13581		0.0791155		-0.034075	0.10912	0.031759	0.025947		0.0331878
ZBTB33		0.090873	0.18072		0.135796		-0.039607	0.15428		0.0573365		-0.05947	-0.077901	0.025514		-0.0372857		0.07798	0.0069208		0.0424504		-0.087951	0.086145	-0.0030512	-0.14318		-0.0370093
GLIS3		0.16295	0.10857		0.13576		0.27185	0.19865		0.23525		0.035458	0.12048	0.16451		0.106816		0.25969	0.31043		0.28506		-0.052103	-0.065618	0.0055956	-0.11496		-0.0567713
SPON2		0.10049	0.17102		0.135755		-0.038334	0.077735		0.0197005		0.13416	-0.14879	0.10017		0.0285133		0.053517	-0.083368		-0.0149255		-0.051765	0.12181	0.018605	0.099514		0.047041
KIAA1324		0.16299	0.10851		0.13575		-0.0042275	-0.049539		-0.0268833		0.031223	-0.013202	0.077446		0.0318223		-0.089774	-0.1086		-0.099187		0.02337	-0.19991	-0.033907	-0.01203		-0.0556193
FOLR2		0.12607	0.14534		0.135705		0.037018	-0.067712		-0.015347		-0.035735	-0.16645	-0.07567		-0.0926183		0.084107	0.24503		0.164569		0.10872	0.062701	-0.086167	0.10556		0.0477035
SSBP3		0.15343	0.11793		0.13568		-0.63929	-0.1463		-0.392795		-0.049158	-0.11122	0.080744		-0.0265447		-0.3459	-0.30936		-0.32763		-0.24322	-0.31968	-0.48112	-0.53293		-0.394238
HMGXB3		0.052064	0.21928		0.135672		0.40278	0.45846		0.43062		-0.044783	0.16786	0.30908		0.144052		0.25293	0.60501		0.42897		0.15298	0.12631	0.19014	0.17154		0.160243
FBXL18		0.070226	0.20108		0.135653		0.01643	0.079796		0.048113		0.11241	0.08591	0.086822		0.0950473		-0.3603	-0.28733		-0.323815		-0.032344	0.076374	0.18407	-0.094823		0.0333193
ZNRF4		0.058531	0.21275		0.13564		0.059303	-0.037254		0.0110245		0.13232	-0.18476	0.10538		0.0176467		0.045925	0.0018339		0.0238794		0.059488	0.22827	0.1537	0.024172		0.116407
KRT16		0.10875	0.16244		0.135595		0.02803	-0.10198		-0.036975		0.041609	0.035125	0.040339		0.0390243		-0.22088	-0.26628		-0.24358		0.078733	0.068579	-0.054024	0.033922		0.0318025
STEAP1B		0.29919	-0.028094		0.135548		-0.023403	-0.020405		-0.021904		0.063499	0.20098	0.061776		0.108752		0.045917	-0.015304		0.0153065		0.054035	-0.043669	0.030831	-0.064995		-0.0059495
PCSK5		0.16219	0.10886		0.135525		0.062993	0.033907		0.04845		0.08651	0.03118	0.11739		0.07836		0.099985	0.15467		0.127328		-0.13285	-0.031559	-0.093344	0.095182		-0.0406428
SMAD6		0.068111	0.20282		0.135466		0.057002	0.20366		0.130331		0.036096	-0.18408	0.014925		-0.044353		-0.21946	0.055691		-0.0818845		-0.17979	-0.017126	0.097086	-0.018346		-0.029544
CHKA		0.21942	0.051494		0.135457		-0.046776	0.060578		0.006901		0.08179	-0.06522	0.2826		0.0997233		-0.04507	-0.39022		-0.217645		0.23247	-0.086825	-0.35726	0.063944		-0.0369177
ASB12		0.12444	0.14646		0.13545		0.12378	0.25518		0.18948		0.0013835	-0.072101	0.11334		0.0142075		-0.024533	0.10084		0.0381535		-0.011212	0.12683	-0.032958	-0.00097649		0.0204209
LOC100996693		0.04947	0.22123		0.13535		0.063713	-0.04047		0.0116215		0.050887	0.084119	0.19355		0.109519		0.038895	0.16912		0.104008		0.053593	0.1487	0.094684	0.0024776		0.0748637
MT1B		0.11092	0.15967		0.135295		-0.1031	0.01587		-0.043615		0.026681	-0.0094165	0.12634		0.0478682		0.24952	0.25066		0.25009		0.32687	0.045412	-0.18648	-0.077211		0.0271477
CAPG		0.15773	0.11272		0.135225		-0.053466	-0.062644		-0.058055		0.30646	0.028351	0.014185		0.116332		0.011742	0.3332		0.172471		0.02925	0.16762	0.011769	-0.11169		0.0242372
CXorf56		0.2733	-0.002873		0.135213		0.17764	0.078653		0.128146		-0.02465	0.017316	0.15911		0.050592		0.12216	0.16554		0.14385		0.09136	0.20127	0.031592	-0.10735		0.054218
SRSF6		0.016431	0.25395		0.13519		0.23158	0.14221		0.186895		-0.085066	0.11787	0.19989		0.0775647		0.28509	0.47553		0.38031		-0.17718	0.2749	0.32907	0.17068		0.149367
ZNF319		0.12049	0.14986		0.135175		0.22347	0.16252		0.192995		0.066336	0.10294	0.25052		0.139932		-0.043569	0.22145		0.0889405		0.18388	-0.089975	0.09317	0.058899		0.0614935
CYP11B1		0.046176	0.22401		0.135093		-0.066559	0.06967		0.0015555		0.0088059	0.078098	-0.13327		-0.0154554		0.12026	0.095627		0.107943		-0.084877	0.011431	0.040408	0.043798		0.00269
DCAF16		0.11354	0.15664		0.13509		0.23142	0.16033		0.195875		0.10514	-0.026014	0.059616		0.0462473		0.45919	0.27146		0.365325		-0.016069	0.22361	0.028713	0.036643		0.0682243
MED13		0.040596	0.22954		0.135068		0.072164	-0.42259		-0.175213		0.00091395	-0.047676	0.20989		0.054376		-0.28454	0.075989		-0.104276		-0.02253	-0.060081	-0.0078089	0.081489		-0.00223272
DCAF4L1		0.17814	0.091944		0.135042		0.0054097	0.018935		0.0121724		0.025744	0.001226	0.091815		0.039595		0.22715	0.11234		0.169745		0.041517	0.069741	-0.025533	-0.043215		0.0106275
DOCK2		0.068699	0.20137		0.135035		0.73042	0.50875		0.619585		0.17114	0.068571	0.39336		0.211024		0.30848	0.16296		0.23572		0.2311	0.35165	0.51439	0.26933		0.341618
CDYL		0.062342	0.20772		0.135031		0.20923	0.14401		0.17662		0.20113	0.013257	0.18191		0.132099		-0.063141	-0.093982		-0.0785615		0.021606	0.062899	-0.060349	-0.37999		-0.0889585
FAM214B		0.12378	0.14628		0.13503		0.17491	0.073542		0.124226		0.11411	0.076539	-0.10866		0.0273297		0.13572	0.36691		0.251315		0.039385	0.016397	-0.067344	0.063184		0.0129055
D2HGDH		0.14284	0.12716		0.135		0.15174	0.069532		0.110636		-0.020252	-0.034502	-0.0073925		-0.0207155		0.066363	0.22134		0.143852		0.12486	-0.048838	0.047612	-0.013825		0.0274523
TMEM249		0.089195	0.18079		0.134993		-0.021305	0.055811		0.017253		0.086265	-0.12119	0.15271		0.0392617		-0.17491	-0.12676		-0.150835		0.019679	-0.049208	0.088983	0.064785		0.0310598
CKB		0.077499	0.19244		0.134969		0.0707	0.14441		0.107555		0.022793	-0.020628	0.0444		0.0155217		0.081923	-0.030297		0.025813		0.007437	0.10318	-0.066252	0.012303		0.014167
GATSL3		0.0045473	0.26539		0.134969		0.052681	0.10669		0.0796855		0.28376	0.10973	0.15603		0.183173		-0.2418	0.10424		-0.06878		-0.076414	-0.026461	0.10929	0.0072758		0.0034227
MSGN1		0.1807	0.089213		0.134957		0.27051	-0.12924		0.070635		0.14928	-0.035948	-0.078579		0.0115843		0.26552	0.3169		0.29121		0.033438	-0.049125	0.031882	-0.028475		-0.00307
ENTPD5		0.032925	0.23694		0.134933		0.1655	0.002706		0.084103		-0.12793	0.054751	0.0099958		-0.0210611		-0.023135	-0.10069		-0.0619125		0.15162	-0.14957	0.026284	0.1974		0.0564335
GLI3		0.10798	0.16188		0.13493		0.083902	0.2308		0.157351		-0.17227	0.18225	0.21981		0.0765967		0.31774	0.32593		0.321835		0.20202	0.20564	0.080115	0.0003012		0.122019
HCFC1R1		0.011869	0.25795		0.13491		0.12717	0.058201		0.0926855		-0.21187	0.0036132	0.11472		-0.0311789		-0.02556	-0.1724		-0.09898		-0.092026	-0.090657	-0.15292	0.25916		-0.0191107
PSMC3IP		0.088439	0.18131		0.134875		0.17207	0.24222		0.207145		-0.074022	-0.12025	-0.37317		-0.189147		-0.032202	-0.074109		-0.0531555		-0.079346	-0.09081	0.16992	0.066943		0.0166767
KLB		0.21195	0.057752		0.134851		0.070123	-0.067328		0.0013975		0.019258	0.05818	0.23067		0.102703		0.082541	0.20349		0.143016		0.15187	0.28681	-0.019095	0.055506		0.118773
RAPGEF5		0.025057	0.24464		0.134849		0.015382	0.072917		0.0441495		-0.042784	0.1239	0.161		0.0807053		-0.001102	-0.11745		-0.059276		0.040909	0.015276	0.063047	0.10584		0.056268
CTRL		0.17523	0.094416		0.134823		0.17782	0.14305		0.160435		0.025571	0.078577	0.042057		0.048735		0.17162	0.05574		0.11368		0.013227	-0.078085	0.011009	0.11427		0.0151052
TGIF2-C20orf24		0.20486	0.064771		0.134815		-0.011764	-0.020762		-0.016263		0.10329	0.12141	0.0091343		0.0779448		0.15416	0.42725		0.290705		0.21753	0.40623	0.36113	0.12703		0.27798
SOX14		0.075847	0.19374		0.134794		0.11558	0.13144		0.12351		0.030191	-0.039179	-0.2494		-0.0861293		0.050033	0.0058662		0.0279496		-0.0030654	-0.076281	-0.0055206	0.078618		-0.00156225
NOA1		0.27853	-0.0090535		0.134738		-0.18616	-0.23973		-0.212945		-0.14773	-0.15662	-0.35884		-0.221063		-0.55554	-0.16158		-0.35856		-0.14811	-0.39593	-0.24086	-0.05123		-0.209032
OR6B2		-0.014119	0.28359		0.134736		-0.023304	-0.0022458		-0.0127749		0.02713	-0.04235	0.16696		0.05058		0.045048	0.13632		0.090684		-0.041959	0.050745	-0.054826	-0.047702		-0.0234355
ATG4D		0.12639	0.14301		0.1347		0.043578	-0.21048		-0.083451		-0.033508	-0.070823	0.077353		-0.00899267		0.13705	-0.0082546		0.0643977		-0.085502	0.37824	0.14026	0.12164		0.13866
PCOLCE2		0.026799	0.24259		0.134694		-0.11432	-0.017167		-0.0657435		-0.11407	0.044475	-0.027853		-0.0324827		0.066088	0.094802		0.080445		-0.0073556	-0.2367	0.064195	-0.03269		-0.0531376
C15orf26		0.28219	-0.012872		0.134659		-0.035427	-0.060467		-0.047947		-0.065794	0.12269	-0.019066		0.01261		0.029507	0.2128		0.121153		0.17097	0.13404	-0.030978	0.1054		0.094858
CATSPER4		0.09052	0.17875		0.134635		0.081577	-0.01912		0.0312285		0.11886	0.047825	0.12382		0.096835		-0.03874	-0.18338		-0.11106		-0.050344	0.10651	-0.11174	-0.0014696		-0.0142609
SLC33A1		0.082749	0.18651		0.13463		0.0059762	0.064198		0.0350871		-0.10704	-0.15783	-0.093048		-0.119306		-0.16531	-0.19342		-0.179365		-0.18292	-0.16361	0.018777	0.08132		-0.0616083
XAGE1B		-0.043654	0.31288		0.134613		-0.14716	0.017871		-0.0646445		0.024425	-0.00043807	-0.050192		-0.00873502		-0.089921	-0.0014414		-0.0456812		0.067138	0.14871	-0.0046276	-0.069556		0.0354161
F5		0.018092	0.25101		0.134551		-0.011299	-0.020453		-0.015876		0.1286	-0.0043599	-0.16898		-0.0149133		-0.35876	-0.1192		-0.23898		-0.069638	-0.027067	-0.040449	0.035739		-0.0253538
PSMB8		0.023669	0.24534		0.134504		-0.090043	-0.058751		-0.074397		-0.0098215	-0.013662	0.084166		0.0202275		0.0049307	0.077319		0.0411248		0.15572	0.019242	0.058754	0.0089443		0.0606651
KIAA1045		0.25877	0.010158		0.134464		0.083716	0.0094802		0.0465981		0.117	0.044972	0.34563		0.169201		0.11014	0.0039518		0.0570459		0.023763	0.035439	0.19221	-0.069247		0.0455412
MAGEA8		-0.086479	0.35536		0.134441		0.015873	0.046021		0.030947		0.067235	-0.010307	0.1938		0.083576		-0.070436	-0.065752		-0.068094		0.13536	0.14793	-0.0087185	0.076303		0.0877186
NOMO2		0.15013	0.11875		0.13444		-0.21219	-0.16077		-0.18648		-0.0037293	0.034822	-0.013692		0.00580023		-0.21439	-0.088808		-0.151599		-0.11427	-0.35485	-0.17482	-0.12068		-0.191155
APLP1		0.1426	0.12623		0.134415		0.12538	-0.1864		-0.03051		-0.01712	-0.057347	0.15794		0.0278243		-0.16607	0.051311		-0.0573795		-0.11783	0.041278	0.024335	0.013645		-0.009643
EIF3D		0.1542	0.11458		0.13439		-0.042449	-0.081856		-0.0621525		0.082004	-0.27761	-0.016049		-0.0705517		-0.50183	-0.43139		-0.46661		0.34746	-0.45519	-0.21663	0.013023		-0.0778342
TYMP		0.16114	0.1076		0.13437		0.13201	-0.16982		-0.018905		-0.016561	-0.045968	-0.0064817		-0.0230036		0.013901	-0.16859		-0.0773445		-0.063039	0.12299	0.044708	0.10615		0.0527022
CAMK2N1		-0.038341	0.30705		0.134354		0.029523	-0.036266		-0.0033715		-0.027155	-0.049717	0.053186		-0.00789533		-0.0099849	0.23197		0.110993		-0.0054429	0.041584	-0.20899	-0.008455		-0.045326
HLA-DRA		0.13747	0.1311		0.134285		0.15512	0.05299		0.104055		-0.053306	0.064053	0.076739		0.029162		0.040372	0.013763		0.0270675		-0.097799	0.017372	0.010955	-0.15866		-0.057033
SLC13A5		0.16727	0.10116		0.134215		-0.013036	0.03942		0.013192		-0.0096005	-0.20709	-0.0072432		-0.0746446		-0.16142	0.060634		-0.050393		0.066919	0.054971	-0.015782	-0.020889		0.0213047
GALNT9		0.16833	0.1001		0.134215		0.089602	-0.010983		0.0393095		0.053219	-0.19399	0.12494		-0.005277		-0.1195	-0.061268		-0.090384		0.14776	0.062266	0.041964	-0.0055338		0.061614
NELL1		0.16377	0.10465		0.13421		-0.0027851	0.14416		0.0706874		0.032744	0.01457	0.073793		0.040369		0.28645	0.008951		0.1477		0.026468	-0.031175	-0.063361	-0.10928		-0.044337
SNX27		0.082356	0.18606		0.134208		-0.15861	-0.06037		-0.10949		-0.059791	-0.025443	-0.11246		-0.065898		-0.12957	-0.29324		-0.211405		0.12072	0.071879	0.0099013	0.087244		0.0724361
FGFR3		0.045321	0.22305		0.134186		0.098349	-0.0050299		0.0466596		-0.078581	-0.00040346	0.21574		0.0455852		0.043094	0.059351		0.0512225		0.020048	0.070558	0.042516	0.1768		0.0774805
CEP104		0.20992	0.058427		0.134174		-0.019734	0.0032169		-0.00825855		0.16013	-0.0063238	-0.15804		-0.00141127		0.018089	-0.17838		-0.0801455		-0.010647	-0.1929	-0.02725	-0.10928		-0.0850192
GPR33		0.073592	0.19474		0.134166		-0.14074	0.004614		-0.068063		-0.029802	0.019072	0.086129		0.025133		0.18381	0.085121		0.134466		0.069201	-0.011252	0.048634	0.0059761		0.0281398
DHX8		0.20055	0.067596		0.134073		0.10265	-0.064669		0.0189905		-0.14962	0.17893	0.31382		0.114377		-0.71762	0.16801		-0.274805		0.066638	-0.22784	0.10133	0.17144		0.027892
GDF2		-0.029598	0.29765		0.134026		0.082015	0.12107		0.101543		0.17332	-0.028855	0.30878		0.151082		0.084438	-0.048754		0.017842		-0.084218	0.065896	0.042253	0.047565		0.017874
KLRC4		0.16601	0.10201		0.13401		-0.055765	-0.030888		-0.0433265		-0.054026	0.14553	-0.17122		-0.026572		0.28755	0.2236		0.255575		0.014371	0.095535	0.087679	-0.021617		0.043992
PCBD2		0.092664	0.1753		0.133982		0.1627	0.066784		0.114742		0.047977	0.010663	0.034181		0.0309403		0.077584	0.19672		0.137152		-0.12219	0.21642	-0.036064	-0.0035554		0.0136527
COL6A2		0.077307	0.19059		0.133948		-0.10902	-0.09034		-0.09968		-0.11443	-0.043797	0.11539		-0.014279		-0.10497	0.010787		-0.0470915		0.091378	0.16123	0.087296	0.20687		0.136693
ABCB4		0.20822	0.059604		0.133912		-0.18889	0.012656		-0.088117		0.14935	0.055558	0.025106		0.0766713		0.12547	0.05957		0.09252		0.039555	0.13275	-0.10434	0.034532		0.0256243
GFRAL		0.10093	0.16681		0.13387		0.1211	0.079469		0.100284		-0.033775	-0.039641	-0.013092		-0.028836		0.014905	-0.10487		-0.0449825		0.019652	0.13515	0.051659	-0.064947		0.0353785
AS3MT		0.18981	0.07788		0.133845		0.30273	0.031519		0.167125		0.16165	0.059611	0.14187		0.121044		0.089281	0.15551		0.122396		0.043427	0.10397	-0.075427	-0.065472		0.0016245
GPR132		-0.050513	0.31808		0.133783		0.074431	-0.21921		-0.0723895		0.27395	0.049685	0.0048289		0.109488		0.11747	-0.13385		-0.00819		-0.085745	-0.06569	-0.11244	-0.052797		-0.079168
PLOD1		0.12536	0.14214		0.13375		-0.034648	0.013436		-0.010606		0.032211	0.085591	-0.074753		0.0143497		-0.094517	-0.24531		-0.169913		-0.15394	-0.070575	0.082321	0.12082		-0.0053435
TRIM11		0.097103	0.17016		0.133632		0.066837	0.03571		0.0512735		0.059609	0.035131	-0.095112		-0.000124		-0.15242	0.091414		-0.030503		0.24551	-0.087649	0.3773	-0.18033		0.0887078
RNF187		-0.048049	0.31521		0.13358		-0.083912	-0.056692		-0.070302		0.20483	-0.019444	0.051415		0.0789337		0.23136	0.18915		0.210255		-0.13804	0.023697	0.081461	0.11837		0.021372
MAGEA5		0.14347	0.12363		0.13355		0.032631	0.1247		0.0786655		0.0036773	0.028082	-0.012819		0.00631343		-0.067665	-0.015378		-0.0415215		-0.05899	-0.0021327	-0.057177	-0.065998		-0.0460744
C11orf42		0.16034	0.10672		0.13353		0.20176	0.11467		0.158215		-0.042639	-0.12306	-0.079478		-0.0817257		0.26751	0.20776		0.237635		0.10772	0.11981	0.14916	0.010103		0.0966982
TEX29		0.16862	0.098416		0.133518		0.14475	0.018399		0.0815745		0.14485	0.089619	0.018476		0.084315		0.017703	0.22966		0.123681		-0.019725	0.15406	-0.0045182	0.13155		0.0653417
KIF12		0.040529	0.22649		0.13351		-0.15247	0.009355		-0.0715575		0.064472	-0.11962	0.042813		-0.00411167		0.12847	0.14709		0.13778		-0.080811	-0.0046649	-0.037154	-0.063795		-0.0466062
STK10		0.010374	0.25663		0.133502		0.089624	0.090535		0.0900795		0.055753	0.057364	0.17207		0.0950623		0.091175	0.12399		0.107582		0.12133	0.20827	-0.10715	0.070757		0.0733017
C1QL1		0.027351	0.23962		0.133486		-0.11313	0.16256		0.024715		-0.087035	0.12822	-0.0060442		0.0117136		-0.18308	0.032817		-0.0751315		-0.041555	-0.048957	-0.058118	-0.15322		-0.0754625
ZNF235		0.11761	0.14933		0.13347		0.04363	0.076418		0.060024		-0.015812	0.11056	0.10757		0.0674393		-0.075014	0.38155		0.153268		0.11718	0.11341	0.052804	-0.0057851		0.0694022
ATP7B		0.23319	0.033706		0.133448		-0.077484	0.049816		-0.013834		-0.01953	0.090513	0.37208		0.147688		-0.048365	0.21909		0.0853625		0.30671	0.070929	0.47268	0.13643		0.246687
MRPS30		0.098667	0.16822		0.133443		-0.083145	-0.31477		-0.198958		-0.027495	-0.10953	-0.32488		-0.153968		-0.084486	0.30657		0.111042		-0.12332	-0.32483	-0.11614	0.19398		-0.0925775
KPNA2		0.11165	0.15521		0.13343		0.21927	0.21621		0.21774		-0.045065	0.00070062	-0.047621		-0.0306618		-0.25436	-0.15948		-0.20692		-0.032259	0.064171	0.18132	0.22848		0.110428
CAPN12		0.33124	-0.064409		0.133415		-0.29179	-0.097476		-0.194633		0.036565	0.11409	0.063815		0.07149		-0.17443	-0.12859		-0.15151		-0.0079122	-0.044346	0.011122	-0.048554		-0.0224225
POLL		0.19165	0.075017		0.133333		0.063766	0.092155		0.0779605		0.024418	0.055709	0.11826		0.066129		0.013611	0.19279		0.103201		0.061826	-0.14061	0.00037707	-0.18716		-0.0663917
RAB3B		0.2574	0.0092606		0.13333		0.078346	-0.13264		-0.027147		0.016448	0.095453	0.040439		0.05078		-0.15631	-0.26188		-0.209095		-0.091709	-0.11371	-0.027169	-0.028871		-0.0653647
CD226		0.068563	0.19803		0.133297		0.10653	0.084408		0.095469		0.013721	-0.10611	0.20242		0.036677		0.068662	-0.10692		-0.019129		-0.16021	-0.03234	-0.011882	0.049486		-0.0387365
LOC554223		0.19031	0.076281		0.133296		0.10988	-0.11253		-0.001325		0.026388	0.10187	0.12705		0.0851027		0.21824	0.015205		0.116722		-0.14684	-0.012531	0.0075272	-0.12407		-0.0689784
FAM189A2		0.060268	0.20623		0.133249		0.09199	0.0045736		0.0482818		-0.098437	-0.029684	0.18436		0.0187463		0.22615	0.19072		0.208435		0.085582	-0.023971	-0.063895	-0.1423		-0.036146
VCX		0.16806	0.098399		0.13323		0.16511	0.13048		0.147795		-0.042418	-0.12315	0.088686		-0.0256273		0.015219	-0.13831		-0.0615455		0.015135	0.044957	0.038416	0.057591		0.0390247
FAM13A		0.19685	0.06938		0.133115		0.076635	0.13181		0.104222		-0.021072	-0.059033	0.0093741		-0.023577		0.1619	0.20094		0.18142		-0.0010906	-0.2558	7.2472e-05	0.072929		-0.0459723
CYP26A1		0.073033	0.19309		0.133061		0.16624	-0.028808		0.068716		0.086492	0.12752	0.017529		0.0771803		-0.28853	-0.31715		-0.30284		0.11242	-0.16244	0.050393	-0.074875		-0.0186255
GYG2		0.15924	0.10688		0.13306		0.21273	0.081606		0.147168		-0.049353	-0.01473	-0.16523		-0.0764377		-0.021775	0.33691		0.157567		0.20316	0.017535	0.11314	-0.093752		0.0600207
SURF4		0.19042	0.075675		0.133048		-0.095329	-0.13109		-0.11321		0.076512	-0.0074797	-0.0064645		0.0208559		0.01912	0.010532		0.014826		-0.075303	-0.051478	-0.11648	0.019591		-0.0559175
ZNF135		0.039649	0.22639		0.13302		0.03902	0.018942		0.028981		-0.061643	-0.038264	-0.0071546		-0.0356872		0.0047742	0.11248		0.0586271		-0.11437	-0.0038804	0.060914	-0.035753		-0.0232724
BLCAP		0.046131	0.21985		0.13299		0.066737	0.04134		0.0540385		0.21584	0.042199	0.28173		0.179923		0.36354	0.38994		0.37674		0.15002	0.15925	0.14793	0.090425		0.136906
LIG3		0.15319	0.11275		0.13297		0.097554	-0.00075978		0.0483971		-0.0085754	-0.02566	0.12194		0.0292349		-0.38969	-0.45259		-0.42114		0.015063	-0.064915	-0.15698	-0.19492		-0.100438
DDX26B		0.092328	0.17356		0.132944		0.25448	0.16734		0.21091		0.14513	-0.04575	0.04365		0.0476767		-0.12476	0.091113		-0.0168235		0.057316	0.17906	0.071433	-0.15176		0.0390122
ONECUT2		0.1537	0.11218		0.13294		0.057739	-0.016692		0.0205235		0.080745	0.01774	0.079353		0.0592793		-0.080524	-0.22025		-0.150387		-0.079507	-0.13066	0.056858	-0.014667		-0.041994
SAMD10		0.27867	-0.012797		0.132936		0.28911	0.34175		0.31543		0.15068	-0.012475	-0.0046829		0.0445074		0.19818	-0.052459		0.0728605		0.082624	0.055969	-0.13036	-0.16796		-0.0399318
GAS2L1		0.20541	0.060446		0.132928		-0.02046	-0.041823		-0.0311415		0.12871	-0.11244	0.080297		0.032189		-0.15714	0.072584		-0.042278		0.11156	0.10572	0.22912	-0.0035376		0.110716
B4GALT5		0.01802	0.2478		0.13291		0.057008	0.051883		0.0544455		0.050941	-0.11838	0.10193		0.011497		0.37024	0.36356		0.3669		-0.044423	0.21254	-0.057476	0.093429		0.0510175
RAB40B		0.20679	0.058867		0.132829		-0.050253	-0.090398		-0.0703255		0.012972	-0.001092	-0.27477		-0.08763		0.12759	0.089879		0.108735		0.083382	0.025901	0.16323	-0.045504		0.0567523
ZNF735		0.22409	0.041504		0.132797		0.0045097	0.1626		0.0835548		0.051689	-0.12722	-0.10247		-0.0593337		0.13426	-0.077268		0.028496		-0.024841	0.00022285	0.11658	-0.066863		0.00627471
OTOG		0.047453	0.21808		0.132767		0.014314	-0.031014		-0.00835		0.013615	-0.066118	0.12062		0.0227057		-0.086698	0.047212		-0.019743		-0.039022	-0.019253	-0.15659	0.12804		-0.0217063
VSIG8		0.1692	0.096254		0.132727		-0.159	-0.077513		-0.118257		0.018021	0.096651	0.12593		0.0802007		-0.1057	0.55541		0.224855		-0.078249	0.19948	0.13908	0.019389		0.069925
SLC5A10		0.17773	0.087714		0.132722		-0.094869	-0.004753		-0.049811		0.075993	-0.052949	-0.036712		-0.004556		0.11583	0.01146		0.063645		0.014222	-0.0069532	-0.039865	0.049481		0.0042212
ESX1		0.080047	0.18524		0.132643		0.088513	0.021828		0.0551705		0.045284	0.11158	0.011559		0.056141		-0.071363	-0.069612		-0.0704875		-0.090225	0.058554	-0.0083058	-0.118		-0.0394942
DAGLA		0.064741	0.20052		0.132631		0.054476	-0.082666		-0.014095		0.060584	0.080137	-0.090075		0.016882		-0.19663	0.10096		-0.047835		-0.10016	0.14671	-0.0052814	0.19758		0.0597122
NDUFA11		-0.084417	0.34962		0.132601		-0.16265	-0.086754		-0.124702		0.019762	-0.010662	-0.32457		-0.105157		-0.36002	0.25817		-0.050925		-0.176	-0.32473	-0.095354	-0.039365		-0.158862
ELP3		0.15796	0.10722		0.13259		0.018551	0.1166		0.0675755		-0.086984	0.30903	0.17947		0.133839		-0.095704	0.29605		0.100173		0.18248	0.3236	0.091757	0.22318		0.205254
DNAJC1		0.15894	0.10604		0.13249		-0.13475	0.12422		-0.005265		0.039906	0.032688	0.088302		0.053632		0.24143	0.21578		0.228605		0.10335	-0.15776	-0.060114	0.0069925		-0.0268829
OPRM1		0.12881	0.13615		0.13248		0.017298	0.12415		0.070724		0.030631	0.043429	0.072907		0.048989		-0.10022	0.025381		-0.0374195		0.062756	0.039706	0.037863	-0.10018		0.0100363
DMBT1		0.13516	0.12977		0.132465		-0.0048086	0.039398		0.0172947		0.06777	-0.11097	0.015331		-0.00928967		0.15194	0.21966		0.1858		0.04703	0.038996	-0.059705	-0.0711		-0.0111947
ALDH3B1		0.12034	0.14458		0.13246		-0.18201	-0.28602		-0.234015		0.03463	0.076662	0.082591		0.0646277		-0.17463	-0.22696		-0.200795		-0.22338	0.12147	0.0065175	0.022657		-0.0181839
H1F0		0.21171	0.053193		0.132451		-0.050892	0.091479		0.0202935		0.060759	-0.087423	0.063652		0.0123293		-0.1778	0.11275		-0.032525		0.073646	-0.061651	-0.21163	-0.067082		-0.0666792
TCTN1		0.11211	0.15277		0.13244		-0.052906	0.041985		-0.0054605		0.071085	0.29093	-0.1395		0.0741717		-0.23147	-0.052595		-0.142033		-0.10321	0.0020569	0.14083	0.22367		0.0658367
SMARCA4		0.093941	0.17086		0.132401		-0.33482	-0.37443		-0.354625		-0.031603	-0.24914	-0.39737		-0.226038		-0.28921	-0.3542		-0.321705		-0.13878	-0.54347	-0.42897	-0.43595		-0.386793
CHMP4B		0.18054	0.08415		0.132345		0.19022	0.30154		0.24588		0.12227	0.072984	0.27749		0.157581		-0.21292	0.62512		0.2061		0.40034	0.27003	0.37264	0.43416		0.369293
GPS2		-0.0084244	0.27309		0.132333		0.30073	0.59682		0.448775		0.12422	0.1523	0.23218		0.169567		0.3951	-0.066094		0.164503		0.054025	0.60926	-0.063124	0.062707		0.165717
WNT16		0.034358	0.23013		0.132244		0.033469	-0.027232		0.0031185		0.12691	-0.046352	0.084162		0.0549067		0.14609	0.11921		0.13265		-0.029493	-0.007533	0.060432	0.10994		0.0333365
SOX12		0.07429	0.19006		0.132175		-0.015044	0.11554		0.050248		0.19604	0.25356	0.088221		0.179274		0.34286	0.30835		0.325605		0.025595	0.011207	0.010975	0.16064		0.0521043
REPS2		0.061895	0.20232		0.132107		0.039259	0.13523		0.0872445		0.088712	0.016521	0.099883		0.068372		0.11771	0.21176		0.164735		-0.018746	0.12414	-0.08257	0.02207		0.0112235
KRT37		0.20176	0.062453		0.132106		0.10409	0.0010996		0.0525948		-0.0032891	0.050099	-0.092338		-0.015176		0.13429	0.021659		0.0779745		-0.055497	0.025603	-0.064764	0.013018		-0.02041
RAMP1		0.088241	0.17596		0.132101		-0.10421	0.10955		0.00267		0.038863	-0.09816	0.2662		0.0689677		-0.12388	-0.10847		-0.116175		0.084993	0.13096	0.048795	-0.066279		0.0496172
C18orf54		0.26901	-0.0048241		0.132093		0.12484	0.13504		0.12994		-0.0053594	-0.080809	0.013498		-0.0242235		0.11402	0.23942		0.17672		0.062329	0.055731	0.022725	-0.002947		0.0344595
ZC3H12C		0.27074	-0.0065833		0.132078		0.0902	0.25161		0.170905		-0.0021161	0.089758	0.38701		0.158217		0.10058	0.076556		0.088568		0.1049	0.12143	-0.1521	0.039058		0.028322
SOWAHC		0.088849	0.17529		0.13207		-0.072106	0.04163		-0.015238		0.13816	0.073936	0.058376		0.0901573		0.11151	0.14823		0.12987		-0.050651	0.24717	-0.27829	-0.059403		-0.0352935
FAM174B		0.028491	0.2356		0.132046		0.083492	-0.098192		-0.00735		-0.055521	-0.0085664	-0.075495		-0.0465275		0.074101	0.16669		0.120396		0.12593	-0.0074981	-0.0096761	0.13792		0.0616689
CCDC89		0.08818	0.17587		0.132025		0.076348	0.17733		0.126839		0.072774	-0.05217	0.055683		0.025429		0.096418	0.045173		0.0707955		-0.10834	-0.19111	-0.092617	0.019951		-0.093029
[truncated: 17,114 more rows]
