# Supplementary material for: CRISPR screening using an expanded toolkit of autophagy reporters identifies TMEM41B as a novel autophagy factor
Source: PLoS Biol. 2019 Apr 1;17(4):e2007044. doi: 10.1371/journal.pbio.2007044 (PMC6459555; doi:10.1371/journal.pbio.2007044)
Supplement: S1 Table — List of 20-nucleotide oligos (plus overhangs) used to clone individual sgRNAs. oligo, oligonucleotide; sgRNA, single guide RNA. (XLSX) [file pbio.2007044.s011.xlsx]

## Sheet: Sheet1
S1 Table. sgRNA oligos
oVD	Name	Sequence
	sg AAVS1 F	CACCG GCCCTTGAAGACCACCGCGA
	sg AAVS1 R	AAAC TCGCGGTGGTCTTCAAGGGC C
oVD5987	Brunello RB1CC1 F	CACCG TTTCTAACAGCTCTATTACG
oVD5988	Brunello RB1CC1 R	AAAC CGTAATAGAGCTGTTAGAAA C
oVD5989	Brunello ATG9A F	CACCG CCGTTTCCAGAACTACATGG
oVD5990	Brunello ATG9A R	AAAC CCATGTAGTTCTGGAAACGG C
oVD5991	Brunello ATG7 F	CACCG CTCTTGTAAATACCATCTGT
oVD5992	Brunello ATG7 R	AAAC ACAGATGGTATTTACAAGAG C
oVD5993	Brunello ATG14 F	CACCG AGGAAGTAAAGACGGGTGTG
oVD5994	Brunello ATG14 R	AAAC CACACCCGTCTTTACTTCCT C
oVD5995	Brunello ATG16L1 F	CACCG CATACTTACGAAGACACACA
oVD5996	Brunello ATG16L1 R	AAAC TGTGTGTCTTCGTAAGTATG C
oVD5997	Brunello ATG13 F	CACCG TTTACCCAATCTGAACCCGT
oVD5998	Brunello ATG13 R	AAAC ACGGGTTCAGATTGGGTAAA C
oVD5999	Brunello BECN1 F	CACCG AGTGGCAGAAAATCTCGAGA
oVD6000	Brunello BECN1 R	AAAC TCTCGAGATTTTCTGCCACT C
oVD6001	Brunello ATP6V1C1 F	CACCG TAAGAAAGTAGCTCAATACA
oVD6002	Brunello ATP6V1C1 R	AAAC TGTATTGAGCTACTTTCTTA C
oVD6003	Brunello ULK1 F	CACCG CAGCTGACTTCGGCTTCGCG
oVD6004	Brunello ULK1 R	AAAC CGCGAAGCCGAAGTCAGCTG C
oVD6005	Brunello TSC1 F	CACCG TGACATGACCCAGTAACGAG
oVD6006	Brunello TSC1 R	AAAC CTCGTTACTGGGTCATGTCA C
oVD6007	Brunello Rab7A F	CACCG CAGAAAGTCAGCTCCTATTG
oVD6008	Brunello Rab7A R	AAAC CAATAGGAGCTGACTTTCTG C
oVD6009	Brunello STX17 F	CACCG GATAGTAATCCCAACAGACC
oVD6010	Brunello STX17 R	AAAC GGTCTGTTGGGATTACTATC C
oVD6011	Brunello PTPN1 F	CACCG AGGGCCTCCTTACCAGCAAG
oVD6012	Brunello PTPN1 R	AAAC CTTGCTGGTAAGGAGGCCCT C
oVD6013	Brunello EPG5 F	CACCG GCTCCGGAGAGTTATTGAAG
oVD6014	Brunello EPG5 R	AAAC CTTCAATAACTCTCCGGAGC C
oVD6015	Brunello TNPO3 F	CACCG GTCACCTGTTATTGTAACGC
oVD6016	Brunello TNPO3 R	AAAC GCGTTACAATAACAGGTGAC C
oVD6017	Brunello RHOQ F	CACCG TCCGAGGCTTACCTGCGTAG
oVD6018	Brunello RHOQ R	AAAC CTACGCAGGTAAGCCTCGGA C
oVD6019	Brunello NGLY1 F	CACCG TGCTCTTCAGGAGAAAGCGT
oVD6020	Brunello NGLY1 R	AAAC ACGCTTTCTCCTGAAGAGCA C
oVD6021	Brunello ARRDC3 F	CACCG GAACTGCTCTTCCCGAATGG
oVD6022	Brunello ARRDC3 R	AAAC CCATTCGGGAAGAGCAGTTC C
oVD6023	Brunello TMEM41B F	CACCG AGGCACCAAGTCCAGAACAC
oVD6024	Brunello TMEM41B R	AAAC GTGTTCTGGACTTGGTGCCT C
oVD6025	Brunello UBR4 F	CACCG GAAGATCTCGATATATGACG
oVD6026	Brunello UBR4 R	AAAC CGTCATATATCGAGATCTTC C
oVD6027	Brunello CSNK2A1 F	CACCG AGTCACATGTGGTGGAATGG
oVD6028	Brunello CSNK2A1 R	AAAC CCATTCCACCACATGTGACT C
oVD6029	Brunello COPS6 F	CACCG TGCTGAGCTGACCTACACTC
oVD6030	Brunello COPS6 R	AAAC GAGTGTAGGTCAGCTCAGCA C
oVD6031	Brunello HARS F	CACCG AGGGCTGGATTACTACACTG
oVD6032	Brunello HARS R	AAAC CAGTGTAGTAATCCAGCCCT C
oVD6033	Brunello ACP1 F	CACCG ACCCAGACACACAAACAGCA
oVD6034	Brunello ACP1 R	AAAC TGCTGTTTGTGTGTCTGGGT C
oVD6244	Brunello BAP1 F	CACCG GTCCATCAAGACTAGCAGCG
oVD6245	Brunello BAP1 R	AAAC CGCTGCTAGTCTTGATGGAC C
oVD6246	Brunello BCAS3 F	CACCG GAACTGACGTCTAAGCAAGG
oVD6247	Brunello BCAS3 R	AAAC CCTTGCTTAGACGTCAGTTC C
oVD6248	Brunello C16orf62 F	CACCG CTGATCATGCATGTCAACCG
oVD6249	Brunello C16orf62 R	AAAC CGGTTGACATGCATGATCAG C
oVD6250	Brunello COMMD3 F	CACCG TTAGAGTTGACTTGTCAGCT
oVD6251	Brunello COMMD3 R	AAAC AGCTGACAAGTCAACTCTAA C
oVD6254	Brunello MEF2BNB F	CACCG CCAGGGAGCCATCTACACTG
oVD6255	Brunello MEF2BNB R	AAAC CAGTGTAGATGGCTCCCTGG C
oVD6256	Brunello ATXN7L3 F	CACCG CATCGCTCAGGAGATATACG
oVD6257	Brunello ATXN7L3 R	AAAC CGTATATCTCCTGAGCGATG C
oVD6258	Brunello C18orf8 F	CACCG CTGTCTGACTCACTTAACAC
oVD6259	Brunello C18orf8 R	AAAC GTGTTAAGTGAGTCAGACAG C
oVD6260	Brunello UROD F	CACCG GTGGACCCTGATGACATACA
oVD6261	Brunello UROD R	AAAC TGTATGTCATCAGGGTCCAC C
oVD6262	Brunello NBAS F	CACCG GACAAGTGCCTACCAGTGGA
oVD6263	Brunello NBAS R	AAAC TCCACTGGTAGGCACTTGTC C
oVD6264	Brunello RFK F	CACCG AGCCCCGCACCACTTGACCC
oVD6265	Brunello RFK R	AAAC GGGTCAAGTGGTGCGGGGCT C
oVD6284	Brunello ARRDC3 redo F	CACCG GCTTGTGGCTAACTTGCGTG
oVD6285	Brunello ARRDC3 redo R	AAAC CACGCAAGTTAGCCACAAGC G
oVD6286	Brunello CBL redo F	CACCG GGTGGAAGATCTCGAAGTGT
oVD6287	Brunello CBL redo R	AAAC ACACTTCGAGATCTTCCACC G
oVD6288	Brunello UBR4 redo F	CACCG GGTGTCAATGAGTTGCAGCG
oVD6289	Brunello UBR4 redo R	AAAC CGCTGCAACTCATTGACACC G
oVD6290	Brunello NUDCD2 F	CACCG CGCGCCCAGGATATCCAGTG
oVD6291	Brunello NUDCD2 R	AAAC CACTGGATATCCTGGGCGCG G
oVD6294	Brunello CCDC38 F	CACCG TAGAATCCAAAGCTGATCCA
oVD6295	Brunello CCDC38 R	AAAC TGGATCAGCTTTGGATTCTA G
oVD6296	Brunello TNPO3 redo F	CACCG TCGCATGAGGGTATCAGACC
oVD6297	Brunello TNPO3 redo R	AAAC GGTCTGATACCCTCATGCGA G
oVD6298	Brunello LOH12CR1 F	CACCG GCAGGTGATCTTGATATCGG
oVD6299	Brunello LOH12CR1 R	AAAC CCGATATCAAGATCACCTGC G
oVD6300	Brunello VPS37A F	CACCG AGCCGAAATACAGAAAGATG
oVD6301	Brunello VPS37A R	AAAC CATCTTTCTGTATTTCGGCT G
oVD6321	Brunello C12orf66 F	CACCG GTGATAGACCTTCTCGGCCG
oVD6322	Brunello C12orf66 R	AAAC CGGCCGAGAAGGTCTATCAC G
oVD7440	Brunello SOD2 F1	CACCG GACGTTCAGGTTGTTCACGT
oVD7441	Brunello SOD2 R1	AAAC ACGTGAACAACCTGAACGTC G
oVD7442	Brunello TMEM251 F1	CACCG TTTCAAGGAGTGTGTCCATG
oVD7443	Brunello TMEM251 R1	AAAC CATGGACACACTCCTTGAAA G
oVD7444	Brunello NPC1 F1	CACCG ACGCCATGTATGTCATCATG
oVD7445	Brunello NPC1 R1	AAAC CATGATGACATACATGGCGT G
oVD7446	Brunello VPS25 F1	CACCG TACAACCGAATGTGGACACT
oVD7447	Brunello VPS25 R1	AAAC AGTGTCCACATTCGGTTGTA G
oVD7448	Brunello CHMP5 F1	CACCG GACTGACTGCATTGGCACGG
oVD7449	Brunello CHMP5 R1	AAAC CCGTGCCAATGCAGTCAGTC G
oVD7450	Brunello TAX1BP1 F1	CACCG GAAGAAGCTCGAAACTGGAA
oVD7451	Brunello TAX1BP1 R1	AAAC TTCCAGTTTCGAGCTTCTTC G
oVD7452	Brunello SQTSM1 F1	CACCG TGGCTCCGGAAGGTGAAACA
oVD7453	Brunello SQSTM1 R1	AAAC TGTTTCACCTTCCGGAGCCA G
oVD7454	Brunello NBR1 F1	CACCG TCTGTGTCACATGGAACAAG
oVD7455	Brunello NBR1 R1	AAAC CTTGTTCCATGTGACACAGA G
oVD7456	Brunello NDP52 F1	CACCG TCAGGTCATCTTTAACAGTG
oVD7457	Brunello NDP52 R1	AAAC CACTGTTAAAGATGACCTGA G
oVD7458	Brunello LETM1 F1	CACCG ATGGATCGACACCAAGATCG
oVD7459	Brunello LETM1 R1	AAAC CGATCTTGGTGTCGATCCAT G
oVD7460	Brunello FKBP1A F1	CACCG ACCGGTGTAGTGCACCACGC
oVD7461	Brunello FKBP1A R1	AAAC GCGTGGTGCACTACACCGGT G
oVD7462	Brunello ATG10 F1	CACCG CTTGCCCTAAAGTAAAGTAC
oVD7463	Brunello ATG10 R1	AAAC GTACTTTACTTTAGGGCAAG G
oVD7464	Brunello WIPI2 F1	CACCG CAGGCATACTATCAGCCTCT
oVD7465	Brunello WIPI2 R1	AAAC AGAGGCTGATAGTATGCCTG G
oCS2262	Brunello EI24 F	CACCG AGGTCAGTCTCACCTGAATG
oCS2263	Brunello EI24 R	AAAC CATTCAGGTGAGACTGACCT G
oCS2264	Brunello VPS33A F	CACCG AGATCTCATTCCATTCGATG
oCS2265	Brunello VPS33A R	AAAC CATCGAATGGAATGAGATCT G
oCS2266	Brunello VPS18 F	CACCg CCAAAGAGTATTGTCGAGAG
oCS2267	Brunello VPS18 R	AAAC CTCTCGACAATACTCTTTGG G
oCS2268	Brunello ALS2 F	CACCg AATGGTGTCGCGTACATGTG
oCS2269	Brunello ALS2 R	AAAC CACATGTACGCGACACCATT G
oCS2270	Brunello ARPC2 F	CACCg ACAATGGAATCCTTGGATGC
oCS2271	Brunello ARPC2 R	AAAC GCATCCAAGGATTCCATTGT G
oCS2272	Brunello ARPC4 F	CACCg GTGTCGTTCCACAACCTGGG
oCS2273	Brunello ARPC4 R	AAAC CCCAGGTTGTGGAACGACAC G
oCS2280	Brunello VMP1 F	CACCg GATTGCTGTACCGATACCCT
oCS2281	Brunello VMP1 R	AAAC AGGGTATCGGTACAGCAATC G
oCS2282	Brunello KIAA1033 F	CACCg CCTGCACAATGCCTTAACTG
oCS2283	Brunello KIAA1033 R	AAAC CAGTTAAGGCATTGTGCAGG G
oCS2284	Brunello RAB1A F	CACCg ATACACAACTATGATGCCAT
oCS2285	Brunello RAB1A R	AAAC ATGGCATCATAGTTGTGTAT G
oCS2286	Brunello TBK1 F	CACCg AGTTGATCTTTGGAGCATTG
oCS2287	Brunello TBK1 R	AAAC CAATGCTCCAAAGATCAACT G
oCS2288	Brunello GDI2 F	CACCg TCTTACCTTGCAAATCCTTG
oCS2289	Brunello GDI2 R	AAAC CAAGGATTTGCAAGGTAAGA G
