# Supplementary material for: CRISPR screening using an expanded toolkit of autophagy reporters identifies TMEM41B as a novel autophagy factor
Source: PLoS Biol. 2019 Apr 1;17(4):e2007044. doi: 10.1371/journal.pbio.2007044 (PMC6459555; doi:10.1371/journal.pbio.2007044)
Supplement: S2 Table — List of oligos used in T7 endonuclease assays to confirm TMEM41B deletion and oligos used for endogenous labeling of TMEM41B with the 11th beta strand of GFP. GFP, green fluorescent protein; oligo, oligonucleotide; TMEM41B, transmembrane protein 41B. (XLSX) [file pbio.2007044.s012.xlsx]

## Sheet: Sheet1
S2 Table. Other oligos
oVD	Name	Sequence
oVD6232	TMEM41B exon 5 Surveyor L1	TCCCCACCTCTGAAAGAAGTAA
oVD6234	TMEM41B exon 5 Surveyor R2	GGGACTAAACACAGACCTTCCA
oVD6215	TMEM41B GFP11 N ter sgRNA F	CACCG GGCGACTCTGCCTTTCGCCA
oVD6216	TMEM41B GFP11 N ter sgRNA R	AAAC TGGCGAAAGGCAGAGTCGCC C
oVD6217	TMEM41B GFP11 ultramer	GGAGCCTGCAACAGAGTTTTGTTGTTTAGGGGGCGCGGCACCGCACCGCTCCCTTCACCTTGCAGCAGCC ATGCGTGACCACATGGTCCTTCATGAGTATGTAAATGCTGCTGGGATTACA GGTGGCGGC GCGAAAGGCAGAGTCGCCGAACGATCGCAGTTGGGCGCTCACCACACGACCCCCGTGGGGGACGGGGCAG
