# Supplementary material for: CRISPR screening using an expanded toolkit of autophagy reporters identifies TMEM41B as a novel autophagy factor
Source: PLoS Biol. 2019 Apr 1;17(4):e2007044. doi: 10.1371/journal.pbio.2007044 (PMC6459555; doi:10.1371/journal.pbio.2007044)
Supplement: S3 Table — List of primers used to clone LC3B and receptors into the KpnI site of tfEmpty to generate each tfReporter. LC3, microtubule-associated protein 1 light chain 3B; tf, tandem-fluorescent. (XLSX) [file pbio.2007044.s013.xlsx]

## Sheet: Sheet1
S3 Table. Oligos for cloning
oVD	name	sequence
oVD6221	tf-TMEM41B F	CTCTCGGCATGGACGAGCTGTACAAGTCCGGTACC atggcgaaaggcagagtc
oVD6222	tf-TMEM41B R	gcacctgaggagtgaattcacgcgtgatATCCTA acagagctccagagaaagac
oVD6223	TMEM41B-tf F	ctgtctcatcattttggcaaagaattcgTCGACcacc atggcgaaaggcagagtc
oVD6224	TMEM41B-tf R	GATGACGTCCTCGGAGAAGGCCATggtgGTCGActcaaatttctgctttagtttttt
oVD4728	tf-SQSTM1 F	TCTCATCATTTTGGCAAAGAATTCGTCGACCACCatggccttctccgaggac
oVD4729	tf-SQSTM1 R	CCTGCACCTGAGGAGTGAATTCACGCGTGATATCATCGATgtgtaccaggtctgtagcag
oVD5968	tf-tax1bp1 F	CTCTCGGCATGGACGAGCTGTACAAGTCCGGTACCatgacatcctttcaagaagtccc
oVD5969	tf-tax1bp1 R	gcacctgaggagtgaattcacgcgtgatATCCTAgtcaaaatttagaacattctgatcaa
oVD5966	tf-Calcoco2 F	CTCTCGGCATGGACGAGCTGTACAAGTCCGGTACC atggaggagaccatcaaagatc
oVD5967	tf-Calcoco2 R	tgcacctgaggagtgaattcacgcgtgatATCCTA tcagagagagtggcagaaca
oVD5079	tf-NBR1 F	ACTCTCGGCATGGACGAGCTGTACAAGTCCGGTACCatggaaccacaggttactct
oVD5080	tf-NBR1 R	ctgcacctgaggagtgaattcacgcgtgatATCtcaatagcgttggctgtacc
oVD4721	tf-LC3	TCTCATCATTTTGGCAAAGAATTCGTCGACCACCatggccttctccgaggac
oVD4722	tf-LC3	CCTGCACCTGAGGAGTGAATTCACGCGTGATATCATCGATtcacaagcatggctctcttc
